# Supplementary material for: The Developmental Environment Mediates Adult Seminal Proteome Allocation in Male Drosophila melanogaster
Source: Mol Ecol. 2025 Sep 15;34(20):e70101. doi: 10.1111/mec.70101 (PMC12530297; doi:10.1111/mec.70101)
Supplement: Supplementary file 1 — Data S1: mec70101‐sup‐0001‐DataS1.xlsx. [file MEC-34-e70101-s003.xlsx]

## Sheet: Sheet1
Protein	Accession	Identifier	Gene Name	Fly Base Number	Drome_ID	Mated Mean Abundance	Virgin Mean Abundance	Fold Change	Log10Pfdr	Significantly Depleted
Acp32CD	tr|X2J5M2|X2J5M2_DROME	X2J5M2	Acp32CD	FBgn0023415	X2J5M2_DROME	-5.34327	-5.3153	0.0279763	0.0219839	n
Acp63F	sp|O46200|A63F_DROME	O46200	Acp63F	FBgn0015585	A63F_DROME	-0.067209	0.542942	0.610151	1.22312	n
betaTub85D	sp|P61857|TBB2_DROME	P61857	betaTub85D	FBgn0003889	TBB2_DROME	-1.74586	-1.65882	0.0870326	0.651837	n
CG10029-RA	tr|Q9VI96|Q9VI96_DROME	Q9VI96	CG10029-RA	FBgn0037498	Q9VI96_DROME	1.67384	1.64457	-0.0292732	0.0611218	n
CG18749	tr|Q8MSK0|Q8MSK0_DROME	Q8MSK0	CG18749	FBgn0042182	Q8MSK0_DROME	0.412848	0.185543	-0.227304	1.23446	n
CG2852	tr|Q9W227|Q9W227_DROME	Q9W227	CG2852	FBgn0034753	Q9W227_DROME	2.67436	2.76524	0.0908736	0.274374	n
CG32201	tr|Q8IQS7|Q8IQS7_DROME	Q8IQS7	CG32201	FBgn0052201	Q8IQS7_DROME	0.0672364	0.0169093	-0.0503271	0.375245	n
CG9525	tr|M9PCM0|M9PCM0_DROME	M9PCM0	CG9525	FBgn0032080	M9PCM0_DROME	-3.46619	-3.42012	0.0460708	0.0678779	n
Crc	sp|P29413|CALR_DROME	P29413	Crc	FBgn0005585	CALR_DROME	3.36284	2.94291	-0.41993	1.28883	n
Fas1	sp|P10674|FAS1_DROME	P10674	Fas1	FBgn0285925	FAS1_DROME	-3.59209	-3.8931	-0.301003	0.397083	n
Gp93	tr|Q9VAY2|Q9VAY2_DROME	Q9VAY2	Gp93	FBgn0039562	Q9VAY2_DROME	5.85225	5.79422	-0.0580213	0.456112	n
Hsc70-3	tr|F3YDH0|F3YDH0_DROME	F3YDH0	Hsc70-3	FBgn0001218	F3YDH0_DROME	6.62856	6.48401	-0.144546	1.20319	n
Idgf4	tr|X2JEB6|X2JEB6_DROME	X2JEB6	Idgf4	FBgn0026415	X2JEB6_DROME	-1.66778	-1.54478	0.122996	0.274374	n
lectin-21Ca	tr|Q9VPS2|Q9VPS2_DROME	Q9VPS2	lectin-21Ca	FBgn0040107	Q9VPS2_DROME	-4.06891	-4.22522	-0.156305	0.374336	n
Mst57Da	sp|Q9VBL6|MS57A_DROME	Q9VBL6	Mst57Da	FBgn0011668	MS57A_DROME	1.33583	1.80751	0.471683	0.957314	n
Npc2b	tr|Q9VFN7|Q9VFN7_DROME	Q9VFN7	Npc2b	FBgn0038198	Q9VFN7_DROME	-1.77978	-1.5182	0.261582	1.04016	n
NT5E-2	tr|Q8SZY4|Q8SZY4_DROME	Q8SZY4	NT5E-2	FBgn0050104	Q8SZY4_DROME	-3.26218	-3.16072	0.101466	0.297809	n
NUCB1	tr|Q9VVK7|Q9VVK7_DROME	Q9VVK7	NUCB1	FBgn0052190	Q9VVK7_DROME	1.78329	2.06699	0.283705	0.947506	n
PebIII	sp|Q9W1C9|PEB3_DROME	Q9W1C9	PebIII	FBgn0011695	PEB3_DROME	-3.49563	-3.92993	-0.434308	0.751358	n
scpr-C	tr|Q8T3W8|Q8T3W8_DROME;tr|Q9VGQ3|Q9VGQ3_DROME	Q8T3W8	scpr-C	FBgn0037879	Q8T3W8_DROME	1.41941	1.34085	-0.0785518	0.188161	n
Sfp84E	tr|E1JJ84|E1JJ84_DROME	E1JJ84	Sfp84E	FBgn0259974	E1JJ84_DROME	-0.300374	0.0941289	0.394503	1.12977	n
sphinx1	tr|Q8IQ79|Q8IQ79_DROME	Q8IQ79	sphinx1	FBgn0052383	Q8IQ79_DROME	-5.44573	-4.85866	0.587069	0.817564	n
Swim	tr|Q7JWQ7|Q7JWQ7_DROME	Q7JWQ7	Swim	FBgn0034709	Q7JWQ7_DROME	1.31981	1.40654	0.0867323	0.302286	n
wbl	sp|O44342|WBL_DROME	O44342	wbl	FBgn0004003	WBL_DROME	1.5384	1.40614	-0.132261	0.671294	n
alphaTub84D	tr|A4V2J2|A4V2J2_DROME	A4V2J2	alphaTub84D	FBgn0003885	A4V2J2_DROME	2.88154	2.67157	-0.209969	1.31149	o
CG10407	tr|Q9VEZ6|Q9VEZ6_DROME	Q9VEZ6	CG10407	FBgn0038395	Q9VEZ6_DROME	-1.24047	-1.58837	-0.347895	1.59105	o
CG15539	tr|Q0KHY7|Q0KHY7_DROME;tr|Q4V443|Q4V443_DROME	Q0KHY7	CG15539	FBgn0039782	Q0KHY7_DROME	0.586767	0.219619	-0.367148	3.75249	o
CG17271-RB	tr|Q0KI39|Q0KI39_DROME	Q0KI39	CG17271-RB	FBgn0038829	Q0KI39_DROME	-1.23434	-2.13515	-0.900804	2.85168	o
CG18233	tr|Q9VVQ6|Q9VVQ6_DROME	Q9VVQ6	CG18233	FBgn0036795	Q9VVQ6_DROME	0.579802	0.359452	-0.22035	2.12893	o
CG18234	tr|Q9VVQ5|Q9VVQ5_DROME	Q9VVQ5	CG18234	FBgn0265268	Q9VVQ5_DROME	1.12445	0.870522	-0.253925	2.54454	o
OstDelta	tr|Q7K110|Q7K110_DROME;tr|Q9VPZ2|Q9VPZ2_DROME	Q7K110	OstDelta	FBgn0034277	Q7K110_DROME	1.48868	1.24186	-0.246814	2.9485	o
Pdi	tr|X2JGP4|X2JGP4_DROME;sp|P54399-2|PDI_DROME	X2JGP4	Pdi	FBgn0286818	X2JGP4_DROME	4.80451	4.4025	-0.402017	4.86303	o
Acp26Aa	sp|P10333|MS2A_DROME	P10333	Acp26Aa	FBgn0002855	MS2A_DROME	7.12635	8.76647	1.64012	12.6384	y
Acp26Ab	tr|X2J8T8|X2J8T8_DROME	X2J8T8	Acp26Ab	FBgn0002856	X2J8T8_DROME	0.352068	1.17135	0.819285	4.33151	y
Acp29AB	sp|O46197|A29AB_DROME	O46197	Acp29AB	FBgn0015583	A29AB_DROME	1.4778	2.06835	0.59055	3.69203	y
Acp33A	sp|O46227|A33A_DROME	O46227	Acp33A	FBgn0267327	A33A_DROME	0.644123	2.01007	1.36595	3.12596	y
Acp36DE	tr|X2J8Y6|X2J8Y6_DROME;sp|O76932|PP4C_DROME;tr|Q9W0M6|Q9W0M6_DROME;tr|Q9W2N6|Q9W2N6_DROME	X2J8Y6	Acp36DE	FBgn0011559	X2J8Y6_DROME	8.40758	9.85611	1.44853	5.88519	y
Acp53C14a	tr|Q6GUT7|Q6GUT7_DROME	Q6GUT7	Acp53C14a	FBgn0034152	Q6GUT7_DROME	5.13308	6.3999	1.26682	7.74038	y
Acp53C14b	tr|Q6GUR9|Q6GUR9_DROME	Q6GUR9	Acp53C14b	FBgn0034153	Q6GUR9_DROME	4.3462	5.14647	0.800272	2.05904	y
Acp53C14c	tr|Q6IGA4|Q6IGA4_DROME	Q6IGA4	Acp53C14c	FBgn0053530	Q6IGA4_DROME	-0.454477	0.288852	0.743329	5.04716	y
Acp53Ea	sp|O46199|A53E_DROME	O46199	Acp53Ea	FBgn0015584	A53E_DROME	5.69507	7.2871	1.59203	9.87274	y
Acp62F	sp|O46202|A62F_DROME	O46202	Acp62F	FBgn0020509	A62F_DROME	2.33198	3.59253	1.26055	8.88862	y
Acp76A	sp|Q9VVW1|A76A_DROME	Q9VVW1	Acp76A	FBgn0015586	A76A_DROME	4.83322	6.17697	1.34375	11.0739	y
Adgf-C	tr|Q9VFS0|Q9VFS0_DROME	Q9VFS0	Adgf-C	FBgn0038173	Q9VFS0_DROME	-1.61524	-0.0044094	1.61083	8.64246	y
antr	tr|Q4V3Y4|Q4V3Y4_DROME	Q4V3Y4	antr	FBgn0050488	Q4V3Y4_DROME	3.32	4.88324	1.56324	11.4304	y
aqrs	tr|Q9VAT7|Q9VAT7_DROME	Q9VAT7	aqrs	FBgn0039598	Q9VAT7_DROME	3.06366	4.08147	1.01782	9.4873	y
BcDNA.GH04962	tr|Q7KMM4|Q7KMM4_DROME	Q7KMM4	BcDNA.GH04962	FBgn0027588	Q7KMM4_DROME	1.92088	2.47556	0.554687	7.5225	y
BG642163	tr|Q3HKQ0|Q3HKQ0_DROME	Q3HKQ0	BG642163	FBgn0083938	Q3HKQ0_DROME	1.08394	1.64642	0.562481	1.62231	y
BG642312	tr|Q0E8H8|Q0E8H8_DROME	Q0E8H8	BG642312	FBgn0047334	Q0E8H8_DROME	-1.34883	0.0595659	1.40839	6.24624	y
CG10041	tr|Q9VGA5|Q9VGA5_DROME	Q9VGA5	CG10041	FBgn0038014	Q9VGA5_DROME	0.691736	1.9048	1.21307	11.0098	y
CG10284	tr|Q9VI17|Q9VI17_DROME	Q9VI17	CG10284	FBgn0260766	Q9VI17_DROME	2.70865	3.87379	1.16513	9.72849	y
CG10587	tr|X2JCP6|X2JCP6_DROME	X2JCP6	CG10587	FBgn0037039	X2JCP6_DROME	-0.868621	0.220652	1.08927	5.65886	y
CG10730	tr|Q9VIP6|Q9VIP6_DROME	Q9VIP6	CG10730	FBgn0032843	Q9VIP6_DROME	0.398117	1.82605	1.42794	9.29478	y
CG11034	tr|Q9VMM2|Q9VMM2_DROME	Q9VMM2	CG11034	FBgn0031741	Q9VMM2_DROME	-2.62711	-1.53329	1.09382	2.63829	y
CG11037	tr|Q8T429|Q8T429_DROME;sp|Q9W2U9|OR9A_DROME	Q8T429	CG11037	FBgn0037038	Q8T429_DROME	2.96635	3.67335	0.707007	3.58519	y
CG11112	tr|A8DY52|A8DY52_DROME	A8DY52	CG11112	FBgn0033164	A8DY52_DROME	-3.01911	-2.37037	0.648743	3.05602	y
CG11598	tr|Q0KI77|Q0KI77_DROME	Q0KI77	CG11598	FBgn0038067	Q0KI77_DROME	0.473791	1.44412	0.970328	2.84894	y
CG11600	tr|Q9VG48|Q9VG48_DROME	Q9VG48	CG11600	FBgn0038068	Q9VG48_DROME	-1.60589	0.282949	1.88884	8.52069	y
CG11608	tr|Q9VG47|Q9VG47_DROME	Q9VG47	CG11608	FBgn0038069	Q9VG47_DROME	0.989574	2.51745	1.52788	8.81789	y
CG11955	tr|Q95SR0|Q95SR0_DROME	Q95SR0	CG11955	FBgn0051445	Q95SR0_DROME	-3.30397	-1.85811	1.44586	9.93566	y
CG14034	tr|Q0E8T1|Q0E8T1_DROME	Q0E8T1	CG14034	FBgn0250847	Q0E8T1_DROME	3.82387	4.72784	0.903968	3.74877	y
CG15116	tr|Q4V6H2|Q4V6H2_DROME	Q4V6H2	CG15116	FBgn0034415	Q4V6H2_DROME	4.97136	5.13765	0.166287	2.41636	y
CG15117-RB	tr|A1ZBG9|A1ZBG9_DROME;tr|Q9V9T9|Q9V9T9_DROME	A1ZBG9	CG15117-RB	FBgn0034417	A1ZBG9_DROME	4.39756	5.58944	1.19189	10.1345	y
CG15394	tr|Q9VQE1|Q9VQE1_DROME	Q9VQE1	CG15394	FBgn0250835	Q9VQE1_DROME	2.45177	3.78398	1.33221	8.81789	y
CG15635	tr|Q9VR13|Q9VR13_DROME	Q9VR13	CG15635	FBgn0031617	Q9VR13_DROME	-0.983155	-0.367749	0.615406	1.56151	y
CG15641	tr|Q9VXU9|Q9VXU9_DROME	Q9VXU9	CG15641	FBgn0030643	Q9VXU9_DROME	-0.488502	0.835142	1.32364	9.64666	y
CG1637-RA	tr|Q9VZ57|Q9VZ57_DROME	Q9VZ57	CG1637-RA	FBgn0030245	Q9VZ57_DROME	0.36895	0.916575	0.547626	6.6331	y
CG17093	tr|Q9VKT1|Q9VKT1_DROME	Q9VKT1	CG17093	FBgn0051872	Q9VKT1_DROME	6.81926	8.48072	1.66146	10.9366	y
CG17097	tr|E2QCS7|E2QCS7_DROME;tr|Q7K3Q3|Q7K3Q3_DROME	E2QCS7	CG17097	FBgn0265264	E2QCS7_DROME	7.27572	8.86919	1.59348	6.93266	y
CG17242	tr|Q9VQA3|Q9VQA3_DROME	Q9VQA3	CG17242	FBgn0250841	Q9VQA3_DROME	5.50379	6.92118	1.41739	12.0219	y
CG17472	tr|Q9VIL5|Q9VIL5_DROME	Q9VIL5	CG17472	FBgn0032868	Q9VIL5_DROME	3.94963	5.13129	1.18166	10.1158	y
CG17549	tr|Q0E8P1|Q0E8P1_DROME	Q0E8P1	CG17549	FBgn0032774	Q0E8P1_DROME	-0.806933	0.959436	1.76637	10.8293	y
CG17575	tr|A1Z957|A1Z957_DROME	A1Z957	CG17575	FBgn0250842	A1Z957_DROME	3.36189	3.93384	0.571947	7.3116	y
CG17843	tr|Q9VD61|Q9VD61_DROME	Q9VD61	CG17843	FBgn0038919	Q9VD61_DROME	2.62284	3.80122	1.17838	7.2025	y
CG17919	tr|Q9VI09|Q9VI09_DROME	Q9VI09	CG17919	FBgn0037433	Q9VI09_DROME	-1.96352	-1.23432	0.729206	2.29579	y
CG18067	tr|A1ZBU8|A1ZBU8_DROME	A1ZBU8	CG18067	FBgn0034512	A1ZBU8_DROME	-0.371213	0.874022	1.24524	6.69411	y
CG18258	tr|Q9VX70|Q9VX70_DROME	Q9VX70	CG18258	FBgn0265267	Q9VX70_DROME	2.27406	3.96845	1.69439	10.5678	y
CG18284	tr|Q9VKS9|Q9VKS9_DROME	Q9VKS9	CG18284	FBgn0043825	Q9VKS9_DROME	4.42272	5.89879	1.47607	9.5734	y
CG2111	tr|Q9W2S7|Q9W2S7_DROME	Q9W2S7	CG2111	FBgn0030223	Q9W2S7_DROME	-5.13621	-4.06114	1.07508	2.74476	y
CG30395	tr|Q8MLV0|Q8MLV0_DROME	Q8MLV0	CG30395	FBgn0050395	Q8MLV0_DROME	2.11086	2.81762	0.70676	2.14067	y
CG30486	tr|A1Z959|A1Z959_DROME	A1Z959	CG30486	FBgn0050486	A1Z959_DROME	0.583828	1.39118	0.80735	7.0905	y
CG3097	tr|Q9W478|Q9W478_DROME	Q9W478	CG3097	FBgn0029804	Q9W478_DROME	2.04772	3.09989	1.05217	8.28757	y
CG31413	tr|Q8IMY4|Q8IMY4_DROME	Q8IMY4	CG31413	FBgn0051413	Q8IMY4_DROME	0.603139	1.73926	1.13612	10.9366	y
CG31418	tr|Q9VEL5|Q9VEL5_DROME	Q9VEL5	CG31418	FBgn0051418	Q9VEL5_DROME	0.82269	1.6374	0.814705	5.94202	y
CG31419	tr|Q9VEL4|Q9VEL4_DROME	Q9VEL4	CG31419	FBgn0051419	Q9VEL4_DROME	0.979421	2.19882	1.2194	10.1316	y
CG31515	tr|Q9VCM5|Q9VCM5_DROME	Q9VCM5	CG31515	FBgn0051515	Q9VCM5_DROME	-0.403048	0.856877	1.25992	8.99347	y
CG31659	tr|Q1ECA7|Q1ECA7_DROME	Q1ECA7	CG31659	FBgn0051659	Q1ECA7_DROME	1.1995	2.23575	1.03625	8.02077	y
CG31680	tr|Q8INU9|Q8INU9_DROME	Q8INU9	CG31680	FBgn0051680	Q8INU9_DROME	2.68933	4.0152	1.32588	9.29478	y
CG31684	tr|Q4V566|Q4V566_DROME	Q4V566	CG31684	FBgn0085476	Q4V566_DROME	0.432698	1.3595	0.9268	5.58492	y
CG31883	tr|Q9VLB4|Q9VLB4_DROME	Q9VLB4	CG31883	FBgn0032122	Q9VLB4_DROME	3.24792	4.47947	1.23155	7.95275	y
CG32833	tr|Q8MLS8|Q8MLS8_DROME	Q8MLS8	CG32833	FBgn0052833	Q8MLS8_DROME	-0.955529	-0.418592	0.536937	2.30922	y
CG32985	tr|Q86BL9|Q86BL9_DROME;tr|Q86BL8|Q86BL8_DROME;tr|Q9VLG3|Q9VLG3_DROME	Q86BL9	CG32985	FBgn0052985	Q86BL9_DROME	2.0754	2.69183	0.616436	8.22499	y
CG33290-RA	tr|Q7KTW1|Q7KTW1_DROME	Q7KTW1	CG33290-RA	FBgn0053290	Q7KTW1_DROME	1.16756	2.41642	1.24886	10.5678	y
CG34002	tr|Q2PDZ4|Q2PDZ4_DROME	Q2PDZ4	CG34002	FBgn0054002	Q2PDZ4_DROME	1.77555	2.97296	1.19741	11.2056	y
CG34033	tr|Q6IGS3|Q6IGS3_DROME	Q6IGS3	CG34033	FBgn0054033	Q6IGS3_DROME	0.270531	1.45613	1.1856	5.88571	y
CG34034	tr|E1JIS4|E1JIS4_DROME;tr|Q6IJI1|Q6IJI1_DROME	E1JIS4	CG34034	FBgn0054034	E1JIS4_DROME	2.09668	4.05157	1.95488	9.87136	y
CG34051	tr|Q6IH48|Q6IH48_DROME	Q6IH48	CG34051	FBgn0054051	Q6IH48_DROME	0.955139	2.10323	1.1481	9.6151	y
CG34129	tr|Q9VBG5|Q9VBG5_DROME	Q9VBG5	CG34129	FBgn0083965	Q9VBG5_DROME	2.88438	4.11853	1.23415	10.6197	y
CG34130-RA	tr|Q0KI07|Q0KI07_DROME	Q0KI07	CG34130-RA	FBgn0083966	Q0KI07_DROME	4.2942	5.88989	1.5957	11.109	y
CG34295	tr|A8JRF1|A8JRF1_DROME	A8JRF1	CG34295	FBgn0085324	A8JRF1_DROME	-3.09007	-2.21625	0.873821	5.64372	y
CG3640	tr|Q9W129|Q9W129_DROME	Q9W129	CG3640	FBgn0035042	Q9W129_DROME	2.38457	3.21035	0.825781	6.80407	y
CG40160	tr|Q95RS6|Q95RS6_DROME	Q95RS6	CG40160	FBgn0058160	Q95RS6_DROME	-0.743307	0.851663	1.59497	9.93566	y
CG42471	tr|E1JHF7|E1JHF7_DROME	E1JHF7	CG42471	FBgn0259961	E1JHF7_DROME	-3.20596	-0.477237	2.72872	2.13213	y
CG43057-RA	tr|F0JAT6|F0JAT6_DROME	F0JAT6	CG43057-RA	FBgn0262359	F0JAT6_DROME	-0.993699	-0.034167	0.959532	10.0758	y
CG43145	tr|M9NEQ6|M9NEQ6_DROME	M9NEQ6	CG43145	FBgn0262621	M9NEQ6_DROME	-0.193419	1.194	1.38741	7.45793	y
CG4847-RD	tr|A1ZAU4|A1ZAU4_DROME	A1ZAU4	CG4847-RD	FBgn0034229	A1ZAU4_DROME	4.38503	5.40264	1.01761	2.7939	y
CG5162	tr|Q9VX69|Q9VX69_DROME	Q9VX69	CG5162	FBgn0030828	Q9VX69_DROME	6.14163	7.73	1.58837	12.0504	y
CG6071	tr|Q9VTL4|Q9VTL4_DROME	Q9VTL4	CG6071	FBgn0036186	Q9VTL4_DROME	3.46342	4.62429	1.16088	9.10456	y
CG6690	tr|Q9VD62|Q9VD62_DROME	Q9VD62	CG6690	FBgn0038918	Q9VD62_DROME	2.77791	3.30438	0.526473	2.31182	y
CG8420	tr|Q9VHH1|Q9VHH1_DROME	Q9VHH1	CG8420	FBgn0037664	Q9VHH1_DROME	1.82643	2.2435	0.417073	4.76183	y
CG9168	tr|Q9W0F7|Q9W0F7_DROME	Q9W0F7	CG9168	FBgn0035216	Q9W0F7_DROME	0.438763	1.40506	0.966299	7.07881	y
CG9519	tr|Q9VY09|Q9VY09_DROME	Q9VY09	CG9519	FBgn0030589	Q9VY09_DROME	-1.62502	-0.845593	0.779423	5.79418	y
CG9806	tr|Q9W2S8|Q9W2S8_DROME	Q9W2S8	CG9806	FBgn0030222	Q9W2S8_DROME	-2.83765	-1.27804	1.55961	6.91597	y
CG9997	tr|Q9VAT8|Q9VAT8_DROME	Q9VAT8	CG9997	FBgn0039597	Q9VAT8_DROME	2.9201	3.98329	1.06318	10.1158	y
EG:25E8.1	tr|O46067|O46067_DROME	O46067	EG:25E8.1	FBgn0023529	O46067_DROME	4.27534	4.48956	0.214223	2.95937	y
EG:BACR7A4.3	tr|Q9V3J7|Q9V3J7_DROME	Q9V3J7	EG:BACR7A4.3	FBgn0040341	Q9V3J7_DROME	-4.1202	-2.76699	1.3532	2.67805	y
Est-6	tr|C9QP21|C9QP21_DROME	C9QP21	Est-6	FBgn0000592	C9QP21_DROME	6.24317	7.24561	1.00244	4.94549	y
Ggt-1	tr|Q9VWT3|Q9VWT3_DROME	Q9VWT3	Ggt-1	FBgn0030932	Q9VWT3_DROME	0.488833	1.02665	0.537817	4.62745	y
GILT3	tr|Q9VCK2|Q9VCK2_DROME	Q9VCK2	GILT3	FBgn0039098	Q9VCK2_DROME	-2.17886	-1.15321	1.02565	6.86125	y
GLaz	tr|A1Z991|A1Z991_DROME	A1Z991	GLaz	FBgn0033799	A1Z991_DROME	-4.47649	-2.2195	2.257	9.02864	y
Gld	sp|P18173|DHGL_DROME	P18173	Gld	FBgn0001112	DHGL_DROME	4.30206	5.84894	1.54687	10.6197	y
Hexo2	tr|Q9W3C4|Q9W3C4_DROME	Q9W3C4	Hexo2	FBgn0041629	Q9W3C4_DROME	1.31926	2.20035	0.881088	8.08392	y
Idgf3	tr|X2JA18|X2JA18_DROME	X2JA18	Idgf3	FBgn0020414	X2JA18_DROME	-0.476745	1.27423	1.75097	15.2528	y
intr	tr|Q9VAT6|Q9VAT6_DROME	Q9VAT6	intr	FBgn0039599	Q9VAT6_DROME	-2.09207	-0.633314	1.45875	10.8293	y
Jafrac2	tr|Q9V3Q4|Q9V3Q4_DROME	Q9V3Q4	Jafrac2	FBgn0040308	Q9V3Q4_DROME	2.86312	3.06183	0.198713	1.64687	y
lectin-29Ca	tr|Q9VLM0|Q9VLM0_DROME	Q9VLM0	lectin-29Ca	FBgn0040098	Q9VLM0_DROME	4.54704	5.80986	1.26282	8.89782	y
lectin-30A	tr|Q6GV06|Q6GV06_DROME	Q6GV06	lectin-30A	FBgn0040097	Q6GV06_DROME	6.23985	7.75433	1.51448	10.7364	y
lectin-46Ca	tr|A1Z7Z6|A1Z7Z6_DROME	A1Z7Z6	lectin-46Ca	FBgn0040093	A1Z7Z6_DROME	4.67552	5.57437	0.898856	9.28183	y
lectin-46Cb	tr|Q7JY62|Q7JY62_DROME	Q7JY62	lectin-46Cb	FBgn0040092	Q7JY62_DROME	3.7143	4.43517	0.720868	3.68489	y
Met75Ca	tr|Q9V449|Q9V449_DROME	Q9V449	Met75Ca	FBgn0028416	Q9V449_DROME	-3.48275	-1.75308	1.72967	9.56537	y
mfas	tr|Q9VGF0|Q9VGF0_DROME;tr|Q86B95|Q86B95_DROME	Q9VGF0	mfas	FBgn0260745	Q9VGF0_DROME	3.72443	4.60124	0.876807	6.46474	y
Mst57Dc	sp|Q9V3J3|MS57C_DROME	Q9V3J3	Mst57Dc	FBgn0011670	MS57C_DROME	3.42275	4.81847	1.39572	11.9185	y
NLaz	tr|Q8SXR1|Q8SXR1_DROME	Q8SXR1	NLaz	FBgn0053126	Q8SXR1_DROME	-0.182714	0.626273	0.808987	5.76646	y
Obp51a	tr|Q7KE33|Q7KE33_DROME	Q7KE33	Obp51a	FBgn0043530	Q7KE33_DROME	2.10419	3.73787	1.63369	5.81392	y
Obp56e	tr|Q7K088|Q7K088_DROME	Q7K088	Obp56e	FBgn0034471	Q7K088_DROME	-2.2322	-1.17405	1.05815	4.32051	y
Obp56f	tr|Q7KE32|Q7KE32_DROME	Q7KE32	Obp56f	FBgn0043533	Q7KE32_DROME	0.390499	1.33047	0.939969	5.37479	y
Obp56i	tr|Q4V3N1|Q4V3N1_DROME	Q4V3N1	Obp56i	FBgn0043532	Q4V3N1_DROME	1.50866	2.77488	1.26622	9.72849	y
Obp8a	tr|Q9W372|Q9W372_DROME	Q9W372	Obp8a	FBgn0030103	Q9W372_DROME	-2.93867	-1.70224	1.23643	8.6028	y
Phm	tr|E2QCL8|E2QCL8_DROME	E2QCL8	Phm	FBgn0283509	E2QCL8_DROME	-4.18081	-3.26584	0.914972	1.48239	y
regucalcin	tr|Q9VYR1|Q9VYR1_DROME	Q9VYR1	regucalcin	FBgn0030362	Q9VYR1_DROME	4.58714	5.31866	0.731522	9.8593	y
S-Lap7	tr|Q500X4|Q500X4_DROME	Q500X4	S-Lap7	FBgn0033868	Q500X4_DROME	-2.92987	-1.09665	1.83322	4.0714	y
Sems	tr|Q9VP95|Q9VP95_DROME	Q9VP95	Sems	FBgn0037036	Q9VP95_DROME	0.361311	1.06635	0.705042	5.83245	y
Sfp24C1	tr|E1JHS6|E1JHS6_DROME	E1JHS6	Sfp24C1	FBgn0259956	E1JHS6_DROME	-0.78294	0.295874	1.07881	4.27318	y
Sfp24F	tr|B4ZJ93|B4ZJ93_DROME	B4ZJ93	Sfp24F	FBgn0259958	B4ZJ93_DROME	4.27296	5.48364	1.21069	7.69089	y
Sfp26Ac	tr|C0PV13|C0PV13_DROME	C0PV13	Sfp26Ac	FBgn0259959	C0PV13_DROME	-0.247003	0.793754	1.04076	5.591	y
Sfp26Ad	tr|Q6IHT7|Q6IHT7_DROME	Q6IHT7	Sfp26Ad	FBgn0261055	Q6IHT7_DROME	1.28507	2.49295	1.20787	5.32486	y
Sfp33A3	tr|E1JHG2|E1JHG2_DROME	E1JHG2	Sfp33A3	FBgn0259964	E1JHG2_DROME	1.29428	2.18315	0.888864	3.72504	y
Sfp35C	tr|D1Z365|D1Z365_DROME	D1Z365	Sfp35C	FBgn0259965	D1Z365_DROME	-1.35805	-0.594572	0.76348	1.7645	y
Sfp38D	tr|C4NAP3|C4NAP3_DROME	C4NAP3	Sfp38D	FBgn0261058	C4NAP3_DROME	-0.0176	0.91974	0.93734	5.84792	y
Sfp65A	tr|B4ZJA2|B4ZJA2_DROME	B4ZJA2	Sfp65A	FBgn0259969	B4ZJA2_DROME	2.51834	3.62551	1.10717	5.37011	y
Sfp70A4	tr|B4ZJA3|B4ZJA3_DROME	B4ZJA3	Sfp70A4	FBgn0259970	B4ZJA3_DROME	2.40666	3.98722	1.58056	9.83968	y
Sfp78E	tr|M9PG65|M9PG65_DROME;tr|C0PPK1|C0PPK1_DROME	M9PG65	Sfp78E	FBgn0261059	M9PG65_DROME	-0.342341	0.678184	1.02052	6.77823	y
SP	sp|P05623|A70A_DROME	P05623	SP	FBgn0003034	A70A_DROME	4.88113	6.57906	1.69794	11.6844	y
sphinx2	tr|Q9VS71|Q9VS71_DROME	Q9VS71	sphinx2	FBgn0052382	Q9VS71_DROME	-1.1559	-0.387069	0.768834	5.14215	y
Spn28B	tr|Q9VLZ8|Q9VLZ8_DROME	Q9VLZ8	Spn28B	FBgn0083141	Q9VLZ8_DROME	1.62519	2.73504	1.10986	11.115	y
Spn28Db	tr|Q9VLV3|Q9VLV3_DROME	Q9VLV3	Spn28Db	FBgn0053121	Q9VLV3_DROME	-2.34572	-1.56307	0.782649	4.54307	y
Spn28F	tr|Q9VLQ7|Q9VLQ7_DROME	Q9VLQ7	Spn28F	FBgn0028987	Q9VLQ7_DROME	6.17563	7.34191	1.16628	6.69411	y
Spn38F	tr|Q9VII7|Q9VII7_DROME	Q9VII7	Spn38F	FBgn0028986	Q9VII7_DROME	7.63814	9.16783	1.52969	10.1316	y
Spn42Dd	tr|Q7YTY6|Q7YTY6_DROME	Q7YTY6	Spn42Dd	FBgn0028988	Q7YTY6_DROME	2.56491	4.0524	1.48749	10.8293	y
Spn42De	tr|Q8SZF4|Q8SZF4_DROME	Q8SZF4	Spn42De	FBgn0033115	Q8SZF4_DROME	-1.40137	-0.516391	0.884976	7.39506	y
Spn75F	tr|Q3HKQ3|Q3HKQ3_DROME	Q3HKQ3	Spn75F	FBgn0052203	Q3HKQ3_DROME	4.01258	5.02511	1.01253	11.5599	y
Spn77Bb	tr|Q9VWB4|Q9VWB4_DROME	Q9VWB4	Spn77Bb	FBgn0036969	Q9VWB4_DROME	5.33663	6.66006	1.32343	10.4974	y
Spn77Bc	tr|Q9VPH9|Q9VPH9_DROME	Q9VPH9	Spn77Bc	FBgn0036970	Q9VPH9_DROME	6.28486	8.00829	1.72343	11.2739	y
Spn88Ea	tr|Q9VFC2|Q9VFC2_DROME	Q9VFC2	Spn88Ea	FBgn0028984	Q9VFC2_DROME	0.0975018	1.46985	1.37235	12.6384	y
Tep4	tr|M9PD73|M9PD73_DROME	M9PD73	Tep4	FBgn0041180	M9PD73_DROME	-0.0817196	0.455884	0.537604	1.55823	y
Treh	tr|A4UZR3|A4UZR3_DROME	A4UZR3	Treh	FBgn0003748	A4UZR3_DROME	0.533673	1.42877	0.895097	7.78007	y
Tsf1	tr|Q9VWV6|Q9VWV6_DROME	Q9VWV6	Tsf1	FBgn0022355	Q9VWV6_DROME	2.70223	3.0485	0.346264	3.1777	y
