# Supplementary material for: The Developmental Environment Mediates Adult Seminal Proteome Allocation in Male Drosophila melanogaster
Source: Mol Ecol. 2025 Sep 15;34(20):e70101. doi: 10.1111/mec.70101 (PMC12530297; doi:10.1111/mec.70101)
Supplement: Supplementary file 2 — Data S2: mec70101‐sup‐0002‐DataS2.xlsx. [file MEC-34-e70101-s002.xlsx]

## Sheet: raw abundance
Order	Accession	Peptide count	Unique peptides	Confidence score	Anova (p)	q Value	Max fold change	Power	Highest mean	Lowest mean	Mass	Description	LL1	LL2	LL3	LL4	LL5	LS1	LS2	LS3	LS4	LS5	LV1	LV2	LV3	LV4	LV5	SL1	SL2	SL3	SL4	SL5	SS1	SS2	SS3	SS4	SS5	SV1	SV2	SV3	SV4	SV5	QC1	QC2	QC3	QC4
O0001	tr|X2JA18|X2JA18_DROME	9	7	605.34	5.4845e-14	1.44005e-11	2.74727	1	LV	SL	49508	Imaginal disc growth factor 3, isoform D OS=Drosophila melanogaster GN=Idgf3 PE=3 SV=1	308252	275759	221194	203824	145497	269530	326580	195122	224800	223260	1.12627e+06	620463	644750	735259	561601	163112	117538	142224	159325	130153	159770	189961	127681	176728	114567	625602	528623	556123	496067	320962	252597	284227	362133	280300
O0002	tr|Q9VKC5|Q9VKC5_DROME	1	1	166.76	3.72242e-11	4.88693e-09	6.18069	1	SV	LL	8146	CG6770-PA OS=Drosophila melanogaster GN=CG6770-RA PE=2 SV=1	28427.9	25094.2	26089.6	14110	17906.4	33339.6	37298	12370.2	21469.5	21260.5	189162	154804	135178	159740	98559.7	35055.3	18913.4	29099.1	24816.8	23434	44096.4	19624.6	20524.3	23448.2	11498.6	212083	126623	140900	99737.5	87259.5	46821.9	68791.8	57624.7	47981.7
O0003	tr|Q9VPH9|Q9VPH9_DROME	46	22	4651.49	6.3304e-11	5.54052e-09	3.19801	1	LV	SL	47180	CG6289-PA OS=Drosophila melanogaster GN=Spn77Bc PE=2 SV=3	3.79542e+07	2.05876e+07	2.39759e+07	2.40189e+07	2.06016e+07	2.96123e+07	3.60287e+07	2.78968e+07	2.06671e+07	2.00811e+07	1.22121e+08	6.72655e+07	7.33301e+07	1.03386e+08	5.63525e+07	1.34612e+07	1.37179e+07	1.62337e+07	1.70581e+07	9.90685e+06	2.03849e+07	1.8702e+07	1.19448e+07	1.94026e+07	1.35225e+07	6.55858e+07	4.44155e+07	5.33764e+07	5.62069e+07	3.31944e+07	2.83564e+07	3.40632e+07	3.37968e+07	2.55738e+07
O0004	tr|Q9W5T4|Q9W5T4_DROME	1	1	68.31	1.7505e-10	1.14906e-08	2.61007	1	SL	SV	80866	CG12547 OS=Drosophila melanogaster GN=CG12547 PE=2 SV=2	42215.3	22933.8	24543.1	18286.5	22559.7	38316	24156.5	16992.4	21886.4	13320.1	31933.1	11388.9	16018.7	12325.3	10225	16847.4	15784.2	17146.9	22832.8	16114.5	16263.4	16709.7	18455.7	14658.4	16365.8	10200.6	9809.77	8134.92	9323.08	8824.06	13745.9	16010.1	18096.2	12380.5
O0005	sp|P14954|CECA_DROME	1	1	170.67	4.2237e-10	2.21801e-08	5.75378	1	LV	SS	6767	Cecropin-A1/A2 OS=Drosophila melanogaster GN=CecA1 PE=2 SV=1	947289	1.46207e+06	1.42326e+06	1.04399e+06	747064	1.35685e+06	1.79829e+06	973123	1.64243e+06	1.84544e+06	6.96442e+06	5.63233e+06	5.52759e+06	8.7175e+06	5.84234e+06	828236	587069	839001	1.30633e+06	551632	801029	628554	412224	815526	696165	4.60539e+06	3.15258e+06	4.18062e+06	6.91471e+06	3.4367e+06	1.53676e+06	2.02485e+06	2.81445e+06	2.14982e+06
O0006	tr|Q0KI07|Q0KI07_DROME	25	25	2991.51	6.21373e-10	2.7192e-08	2.62508	1	SV	SL	33539	CG34130 OS=Drosophila melanogaster GN=CG34130-RA PE=2 SV=1	9.81397e+06	8.49612e+06	5.23527e+06	4.91031e+06	4.14932e+06	6.99614e+06	8.78796e+06	7.08355e+06	7.29373e+06	4.08027e+06	2.66882e+07	1.30006e+07	1.48511e+07	1.94782e+07	1.28844e+07	4.88052e+06	2.87908e+06	3.29025e+06	4.8238e+06	2.13245e+06	4.8422e+06	4.14194e+06	3.28986e+06	6.22289e+06	3.21533e+06	1.59252e+07	1.32499e+07	1.29492e+07	1.35384e+07	8.93319e+06	6.44204e+06	7.65721e+06	8.58841e+06	7.62039e+06
O0007	sp|P18173|DHGL_DROME	36	34	3390.38	1.9976e-09	7.49292e-08	2.50033	1	LV	LS	69173	Glucose dehydrogenase [FAD, quinone] OS=Drosophila melanogaster GN=Gld PE=3 SV=3	6.85689e+06	5.15668e+06	5.17118e+06	5.9672e+06	4.54644e+06	5.96952e+06	7.46502e+06	6.1382e+06	5.16069e+06	3.60275e+06	2.09207e+07	1.41377e+07	1.48549e+07	2.20082e+07	1.23344e+07	3.79116e+06	3.91163e+06	4.58403e+06	4.1354e+06	3.39072e+06	5.27107e+06	6.10848e+06	3.86562e+06	5.62885e+06	3.86071e+06	1.33877e+07	1.05358e+07	1.32237e+07	1.40187e+07	1.03162e+07	6.50371e+06	7.41929e+06	8.68716e+06	6.88065e+06
O0008	sp|P32234|128UP_DROME	5	4	337.98	4.32491e-09	1.41947e-07	2.63687	1	LL	SV	41532	GTP-binding protein 128up OS=Drosophila melanogaster GN=128up PE=2 SV=2	141461	125825	90435.6	122792	129910	178496	117238	104816	106110	95852.5	76105.8	57715.4	57078.2	52051.2	64140.4	77962.5	73329.1	83680	94194.4	86005.2	69142.7	95239.6	85104.3	77585.9	93101.1	57974.3	52530.4	30363.3	46921.1	38773.4	93869.5	83313.1	78644.6	48452
O0009	tr|Q9VQA3|Q9VQA3_DROME	16	16	1451.17	6.19164e-09	1.80636e-07	2.38885	1	LV	SL	26789	CG17242, isoform A OS=Drosophila melanogaster GN=CG17242 PE=3 SV=1	2.40448e+07	1.77008e+07	1.19711e+07	1.41591e+07	9.87222e+06	1.92786e+07	2.22212e+07	1.10219e+07	1.25699e+07	1.37247e+07	5.41486e+07	3.78159e+07	2.94362e+07	4.45774e+07	3.01735e+07	8.87413e+06	8.51927e+06	9.35571e+06	1.08272e+07	6.63999e+06	1.10938e+07	7.22158e+06	7.23654e+06	1.29367e+07	8.8629e+06	2.57112e+07	2.26834e+07	2.6277e+07	2.74664e+07	1.59284e+07	1.75361e+07	1.97363e+07	2.16069e+07	1.64349e+07
O0010	sp|Q06559|RS3_DROME	32	30	1941.67	8.2034e-09	2.15394e-07	1.64958	1	SL	SV	27738	40S ribosomal protein S3 OS=Drosophila melanogaster GN=RpS3 PE=1 SV=1	4.51087e+06	3.37357e+06	2.38952e+06	2.26757e+06	2.19783e+06	3.87444e+06	3.03756e+06	2.66103e+06	2.7015e+06	2.27392e+06	4.31013e+06	2.49446e+06	2.48459e+06	2.26946e+06	2.3241e+06	2.59078e+06	2.13721e+06	2.2476e+06	2.34781e+06	2.35877e+06	2.27098e+06	2.1434e+06	2.3311e+06	1.8593e+06	2.28145e+06	2.27984e+06	2.10328e+06	2.19745e+06	1.83331e+06	1.4919e+06	2.50607e+06	2.60249e+06	2.58925e+06	1.98831e+06
O0011	tr|Q9Y0Y5|Q9Y0Y5_DROME	5	4	367.52	1.43674e-08	3.42946e-07	2.37841	1	SL	SV	34882	BcDNA.LD29885 OS=Drosophila melanogaster GN=epsilonCOP PE=2 SV=1	615396	524877	338971	476155	395890	801514	537345	362246	483973	369969	711111	284502	230531	181404	296773	406176	270701	390853	441483	318802	265498	442900	342268	387650	386445	235820	251316	265333	184679	132869	393835	360326	396379	318899
O0012	tr|Q9V3V6|Q9V3V6_DROME	7	7	369.37	1.71277e-08	3.52601e-07	1.85614	1	SL	SV	48061	26S proteasome regulatory complex subunit p50 OS=Drosophila melanogaster GN=Rpt5 PE=2 SV=1	337818	208451	160940	146994	151027	312785	163651	170479	152853	116605	271331	130942	124520	104130	95984.5	130338	129940	124756	141768	142697	127183	135124	136293	116306	138032	101120	118394	103581	91361.8	86371.5	169521	168072	138078	118190
O0013	sp|Q9VCK0|EI3D1_DROME	10	9	756.78	1.74577e-08	3.52601e-07	2.67201	1	SL	SV	64326	Eukaryotic translation initiation factor 3 subunit D-1 OS=Drosophila melanogaster GN=eIF-3p66 PE=1 SV=1	668822	746934	485035	548555	501894	711238	662099	350118	616401	369874	595998	341057	371452	318547	369303	548628	493460	611586	544397	590962	370503	421435	595076	545244	598254	331606	328026	336823	229021	235662	500402	417191	506328	392901
O0014	tr|C1C3H6|C1C3H6_DROME	2	2	96.81	1.99874e-08	3.74859e-07	3.95427	1	LV	SS	11944	CG43235 OS=Drosophila melanogaster GN=CG43235 PE=2 SV=1	54007.7	39344.5	29348.6	35197.9	23368.3	68058.2	53694.5	14884.2	30119.1	44552.6	316724	152583	140295	170995	132522	32907.3	21399.6	22378.9	38363.8	10750.2	20068.8	19543.3	20671.5	37869.3	27501.1	128010	82133.9	126421	121311	55743.9	41706.5	62086.1	58236.5	55186.3
O0015	sp|Q9W1V3|FBRL_DROME	5	5	238.21	2.76865e-08	4.84637e-07	2.24533	1	SL	LV	34687	rRNA 2'-O-methyltransferase fibrillarin OS=Drosophila melanogaster GN=Fib PE=2 SV=1	371242	331461	232479	207788	243831	461748	232844	220067	281351	165593	330491	140363	160924	160227	144379	240513	222079	182209	261862	180826	144415	249681	206863	183426	235630	159621	159793	144312	137562	152992	184038	201935	208041	168419
O0016	tr|E1JIS4|E1JIS4_DROME;tr|Q6IJI1|Q6IJI1_DROME	12	12	820.34	3.13822e-08	5.14996e-07	3.17451	1	LV	SL	15874	CG34034, isoform B OS=Drosophila melanogaster GN=CG34034 PE=4 SV=1	1.67581e+06	1.24207e+06	1.24948e+06	1.28803e+06	1.25126e+06	1.78277e+06	1.97458e+06	1.38592e+06	1.19764e+06	1.43249e+06	5.77142e+06	5.07197e+06	3.96794e+06	5.95333e+06	3.77025e+06	1.03678e+06	927471	1.02074e+06	800922	423270	1.33547e+06	1.1929e+06	862611	736024	419852	4.44097e+06	2.97951e+06	3.74204e+06	3.38028e+06	2.86429e+06	1.71174e+06	2.25615e+06	2.20151e+06	1.82638e+06
O0017	tr|Q95RS6|Q95RS6_DROME	6	6	355.69	5.88631e-08	8.65073e-07	3.02636	1	SV	SL	46896	CG40160, isoform A OS=Drosophila melanogaster GN=CG40160 PE=2 SV=1	283818	256117	221297	201367	134652	171704	293037	183171	224110	116928	683349	404716	545340	569035	369125	124566	76178.2	94147.8	134292	55699.8	168640	141591	86135.6	183461	112843	443116	324528	494251	461533	280214	140392	236226	248487	204933
O0018	tr|Q95SR0|Q95SR0_DROME	4	4	176.66	5.93041e-08	8.65073e-07	2.43812	1	SV	SS	108238	CG31445 OS=Drosophila melanogaster GN=CG11955 PE=2 SV=1	76371.9	50471.4	26380.9	30694.3	19920.6	53814.3	38790.4	32335.2	39387.5	37777.5	121781	73068.1	75764	83108.6	49863.7	22194	16420.7	22701.5	22002.5	11647.3	24689.8	18098.2	15085.9	24793.6	11322	60507	65906.1	68836.6	66166.1	39948.1	31581.9	46436.6	39711.1	36181.9
O0019	tr|Q9VF33|Q9VF33_DROME	22	22	1385.28	7.73564e-08	1.06901e-06	1.64486	1	SL	LV	142681	Alpha-mannosidase OS=Drosophila melanogaster GN=alpha-Man-IIb PE=2 SV=2	2.71143e+06	1.86113e+06	1.10597e+06	1.32659e+06	1.32026e+06	1.88014e+06	1.44088e+06	1.2571e+06	1.4691e+06	1.10414e+06	2.40338e+06	1.13347e+06	1.17293e+06	1.30363e+06	1.21797e+06	1.14856e+06	1.29312e+06	1.15146e+06	1.34597e+06	1.222e+06	1.09427e+06	1.21327e+06	1.24339e+06	1.22994e+06	1.28817e+06	1.24997e+06	1.03379e+06	1.19465e+06	971628	891571	1.26668e+06	1.265e+06	1.36901e+06	1.0669e+06
O0020	tr|Q9W0A8|Q9W0A8_DROME	20	20	1226.57	1.08777e-07	1.3676e-06	1.80731	1	LL	LV	29445	FI01658p OS=Drosophila melanogaster GN=RpL23A PE=1 SV=1	1.65553e+06	1.30114e+06	983553	1.04929e+06	1.18776e+06	1.72387e+06	997276	1.19074e+06	1.09008e+06	697776	1.6187e+06	881007	725573	672032	685445	919658	801394	800806	839080	677795	856399	1.07537e+06	750569	789773	713521	815933	713796	705497	729290	490453	1.09716e+06	1.07839e+06	975730	761007
O0021	sp|P28166-2|ZFH1_DROME	3	3	60.29	1.14434e-07	1.3676e-06	2.46901	1	SS	SV	85003	Isoform A of Zinc finger protein 1 OS=Drosophila melanogaster GN=zfh1	146031	127204	107358	98982.6	121139	226219	113598	122127	104443	101436	133852	98442.9	83416	68621.3	107024	115703	130476	85398.1	121473	123392	110412	142302	122322	101945	141233	92291	53960.5	60707.2	67139.8	56020.4	112290	93038.6	97699.2	77392.3
O0022	sp|P55830|RS3A_DROME;sp|P55830-2|RS3A_DROME	23	22	1884.69	1.14589e-07	1.3676e-06	1.7728	1	SL	SV	30605	40S ribosomal protein S3a OS=Drosophila melanogaster GN=RpS3A PE=1 SV=4	3.16543e+06	2.76354e+06	1.56858e+06	1.61546e+06	1.78486e+06	2.48657e+06	2.2019e+06	1.86344e+06	1.91154e+06	1.68263e+06	3.14702e+06	1.62958e+06	1.52799e+06	1.60578e+06	1.39701e+06	1.61931e+06	1.57376e+06	1.64719e+06	1.63819e+06	1.57274e+06	1.42857e+06	1.52594e+06	1.56538e+06	1.45378e+06	1.90564e+06	1.54645e+06	1.35588e+06	1.41662e+06	1.01936e+06	1.01903e+06	1.92371e+06	1.6855e+06	1.81962e+06	1.45156e+06
O0023	tr|A8Y560|A8Y560_DROME	19	18	1185.39	1.29636e-07	1.42928e-06	1.87782	1	SL	SV	24452	Ribosomal protein L15 OS=Drosophila melanogaster GN=RpL15 PE=3 SV=2	3.02483e+06	2.59314e+06	1.61989e+06	1.76593e+06	1.81019e+06	3.0914e+06	2.21148e+06	1.90659e+06	2.06609e+06	1.47634e+06	2.85451e+06	1.57919e+06	1.64555e+06	1.72011e+06	1.59604e+06	1.79019e+06	1.76687e+06	1.63212e+06	1.77237e+06	1.8536e+06	1.52192e+06	1.50923e+06	1.65105e+06	1.46546e+06	1.95201e+06	1.61127e+06	1.4432e+06	1.3845e+06	1.07052e+06	1.06372e+06	1.98921e+06	1.94871e+06	1.80768e+06	1.37702e+06
O0024	tr|Q9VX70|Q9VX70_DROME	23	22	1654.94	1.30644e-07	1.42928e-06	3.09483	1	LV	SL	51846	CG18258 OS=Drosophila melanogaster GN=CG18258 PE=2 SV=2	1.80196e+06	1.58535e+06	1.22398e+06	1.54094e+06	1.2816e+06	1.46101e+06	2.14139e+06	1.49025e+06	1.49899e+06	1.51505e+06	6.0902e+06	4.59714e+06	4.57131e+06	7.43954e+06	3.17105e+06	891581	900890	1.14375e+06	956914	644420	1.3458e+06	1.01587e+06	748465	1.70733e+06	827146	3.27742e+06	2.62439e+06	4.12351e+06	3.58391e+06	1.83049e+06	1.88541e+06	2.12787e+06	2.23259e+06	1.7737e+06
O0025	tr|Q9VFS0|Q9VFS0_DROME	4	4	272.15	1.469e-07	1.43862e-06	2.85573	1	LV	LS	58532	Adenosine deaminase-related growth factor C OS=Drosophila melanogaster GN=Adgf-C PE=2 SV=3	131288	77640.6	64286.7	69392.7	82640.7	108483	102117	60390	73648.5	88698.9	533462	280066	250505	306564	199076	72407.3	72367.2	129380	59881.6	64155.2	91288.9	63167.1	105337	108157	74205.8	242199	178862	205148	246716	153979	88253.9	97714	126089	127838
O0026	tr|C6SUW3|C6SUW3_DROME;tr|Q95RG1|Q95RG1_DROME	20	18	1393.29	1.48189e-07	1.43862e-06	1.77878	1	SL	SV	22610	LD13662p OS=Drosophila melanogaster GN=RpS9 PE=2 SV=1	3.8341e+06	2.97024e+06	2.20778e+06	2.17874e+06	2.00324e+06	3.30253e+06	2.67408e+06	1.89543e+06	2.36346e+06	1.72598e+06	3.31185e+06	2.06932e+06	1.92912e+06	1.81444e+06	2.09026e+06	2.06658e+06	2.07279e+06	2.23011e+06	1.9993e+06	1.78672e+06	1.99717e+06	1.551e+06	1.61607e+06	2.01915e+06	1.96428e+06	1.64664e+06	1.70285e+06	1.70618e+06	1.72643e+06	1.22363e+06	2.4158e+06	2.26737e+06	2.31085e+06	1.59503e+06
O0027	tr|Q9VWB4|Q9VWB4_DROME	33	10	3513.14	1.57641e-07	1.43862e-06	2.62335	1	LV	SL	41038	Serpin 77Bb OS=Drosophila melanogaster GN=Spn77Bb PE=3 SV=3	2.12673e+07	1.13113e+07	1.19649e+07	1.42945e+07	1.22218e+07	1.94564e+07	1.59249e+07	1.12799e+07	1.03892e+07	8.97744e+06	4.96923e+07	2.65098e+07	3.32855e+07	2.5064e+07	3.03197e+07	6.05106e+06	6.11945e+06	6.94261e+06	1.02736e+07	4.54289e+06	7.83622e+06	9.66387e+06	7.17187e+06	8.69638e+06	1.09906e+07	2.13087e+07	2.0084e+07	2.50812e+07	2.68232e+07	9.27293e+06	1.36631e+07	1.51622e+07	1.53657e+07	1.312e+07
O0028	sp|Q9VLT5|POE_DROME;sp|Q9VLT5-2|POE_DROME	5	2	175.56	1.58583e-07	1.43862e-06	2.78932	1	LL	SV	599702	Protein purity of essence OS=Drosophila melanogaster GN=poe PE=1 SV=1	61643.2	34419.2	22400.9	19877.1	22720.9	50342.3	22053.7	20782.8	22145.7	23179.4	35403.3	22102.9	9101.63	18601.5	10865.4	18840.2	22900.5	18589.5	19074.7	18661.1	18764	22854.4	19805.7	16281.8	25626.7	10434.3	13694.8	8238.56	8324.25	9503.46	12258.6	18380.3	15589.4	14785.2
O0029	sp|P91926|AP2A_DROME;sp|P91926-2|AP2A_DROME	5	5	302.03	1.66066e-07	1.43862e-06	2.05575	1	SL	SV	106548	AP-2 complex subunit alpha OS=Drosophila melanogaster GN=AP-2alpha PE=1 SV=1	267079	176033	145866	170147	183977	214910	143998	143620	176881	124239	231920	103135	94377.6	138827	106096	133511	140863	143392	152291	134291	105992	121786	129040	123134	142682	91155.8	89167.4	112114	79867	97916.2	130594	141256	138707	114189
O0030	sp|Q9V3G1|RL8_DROME	18	15	1591.04	1.66559e-07	1.43862e-06	1.57324	1	SL	LV	28017	60S ribosomal protein L8 OS=Drosophila melanogaster GN=RpL8 PE=1 SV=1	5.10804e+06	3.80283e+06	2.84325e+06	2.97812e+06	3.03519e+06	4.90587e+06	3.26223e+06	3.22911e+06	3.31811e+06	2.33621e+06	4.41315e+06	2.67154e+06	2.76434e+06	2.89097e+06	2.45853e+06	2.60819e+06	2.40292e+06	2.62109e+06	2.3138e+06	2.64717e+06	2.54793e+06	2.83466e+06	2.51264e+06	2.23607e+06	2.43082e+06	2.55518e+06	2.37004e+06	2.49095e+06	2.30069e+06	1.6875e+06	2.96111e+06	2.85925e+06	2.91632e+06	2.37967e+06
O0031	tr|A1Z991|A1Z991_DROME	3	2	159.24	1.69851e-07	1.43862e-06	4.81394	1	LV	SS	24290	Glial lazarillo OS=Drosophila melanogaster GN=GLaz PE=4 SV=1	20629.2	17326.1	10551.4	9001.83	16745.4	23572.3	15703.4	7425.39	17594.8	15302.6	85286.8	44843.4	60183.8	109410	61629.1	13343.3	7101	11950.5	8477.49	7483.34	10037.9	5709.2	7247.36	15166	5527.11	23642.3	37346.8	65999.2	52851.3	34636.9	13840.2	25251.8	32325.9	25523.3
O0032	tr|Q7KUZ1|Q7KUZ1_DROME	3	3	136.42	1.8131e-07	1.46645e-06	2.96572	1	SL	LV	64233	FI18406p1 OS=Drosophila melanogaster GN=Stim PE=2 SV=2	25706.6	20238.9	13302	18606.5	18183	25749.3	13416.9	19901.3	16884.8	11463.8	16528.5	7777.45	8788.1	9381.32	6754.29	18275	14641.3	13963.5	12573.7	15481	9170.76	18591.6	14009.3	9269.65	14767.6	7307.78	8222.87	9288.46	7469.98	10779.3	13965.8	13374.9	12927.6	9289.03
O0033	tr|Q9VX69|Q9VX69_DROME	37	35	4170.23	1.84306e-07	1.46645e-06	2.54775	1	LV	LS	45109	CG5162, isoform B OS=Drosophila melanogaster GN=CG5162 PE=2 SV=1	2.91794e+07	2.32273e+07	1.85763e+07	2.31466e+07	1.54767e+07	3.06059e+07	3.39055e+07	1.16333e+07	2.20026e+07	1.66234e+07	1.00544e+08	6.2354e+07	5.30169e+07	7.68385e+07	5.58876e+07	1.46764e+07	1.18273e+07	1.91594e+07	1.90283e+07	1.03547e+07	1.5719e+07	1.28476e+07	1.20308e+07	2.46784e+07	1.34001e+07	4.55894e+07	3.58851e+07	5.3472e+07	5.2429e+07	2.25963e+07	2.54987e+07	2.86576e+07	3.37217e+07	2.89399e+07
O0034	sp|Q24583|VATF1_DROME	1	1	52.53	2.00226e-07	1.54626e-06	6.4331	1	SL	SV	14054	V-type proton ATPase subunit F 1 OS=Drosophila melanogaster GN=Vha14-1 PE=1 SV=1	84945.8	35445.4	37830.7	32849.6	57557.4	65140.6	83577.1	69939.8	51174.2	39667	29388.8	17501.8	8832.98	26639.5	15205.3	49387.7	71515.3	59333.4	28203.1	81475.4	48791.5	53136.8	38252.3	25182	61191.8	13534.2	18555.1	6614.78	4733.59	18621.5	60142.8	48316.4	55136.2	32395.2
O0035	tr|Q9W414|Q9W414_DROME;tr|Q9VTQ9|Q9VTQ9_DROME	14	13	916.62	2.06759e-07	1.55109e-06	1.95152	1	SL	SV	45167	Regulatory particle triple-A ATPase 4 OS=Drosophila melanogaster GN=Rpt4 PE=3 SV=3	1.48614e+06	962693	755364	738536	756961	1.07402e+06	868650	643981	893120	512966	1.24904e+06	629504	623056	640965	646942	634162	697361	767418	646543	811193	614919	576674	710037	625534	735204	600021	527039	563222	463409	417026	681294	622786	716145	652725
O0036	tr|Q4V3Y4|Q4V3Y4_DROME	12	12	1137.77	2.29514e-07	1.67397e-06	2.60185	1	LV	SL	30455	CG30488 OS=Drosophila melanogaster GN=antr PE=2 SV=1	4.1991e+06	4.89085e+06	3.49054e+06	2.82376e+06	1.79301e+06	4.40955e+06	4.72435e+06	2.8865e+06	3.81284e+06	2.58718e+06	1.65704e+07	7.33279e+06	8.19843e+06	8.47236e+06	5.72718e+06	2.69245e+06	1.57226e+06	1.51157e+06	2.55663e+06	1.01826e+06	2.34042e+06	3.01044e+06	1.54727e+06	2.86042e+06	1.29504e+06	8.32073e+06	5.63413e+06	6.72098e+06	7.44353e+06	3.51533e+06	3.50971e+06	3.86351e+06	5.00695e+06	3.74518e+06
O0037	tr|Q9VJ19|Q9VJ19_DROME	6	5	445.38	2.78508e-07	1.95947e-06	2.24824	1	SL	LV	12440	CG10652-PA, isoform A OS=Drosophila melanogaster GN=RpL30 PE=1 SV=1	3.9676e+06	3.63241e+06	2.06356e+06	2.25095e+06	2.10964e+06	3.12355e+06	2.68591e+06	1.99245e+06	2.4749e+06	2.2181e+06	2.81706e+06	1.71132e+06	1.82407e+06	1.83097e+06	1.89527e+06	2.19644e+06	2.54256e+06	2.45732e+06	2.33046e+06	2.4783e+06	2.01508e+06	2.01617e+06	2.3798e+06	2.11704e+06	2.81717e+06	1.81888e+06	1.71642e+06	1.65558e+06	1.14994e+06	1.82653e+06	2.30594e+06	2.34739e+06	2.43584e+06	1.95534e+06
O0038	tr|Q8MSW0|Q8MSW0_DROME	11	7	596.35	2.86144e-07	1.95947e-06	2.00999	1	SL	SV	142217	Isoleucyl-tRNA synthetase, isoform A OS=Drosophila melanogaster GN=Aats-ile PE=2 SV=1	356871	290389	190358	185380	154444	246007	239708	193135	226309	185186	306585	162783	167251	185467	165334	185658	180518	211711	185660	195283	165274	184885	236647	169239	202759	180083	134836	155255	98284	103729	210987	194809	175042	149912
O0039	tr|B3LF78|B3LF78_DROME	2	2	192.27	2.99463e-07	1.95947e-06	3.75512	1	SL	LV	72234	Fmr1, isoform F OS=Drosophila melanogaster GN=Fmr1 PE=2 SV=1	88108.9	37804.1	44694	40972	67043.5	68354	39422.9	37293.1	46206.6	25144.4	37618.9	18945.3	21540	15524.2	12328	29770.2	36880.1	38056.4	54605.4	44608.2	35053	30971.2	44376.8	39846.2	49608	16537.7	44374.9	26030.2	14197.7	23824.5	26950.3	32339.8	31782	22782.9
O0040	tr|Q8IMB7|Q8IMB7_DROME	6	5	472.14	2.99753e-07	1.95947e-06	1.72771	1	SL	SV	37668	Rad23, isoform B OS=Drosophila melanogaster GN=Rad23 PE=4 SV=1	964733	702131	599346	667307	593504	960866	787375	645841	678526	408792	780871	650497	499848	480516	557383	545333	413170	517741	649731	520226	428285	574572	504405	473591	536070	513033	398068	500766	386149	321119	522965	550087	626072	524442
O0041	tr|Q9W0M4|Q9W0M4_DROME	4	2	175.22	3.05972e-07	1.95947e-06	2.66831	1	SL	LV	26209	CG13887, isoform C OS=Drosophila melanogaster GN=CG13887 PE=2 SV=1	460742	423552	267210	349611	355464	500702	359316	292871	341122	252765	408682	287602	254883	151151	273208	406008	340488	430925	375454	388141	279542	273499	410881	368284	497881	228622	276554	281417	166915	156322	375346	355285	342056	255569
O0042	tr|B7Z0V3|B7Z0V3_DROME	10	9	613.16	3.59365e-07	2.20203e-06	2.43519	1	SL	LV	39293	CG2767, isoform B OS=Drosophila melanogaster GN=CG2767 PE=4 SV=1	1.94977e+06	1.58854e+06	1.05313e+06	1.22393e+06	1.22677e+06	1.79239e+06	1.55325e+06	989754	1.4471e+06	1.00154e+06	1.73479e+06	1.29799e+06	1.18095e+06	1.02885e+06	1.22813e+06	1.8131e+06	1.61189e+06	1.65157e+06	1.43057e+06	1.88801e+06	1.49456e+06	1.18806e+06	1.6363e+06	1.39595e+06	1.51993e+06	1.32113e+06	1.41454e+06	1.18318e+06	925148	1.10908e+06	1.61792e+06	1.44359e+06	1.24189e+06	1.12684e+06
O0043	tr|M9NEE8|M9NEE8_DROME	2	1	91.81	3.63237e-07	2.20203e-06	4.7216	1	LL	LV	19817	Rab8, isoform B OS=Drosophila melanogaster GN=Rab8 PE=3 SV=1	29209.9	30726.7	28434.1	30610.6	43791.7	75539.7	23451	24710.5	26232.3	17657.7	12880.9	6280.36	6827.65	12158.4	9149.66	22581.4	11875.3	22152.7	31135.2	30027.3	8721.95	39640	19892.4	22281.4	26055.4	7126.38	13899.5	9093.46	7864.51	8539.91	22579.5	22720	17551.4	20156.1
O0044	tr|Q9VDC3|Q9VDC3_DROME	2	1	62.19	3.69007e-07	2.20203e-06	2.15666	0.999999	LL	LV	17237	AP-2sigma OS=Drosophila melanogaster GN=AP-2sigma PE=2 SV=1	132509	65578.8	45182.2	55380.9	47151.4	85594.9	56912.2	49701.1	43687.8	47790.2	56730.7	29895.4	41689.9	38600.2	26734	41620.2	50445.8	40267.6	45834.4	32562.3	48622.6	37760.5	41117.6	40429.5	38464.1	47398.9	32060.6	22204.6	28000.7	17904.3	56774.6	53705.3	37965.9	35761.8
O0045	tr|Q5LK12|Q5LK12_DROME	1	1	26.09	4.19993e-07	2.45059e-06	4.76705	0.999999	SL	LV	31352	Dead box protein 80, isoform D OS=Drosophila melanogaster GN=Dbp80 PE=4 SV=1	80043.3	62798.2	42619.1	38358.9	39436.6	56443.5	45340.6	31088.3	37982.1	38114.2	29476.8	12566.3	9261.24	2685.74	19936.1	37910.6	39118.1	42585.6	28619.3	28207.8	49895.4	36570	35178.6	24738.2	40132	18217.8	14013.7	22868.7	12033.7	21503.3	54561	40898.4	33271.8	20925.6
O0046	sp|Q9V597|RL31_DROME	7	7	338.2	4.51361e-07	2.57636e-06	1.95188	0.999999	SL	LV	14595	60S ribosomal protein L31 OS=Drosophila melanogaster GN=RpL31 PE=1 SV=1	945754	832941	429439	521330	518465	876223	576400	476911	523488	402853	846361	507629	419797	362990	425526	620968	508772	510584	425636	512389	495173	442985	550347	469116	533385	488087	428397	377843	335528	296353	594841	608466	491150	465121
O0047	sp|Q9VCA5|SYFB_DROME	7	5	248.76	4.8997e-07	2.64806e-06	2.05658	0.999999	SL	SV	66660	Probable phenylalanine--tRNA ligase beta subunit OS=Drosophila melanogaster GN=CG5706 PE=2 SV=1	311712	230774	132691	159060	153196	211527	188080	129717	192457	162526	209430	115344	122014	135767	131636	122706	117124	150120	155860	162783	114186	145444	145648	145590	167331	68666.3	125717	124158	83822.3	76622.9	133096	128645	163113	117805
O0048	sp|Q9V7Y2|SGPL_DROME	3	3	188.83	4.92218e-07	2.64806e-06	2.18912	0.999999	SL	LV	60977	Sphingosine-1-phosphate lyase OS=Drosophila melanogaster GN=Sply PE=2 SV=1	244480	169480	143717	138076	159242	313220	127771	157479	146707	92373.9	224233	95433.7	82991.9	79891.8	102688	134193	135519	130019	105581	134379	95466.8	164313	108701	99009.9	128235	88058	94772.6	90808	84526.3	60542.2	134842	125465	136340	101459
O0049	tr|Q9VSN9|Q9VSN9_DROME	3	3	105.01	4.94178e-07	2.64806e-06	1.86317	0.999999	SL	LV	27284	GM04779p OS=Drosophila melanogaster GN=SrpRbeta PE=2 SV=2	67931.1	61708	36120.6	55352.1	45726.8	83891.9	56248.3	39679.3	59960.3	36152	71535.6	49740.5	40742.1	45622.9	38331.5	50287.2	42937	47840.9	50724.6	51124.8	44250.3	49571.6	47642.3	41387.7	40397.7	38388.5	38074	36349	38083.3	30586.9	48389.1	66726.2	70837.5	44031.1
O0050	sp|Q7KNA0|DYM_DROME	5	5	255.74	5.45815e-07	2.86626e-06	1.8918	0.999999	SL	LV	79856	Dymeclin OS=Drosophila melanogaster GN=CG8230 PE=1 SV=1	466214	281601	259931	285745	196452	396743	270087	295227	303306	186035	432170	159612	188026	147678	178006	231234	223617	195266	237381	167883	190536	346959	172780	215403	184182	158851	158402	238141	163721	121222	261702	232955	237795	179869
O0051	tr|M9PIG8|M9PIG8_DROME	6	6	373.16	7.10577e-07	3.65832e-06	2.72688	0.999998	SS	SV	42734	Regulatory particle non-ATPase 10, isoform B OS=Drosophila melanogaster GN=Rpn10 PE=4 SV=1	292796	137696	104985	144222	159994	244351	119697	161245	164869	90007	205437	73380	65061.6	77163.6	92771.4	100569	80487.6	124929	173784	144677	94301.5	255997	119116	107973	153993	64170.5	76654.5	66609.6	69441.9	66468.9	118841	108687	118629	101120
O0052	tr|Q9VDK7|Q9VDK7_DROME	7	5	385.18	7.27789e-07	3.67487e-06	5.27715	0.999998	LL	SV	73587	Signal recognition particle subunit SRP72 OS=Drosophila melanogaster GN=Srp72 PE=2 SV=1	50495.4	79371.5	66783.5	68289.9	87673	128039	39202.3	32956.2	64287.4	29013	53253.8	27118	18252.6	10196.8	23492.5	36670.5	36741.7	42773.6	49675.9	36847	29406.7	25919.3	33394.9	41836.3	60512.5	7633.46	13743.4	15437	20427.7	11278.8	46433.2	42349.7	38873.4	27338.8
O0053	tr|Q8IRH0|Q8IRH0_DROME	23	16	1485.03	7.45096e-07	3.69128e-06	1.60295	0.999998	SL	SV	121137	CG1009-PE, isoform E OS=Drosophila melanogaster GN=Psa PE=2 SV=1	1.36365e+06	835285	670547	687951	710227	922430	860442	655571	714044	624364	1.19095e+06	643237	617172	660860	587522	615194	594207	637276	556919	573279	588681	526532	585256	563434	512215	632876	518681	594225	481708	391472	660860	641522	614484	534014
O0054	tr|B7Z0Q3|B7Z0Q3_DROME	4	2	200.36	7.76225e-07	3.77428e-06	1.83942	0.999998	SL	SV	27748	CG11857, isoform B OS=Drosophila melanogaster GN=CG11857 PE=4 SV=1	772460	649025	452479	530207	480144	611102	582800	488326	549331	385559	816377	467555	429495	491355	415543	436185	466882	506304	447005	565232	430891	418182	485399	468335	489340	446626	393848	394906	320517	299733	502025	478483	462357	378028
O0055	tr|M9PDQ1|M9PDQ1_DROME	4	3	145.03	8.24887e-07	3.87809e-06	3.83021	0.999998	LL	SV	165216	DNA topoisomerase 2 OS=Drosophila melanogaster GN=Top2 PE=3 SV=1	36763.1	23674.9	23577.5	33711.3	30311.2	47690.2	19999.2	25519.8	20739.2	12575.9	28674.6	9876.84	10593.1	7467.55	8029.72	18119.6	15660.1	14388.3	18461.9	8813.54	16241.9	29253.1	12250.3	9900.79	15507.2	10074.5	8391.37	5847.35	9960.55	4516.52	23466.3	13452.8	10908.3	13168.3
O0056	tr|Q9VSS1|Q9VSS1_DROME	12	10	586.05	8.27114e-07	3.87809e-06	1.70837	0.999998	SL	SV	70391	Pixie, isoform A OS=Drosophila melanogaster GN=pix PE=2 SV=1	1.02748e+06	826305	595977	620517	530849	908489	748851	514507	765319	445256	1.03633e+06	556106	519206	512850	569639	474449	484794	548285	630657	622377	474655	495196	515331	525198	610212	469550	472453	464584	425637	400991	515518	510371	669237	530292
O0057	tr|Q7YTY6|Q7YTY6_DROME	17	17	1416.96	9.83205e-07	4.40537e-06	2.76295	0.999997	LV	SL	41295	GH04125p OS=Drosophila melanogaster GN=Spn42Dd PE=2 SV=1	2.63919e+06	2.65087e+06	1.92627e+06	2.03247e+06	1.64694e+06	2.12761e+06	3.23627e+06	2.27228e+06	1.99826e+06	1.09264e+06	7.52625e+06	4.90989e+06	4.79694e+06	4.41401e+06	3.64862e+06	1.37328e+06	709256	1.01172e+06	1.44628e+06	461740	1.56598e+06	1.37591e+06	708619	1.48551e+06	823348	4.77781e+06	3.15341e+06	3.69291e+06	4.39276e+06	1.80161e+06	1.94587e+06	2.23175e+06	2.65821e+06	2.10107e+06
O0058	sp|Q9VN50|EI3F1_DROME	6	6	443.05	9.85541e-07	4.40537e-06	1.40634	0.999997	SL	LV	31440	Eukaryotic translation initiation factor 3 subunit F-1 OS=Drosophila melanogaster GN=eIF3-S5-1 PE=2 SV=1	1.1625e+06	1.06042e+06	709024	739043	572879	1.11987e+06	978980	742932	815645	561843	1.25708e+06	786545	671061	609779	575750	575657	488407	620170	640855	542312	506715	681889	570316	635780	572975	718283	574254	692567	503884	412164	664359	639653	692483	537165
O0059	sp|Q9U9Q4|EIF3H_DROME	7	7	495.44	9.89907e-07	4.40537e-06	1.93824	0.999997	LL	SV	38809	Eukaryotic translation initiation factor 3 subunit H OS=Drosophila melanogaster GN=eIF-3p40 PE=2 SV=2	659767	486272	394463	497910	583797	617701	425379	491091	453412	429501	656534	407208	309664	315030	352994	319390	294499	354002	362454	371340	358196	460248	380874	337131	356535	305640	244251	289020	270006	217457	398823	371778	368417	328039
O0060	sp|O18413|PRS8_DROME	15	4	854.15	1.11924e-06	4.85048e-06	2.52664	0.999996	SL	LV	46041	26S protease regulatory subunit 8 OS=Drosophila melanogaster GN=Rpt6 PE=1 SV=2	411063	292048	166801	159228	160396	381344	235765	121758	203154	175400	174749	144615	150953	108227	133041	213964	170683	195780	220308	182948	122801	122155	179360	165128	210483	119807	154758	141244	88835.3	91628.9	210346	216859	168015	150286
O0061	sp|Q9VZI3|UN112_DROME	3	3	224.09	1.12687e-06	4.85048e-06	2.71607	0.999996	SL	LV	81085	Unc-112-related protein OS=Drosophila melanogaster GN=Fit1 PE=1 SV=1	107320	63703.4	46984.5	56634.3	52253.2	77884.4	63532.7	52514.8	67100.6	48807.3	34659.4	22014.4	23715.1	49662	46040.5	47228.6	56410	56183	54438.9	53143.8	45987	43982.1	41015.6	54042.4	54874	36190.9	35590.5	45583.5	18909.4	24745.2	51955	49196	58479.4	37772.1
O0062	sp|Q95083|PSA5_DROME	4	4	425.37	1.24929e-06	5.29069e-06	1.87585	0.999995	SL	LV	27151	Proteasome subunit alpha type-5 OS=Drosophila melanogaster GN=Prosalpha5 PE=2 SV=2	822139	577166	297911	379299	358492	644641	440641	244383	394442	283655	473954	299858	299770	300397	255301	306767	265613	361610	357356	331897	266665	326752	393279	339340	331474	306189	323420	330533	254621	218850	354148	348865	399925	270957
O0063	sp|P91938-2|TRXR1_DROME;sp|Q9VNT5|TRXR2_DROME	12	10	906.87	1.30246e-06	5.42829e-06	1.67983	0.999995	LL	LV	53829	Isoform A of Thioredoxin reductase 1, mitochondrial OS=Drosophila melanogaster GN=Trxr-1	2.8742e+06	1.47553e+06	1.14398e+06	1.06079e+06	1.31077e+06	2.21749e+06	1.26805e+06	1.19871e+06	1.25644e+06	1.03476e+06	2.29282e+06	861415	1.01495e+06	922195	923418	878818	830739	948316	1.09388e+06	1.00477e+06	956066	996252	834813	1.05037e+06	969874	994379	875593	1.00695e+06	778122	817047	1.07563e+06	994653	1.30113e+06	1.02999e+06
O0064	sp|Q9V460|SPT5H_DROME	2	1	110.91	1.42976e-06	5.84279e-06	2.97892	0.999994	SL	LV	120436	Transcription elongation factor SPT5 OS=Drosophila melanogaster GN=Spt5 PE=1 SV=1	144368	105078	78869.5	80964.4	94195.4	186559	86341.2	72844.5	88871.7	76624.4	61835.8	39909.4	49747.5	13384.1	54223.5	85374.8	65497.2	54243.6	72830	73865.6	70978.6	73708.4	50675.5	45423.3	79344.5	52941.1	45840.6	36022	40944.9	16980.6	49450.1	90127.7	51126.2	41002.3
O0065	sp|Q9VIU7|DPM1_DROME	6	4	389.47	1.44642e-06	5.84279e-06	3.27053	0.999994	LL	LV	27127	Probable dolichol-phosphate mannosyltransferase OS=Drosophila melanogaster GN=CG10166 PE=3 SV=1	103599	107670	100369	110501	132101	150596	70198.1	88871.9	107231	49915	110606	26739.2	31796.6	42402.5	40612.5	45877.5	51100.7	63694.3	104922	76657.3	52901.3	102205	57132.6	76359.6	96921.1	24764.1	29600.3	48410.6	57931.2	23671.9	63777.8	56299.8	77913.4	73908
O0066	sp|Q9VTU4|EIF3L_DROME	7	7	382.83	1.48427e-06	5.85021e-06	2.29161	0.999993	LL	SV	63964	Eukaryotic translation initiation factor 3 subunit L OS=Drosophila melanogaster GN=CG5642 PE=2 SV=1	489078	417908	254419	300982	344283	585618	297757	264127	297224	228182	544370	223380	193940	154087	223873	228273	193974	266317	287819	186883	172402	213552	209420	210721	337021	153212	149139	164227	175538	108742	302685	219667	243399	217157
O0067	tr|Q7K1U0|Q7K1U0_DROME;tr|A1Z9P8|A1Z9P8_DROME	5	4	162.74	1.50212e-06	5.85021e-06	3.44703	0.999993	LL	SV	29143	Arc1 OS=Drosophila melanogaster GN=Arc1 PE=2 SV=1	31007	31148.1	16063.2	24220.1	17677.7	38339.8	19933.6	32203.4	19230.7	9907.95	22630	12692.5	8104.71	9394.23	6174.56	20414.8	12949.5	10248.2	10784.5	9621.43	11944.2	23327.9	8755.04	14904	11430.5	14165.9	7411.84	5471.82	4147.84	2744.62	11100.8	16263.9	14263.4	10472.4
O0068	sp|A1ZAX1|EIF3C_DROME	25	23	1467.05	1.52512e-06	5.85021e-06	1.72901	0.999993	SS	LV	106298	Eukaryotic translation initiation factor 3 subunit C OS=Drosophila melanogaster GN=eIF3-S8 PE=1 SV=1	1.56616e+06	1.56502e+06	905195	846198	935022	1.37461e+06	1.35592e+06	1.11836e+06	1.07853e+06	586208	1.59875e+06	950237	881533	806042	775950	993488	717313	945722	914352	909235	792975	1.20735e+06	964793	878230	949146	993237	829658	844939	555342	524613	925683	932698	876916	731226
O0069	tr|Q9V3D9|Q9V3D9_DROME	8	5	605.01	1.55545e-06	5.85021e-06	1.82184	0.999993	SS	LV	56256	BcDNA.GM09489 OS=Drosophila melanogaster GN=Srp54k PE=2 SV=1	522365	465647	344541	298620	410278	558602	380038	445338	337847	373432	521987	255217	304876	272730	243914	274849	276151	284149	295711	336656	260196	408725	285796	262224	387685	242485	234911	266759	294236	192062	323467	317183	334016	283081
O0070	sp|P13469|MODU_DROME	10	9	665.67	1.55966e-06	5.85021e-06	1.97222	0.999993	SL	SV	60415	DNA-binding protein modulo OS=Drosophila melanogaster GN=mod PE=1 SV=2	584674	580912	414111	521540	532909	728790	490824	435545	530702	370778	639891	296512	310805	313075	420131	437520	380410	348898	543631	325454	258521	363251	346895	410073	467531	271218	302804	307589	307054	225006	420193	447493	463118	382551
O0071	tr|A4V391|A4V391_DROME	6	5	380.55	1.71536e-06	6.34362e-06	3.05252	0.999991	SL	SV	60230	T-complex protein 1 subunit alpha OS=Drosophila melanogaster GN=T-cp1 PE=3 SV=1	135140	91888	41564.2	69327	78092.7	113700	74063.7	29234.8	70100.6	57028.6	73017.8	21022.3	34463.9	36515.6	35986.1	55236.4	35440.8	64847.9	70268.7	55729.8	41339.7	37820.4	55352.6	56222.4	78301.4	17644.7	30210.9	35082	21373.3	21540.7	61312.5	53144.3	42238.2	36277.8
O0072	tr|Q8MRW1|Q8MRW1_DROME	1	1	70.16	1.76769e-06	6.44634e-06	2.44172	0.999991	LS	SV	22337	CG40042 OS=Drosophila melanogaster GN=CG40042 PE=2 SV=1	179273	114564	105378	99016.1	87941.3	124464	134241	125355	147411	125541	131739	52328.6	47073.5	85167.2	64940.1	80108.9	72037.3	97940.1	96625.9	80015.3	82980.5	90272.4	83966.4	105407	89371.1	23836.9	46500.6	60209.7	32575.6	73496.4	89717.2	95565.9	95639.2	104284
O0073	tr|A8DZ29|A8DZ29_DROME;tr|Q9VCH1|Q9VCH1_DROME	19	18	1236.46	1.84949e-06	6.65227e-06	1.69533	0.99999	SL	SV	212201	Eukaryotic translation initiation factor 4G, isoform B OS=Drosophila melanogaster GN=eIF4G PE=4 SV=1	554887	486700	349930	351527	360135	499966	479888	454043	448795	336809	484576	336593	336916	359319	303129	285686	313468	347325	325846	320778	326964	367534	320348	320449	331408	271862	262518	297408	192138	271202	349449	330644	393632	293196
O0074	tr|Q9VHE5|Q9VHE5_DROME;tr|Q9VBH8|Q9VBH8_DROME	13	13	803.46	1.93167e-06	6.85398e-06	2.11522	0.999989	SS	LV	18704	RH48056p OS=Drosophila melanogaster GN=RpL34b PE=2 SV=1	909083	774611	551386	527736	579800	853725	588782	740368	561664	417224	932681	471569	482661	395783	321210	581609	582903	551800	472062	558204	611485	736644	572948	478489	573744	531871	447514	428662	296120	446362	640685	638662	490995	443533
O0075	sp|P48588|RS25_DROME	6	5	511.8	2.02992e-06	7.10654e-06	2.17097	0.999989	SL	SV	13193	40S ribosomal protein S25 OS=Drosophila melanogaster GN=RpS25 PE=1 SV=3	1.06785e+06	1.13475e+06	711733	759946	1.00576e+06	1.59825e+06	845650	960494	787572	557799	1.53807e+06	641704	604585	444151	463461	929171	638742	709408	861790	523116	549848	892528	684670	577568	717462	526340	572664	444155	452562	331770	836555	743065	658454	579318
O0076	tr|Q8SXM8|Q8SXM8_DROME	5	4	228.9	2.07652e-06	7.17403e-06	1.78883	0.999989	SL	SV	65188	Lysine--tRNA ligase OS=Drosophila melanogaster GN=Aats-lys PE=2 SV=1	189086	165282	99822.6	113648	94631.9	219350	141586	97550	131811	84742.2	173652	90985.5	86585.2	99294.9	80617.5	116036	81666.6	100487	105844	88180.3	93738.1	70168.6	93793.1	80574.6	98077.4	87367.9	80544.5	95205.3	61473.2	57706	107517	111495	78745.8	77890.4
O0077	sp|P28668|SYEP_DROME;sp|P28668-2|SYEP_DROME	11	11	497.97	2.12803e-06	7.25651e-06	1.87219	0.999988	SL	SV	190785	Bifunctional glutamate/proline--tRNA ligase OS=Drosophila melanogaster GN=Aats-glupro PE=1 SV=2	220772	162968	102328	101948	94828.4	147058	112661	81209.3	131122	87970.5	144001	76480.3	79567.8	80397.4	105235	95117.7	69639.1	109174	115492	88122.9	71883.6	85867.4	100452	89846.6	75591.2	68115.8	69448.3	89978.4	91348.4	38677.7	103918	91692.9	96324.9	74134
O0078	tr|X2J5T3|X2J5T3_DROME	3	3	171.39	2.25223e-06	7.58154e-06	4.35402	0.999987	LL	LV	23608	Rab6, isoform B OS=Drosophila melanogaster GN=Rab6 PE=3 SV=1	53628.4	126210	80848.3	90284.3	96932.6	176524	47960.9	68914.9	63952.3	47687.3	83843.5	18445.5	19808.5	20720.9	19028.9	63931.8	30443.9	40094.6	68059.5	43976.5	64404.5	65037.6	42474	47583	79849.7	43528.3	42384.7	33799.1	36246.5	16859.9	46576.4	47434.4	55482.2	30422
O0079	sp|P12982|PP12_DROME;sp|P48461|PP11_DROME;sp|Q05547|PP13_DROME;tr|A8QI94|A8QI94_DROME	5	5	344.01	2.33472e-06	7.75974e-06	1.83	0.999986	SL	LV	35443	Serine/threonine-protein phosphatase alpha-2 isoform OS=Drosophila melanogaster GN=Pp1-87B PE=1 SV=1	363797	228094	122001	147268	147866	331896	180542	167986	193118	163079	323202	141617	138171	112799	109317	198357	134893	139901	148522	138105	155693	127118	130150	138150	129145	159537	136069	94139.1	97648.3	91426.9	170794	160935	159430	140698
O0080	tr|Q8IMH8|Q8IMH8_DROME	9	8	511.88	2.37765e-06	7.76677e-06	1.64925	0.999985	SL	LV	53116	CG31021 OS=Drosophila melanogaster GN=CG31021 PE=4 SV=2	726325	591645	408238	532047	410293	572836	502237	504183	568611	404450	703099	398730	444201	355251	442819	408139	397043	412463	409506	410893	363370	466991	445132	394033	467589	421252	394448	364196	321287	266567	509709	452450	500939	398439
O0081	tr|L7EEF1|L7EEF1_DROME	6	4	445.07	2.39599e-06	7.76677e-06	2.08197	0.999985	SL	LV	44713	Eukaryotic initiation factor 4B, isoform F OS=Drosophila melanogaster GN=eIF-4B PE=4 SV=1	134997	113789	97004.1	111810	95711.5	111104	118244	99128.9	102531	88744.6	117416	85836.5	73375.5	91541.9	85246.2	89721.2	107606	113880	101121	93683.8	98243.3	77470.7	122749	99406.9	103539	80433.1	76028.1	91508.3	63227.3	54371.3	94062.6	97668.4	99807.7	73157.1
O0082	tr|D1Z3A1|D1Z3A1_DROME	12	11	574.27	2.45009e-06	7.81099e-06	2.08077	0.999984	LL	LV	16019	MIP15344p OS=Drosophila melanogaster GN=RpL28 PE=2 SV=1	927077	706172	692529	539304	725286	1.04307e+06	566338	751365	576147	385853	846096	407952	408191	401208	291359	495336	430761	379690	515687	383027	421131	828998	393235	368896	488701	408431	403313	331033	431136	303192	553597	539102	544982	442621
O0083	tr|Q9VAT6|Q9VAT6_DROME	2	2	198.84	2.47683e-06	7.81099e-06	2.83276	0.999984	LV	SL	33894	CG12558 OS=Drosophila melanogaster GN=intr PE=3 SV=1	183186	106697	67512.1	66918.8	48541.5	130886	99308.5	86675.5	61243.2	58234	343962	203900	204337	212803	115470	54185.9	37891.5	44751.5	44701.7	19183.6	64672.5	61815.6	25173.7	67004.6	34291.1	177669	144042	119377	130626	70171.6	79342.1	88045.8	88305.3	92294.8
O0084	tr|Q9VIF2|Q9VIF2_DROME	5	5	207.01	2.51306e-06	7.81099e-06	2.73551	0.999984	LL	SV	55695	CG9248, isoform A OS=Drosophila melanogaster GN=CG9248 PE=2 SV=1	101747	96737	64745.8	88685.8	74710.8	146402	77395.3	55400	79101.7	47530.1	99551.4	41229.1	40568.6	23796.8	22178.9	57495.3	37529.2	46328.3	69712.6	30280.9	26358.2	47532.4	38737.4	68405.6	27280	26127.9	31086.7	35800.9	41081.7	18315.1	49757.2	56314.9	57709	44875
O0085	sp|Q7K2D2|DCTN2_DROME	2	2	227.78	2.52863e-06	7.81099e-06	2.12598	0.999984	SS	SV	42115	Probable dynactin subunit 2 OS=Drosophila melanogaster GN=Dmn PE=1 SV=1	317041	207662	174932	187308	247483	243410	167724	221663	222957	173150	289092	122824	138340	162124	166545	149972	168839	215402	193774	198356	182546	171050	208263	199829	256951	126251	124992	123547	134526	119896	162437	158638	195198	197146
O0086	tr|M9NEQ6|M9NEQ6_DROME	7	5	306.52	2.68673e-06	8.1871e-06	2.75079	0.999983	LV	SL	8964	CG43145 OS=Drosophila melanogaster GN=CG43145 PE=4 SV=1	391457	351564	262720	280156	294945	329850	331575	446884	242701	208491	1.16586e+06	706959	633701	568938	455250	193519	124711	110673	191072	64021.5	232878	259433	108067	245724	128820	569484	386786	425143	650331	379181	317033	417859	359012	350210
O0087	tr|Q9W4K0|Q9W4K0_DROME	10	10	741.54	2.71274e-06	8.1871e-06	2.25762	0.999982	LL	SV	23462	CHOp24, isoform A OS=Drosophila melanogaster GN=CHOp24 PE=2 SV=1	994356	719017	600292	610850	913426	1.45755e+06	601893	516989	628804	404342	1.07005e+06	454308	370180	286662	386343	545756	394626	480815	617055	465569	437049	480210	495480	435441	537470	411912	390421	348363	329565	206381	562398	535473	521196	378198
O0088	sp|Q9V535|RBM8A_DROME	2	2	121.96	2.74937e-06	8.20335e-06	2.7748	0.999981	SL	LV	19141	RNA-binding protein 8A OS=Drosophila melanogaster GN=tsu PE=1 SV=1	80734.3	62853	46824.4	53066.7	58491.6	55993.9	61805.1	44790	61816.4	47775.2	45466.9	35344.5	29846.1	39958.4	22813.9	48869.1	57766.1	54207.3	37143.7	54508.7	45002.9	39156.4	58722	51826.9	45347.7	41316.5	38351.3	35663.5	18039.8	28964	42231.6	54827.3	44973.5	44055.4
O0089	tr|Q8IQP1|Q8IQP1_DROME	2	1	89.19	2.79483e-06	8.24529e-06	4.16124	0.999982	LL	SV	19573	Coat protein (Coatomer) zeta, isoform B OS=Drosophila melanogaster GN=zetaCOP PE=2 SV=1	116362	109476	65700.3	75952.3	105360	208663	80369.4	56842.5	79533.4	22270.8	107295	24100	33970.3	13579.3	33730.1	79203.3	43811.4	72917.9	83268.8	54075.7	36803.4	35899.6	54861.7	64482.4	95613.1	23520.6	34640.6	24372.9	17431.6	12020.1	67804.2	67321.1	67577.5	58187.4
O0090	tr|Q9VFC2|Q9VFC2_DROME	8	7	530.32	2.88668e-06	8.34743e-06	2.19445	0.99998	LV	SL	48659	GH14439p OS=Drosophila melanogaster GN=Spn88Ea PE=2 SV=1	691987	308595	237300	314650	272319	515609	459524	222405	299082	270698	1.53808e+06	791820	571468	802203	758730	228852	173185	277144	250715	132740	269046	215434	181516	297781	186634	821897	592545	658527	606094	256745	335286	399109	429688	368726
O0091	tr|O18332|O18332_DROME;tr|Q8IRK8|Q8IRK8_DROME	13	11	1018.32	2.89304e-06	8.34743e-06	1.98827	0.99998	SL	LV	23104	FI01544p OS=Drosophila melanogaster GN=Rab1 PE=2 SV=1	958863	762737	702737	760501	842365	1.23364e+06	645367	864840	732996	561874	1.02964e+06	598412	478327	477162	497574	587147	665477	658630	625084	613236	526770	813587	612674	533633	573749	602576	438808	470862	511806	404537	654048	692201	609894	519804
O0092	tr|M9PBN7|M9PBN7_DROME	4	3	163.89	2.966e-06	8.46493e-06	2.33345	0.999979	LL	SV	31628	Capping protein beta, isoform B OS=Drosophila melanogaster GN=cpb PE=4 SV=1	115357	76590.3	81406.7	87219.2	93293.3	167386	71864.6	56328.5	55510.8	47164.1	105853	47234.7	40129.7	30721	53494.6	74704	57149.7	50863.4	71608.8	47483.1	45278.1	67865.5	55376.5	62421.3	74006.9	44181.2	43672.6	36207.6	49318.8	20901.3	62785	61320.7	49770.1	51082
O0093	tr|Q7K148|Q7K148_DROME	5	5	266.07	3.04907e-06	8.60846e-06	1.90834	0.999978	SL	SV	31496	Proteasome subunit beta type OS=Drosophila melanogaster GN=Prosbeta5 PE=1 SV=1	875537	534928	290917	306540	290319	493964	403105	226685	383229	281751	516039	275725	312735	245639	279066	305447	275284	310170	332800	301883	276095	221503	315795	272614	316368	242050	274452	264152	180103	158742	357759	338369	341092	241054
O0094	tr|Q8IN05|Q8IN05_DROME	2	2	95.06	3.27156e-06	9.05327e-06	2.22782	0.999977	SS	SV	159264	Liquid facets-Related, isoform D OS=Drosophila melanogaster GN=lqfR PE=4 SV=2	95596.1	75022	52981.4	68167.9	58722.8	83690.5	73549.9	60268.1	69787.4	48814.3	65318.7	51217.3	53026.2	65711.9	61859.6	60268.7	51668.5	58410.8	63578.5	49898.2	64416.4	54763.2	51768.9	69553.4	76371.9	42568	43759.7	57579.7	33379.5	16097.7	51760.3	56695.5	44567.7	47234.6
O0095	sp|P41094|RS18_DROME	14	12	738.63	3.27558e-06	9.05327e-06	2.06564	0.999975	LL	SV	17672	40S ribosomal protein S18 OS=Drosophila melanogaster GN=RpS18 PE=1 SV=1	1.00512e+06	852519	640236	689506	787361	1.52486e+06	665448	517017	681847	396899	1.12169e+06	550514	457739	306855	377553	565380	494956	452640	682071	482462	455474	598689	443930	491507	558175	423309	447263	366528	414569	229295	688952	629403	558358	453919
O0096	tr|M9NFR5|M9NFR5_DROME	3	3	254.57	3.31878e-06	9.07315e-06	2.43676	0.999976	SL	LV	36956	Ypsilon schachtel, isoform B OS=Drosophila melanogaster GN=yps PE=4 SV=1	190727	186244	110532	110620	138031	151887	149933	110188	139406	100370	175683	89900.8	104002	107982	100759	185831	160925	147415	112451	129084	114235	92688.4	169683	129143	139677	106852	115351	128938	87310.2	60912.9	105555	130498	127508	94369.6
O0097	tr|A1Z6Z3|A1Z6Z3_DROME;tr|A4UZ69|A4UZ69_DROME;tr|Q8T0K8|Q8T0K8_DROME	8	7	511.91	3.40287e-06	9.07315e-06	1.76519	0.999975	SL	LV	56481	Aldehyde dehydrogenase OS=Drosophila melanogaster GN=Aldh-III PE=2 SV=1	632276	435372	348287	294633	296201	451668	428905	288002	338037	239510	569525	226009	250697	342390	245635	276641	274739	276751	333486	323207	275331	241236	357542	307350	308336	283559	270868	334311	300675	236285	269484	326252	315713	259770
O0098	sp|Q9VVW1|A76A_DROME	47	3	4002.91	3.44921e-06	9.07315e-06	2.59392	0.999973	LV	SL	44223	Accessory gland protein Acp76A OS=Drosophila melanogaster GN=Acp76A PE=2 SV=2	1.32877e+07	1.36687e+07	1.06848e+07	9.73175e+06	7.91299e+06	1.30693e+07	1.56265e+07	6.22689e+06	1.14811e+07	7.16257e+06	2.98783e+07	2.75936e+07	2.18136e+07	1.85773e+07	1.81014e+07	5.43678e+06	3.85393e+06	4.81912e+06	8.31001e+06	2.56503e+06	6.3266e+06	4.80068e+06	3.26302e+06	8.27782e+06	4.24614e+06	1.78021e+07	1.33478e+07	1.58553e+07	1.6667e+07	8.2309e+06	9.1149e+06	1.07957e+07	1.11746e+07	9.14742e+06
O0099	tr|M9NEE3|M9NEE3_DROME	45	1	3784.94	3.44921e-06	9.07315e-06	2.59392	0.999973	LV	SL	44309	Accessory gland protein 76A, isoform B OS=Drosophila melanogaster GN=Acp76A PE=3 SV=1	1.33703e+06	1.37536e+06	1.07512e+06	979222	796215	1.31505e+06	1.57236e+06	626558	1.15524e+06	720707	3.0064e+06	2.7765e+06	2.19492e+06	1.86927e+06	1.82139e+06	547057	387787	484906	836164	258097	636591	483051	328330	832926	427252	1.79128e+06	1.34308e+06	1.59539e+06	1.67706e+06	828204	917154	1.08627e+06	1.1244e+06	920426
O0100	tr|A1Z9E3|A1Z9E3_DROME	10	9	750.08	3.45555e-06	9.07315e-06	1.90347	0.999973	SL	LV	54597	Elongation factor Tu OS=Drosophila melanogaster GN=EfTuM PE=3 SV=1	656485	431239	335059	344892	415168	608616	354004	493343	401945	363453	610558	201205	367825	245655	261056	351274	265539	370840	359576	300527	253768	382024	229791	310077	368221	294171	231625	225333	218228	239596	290485	283423	351775	342174
O0101	sp|Q9VRL2|GOSR2_DROME	2	2	115.84	3.64523e-06	9.47642e-06	2.25941	0.99997	SL	LV	24889	Probable Golgi SNAP receptor complex member 2 OS=Drosophila melanogaster GN=membrin PE=2 SV=1	68587.4	86451.5	44122.1	67425	56792.7	87182.3	69098.8	51991.9	61631.7	50244.1	59240.8	39443.1	35891.1	52911.3	51781.5	60958.2	51795.6	66198.3	68023	50160	46991.2	48699.2	70724.1	53817.2	68359.1	40193.1	41467	38001.4	26884.2	34063.1	66779	59537.1	45520.7	41666
O0102	tr|Q9VG47|Q9VG47_DROME	15	14	935.93	3.87246e-06	9.96845e-06	2.96016	0.999968	LV	SS	49892	Lipase OS=Drosophila melanogaster GN=CG11608 PE=3 SV=3	862640	1.14556e+06	567690	570321	362778	1.16175e+06	754950	838755	830896	516805	2.90403e+06	1.41593e+06	1.73334e+06	1.92521e+06	1.21323e+06	674686	345131	289336	478457	244966	347710	338649	279647	351163	398068	1.49075e+06	1.39937e+06	1.60149e+06	1.51703e+06	356869	699353	884804	855040	723090
O0103	sp|Q8I0G5-2|COPG_DROME;sp|Q9VR50|S35E1_DROME	30	30	2424.19	3.96161e-06	1.00989e-05	1.75736	0.999966	SL	SV	98778	Isoform A of Coatomer subunit gamma OS=Drosophila melanogaster GN=gammaCop	2.45497e+06	2.0467e+06	1.17317e+06	1.53732e+06	1.14546e+06	1.72833e+06	1.99295e+06	1.22957e+06	1.69e+06	1.14934e+06	1.97812e+06	1.23317e+06	1.366e+06	1.17615e+06	1.26022e+06	1.27554e+06	1.32838e+06	1.27584e+06	1.30367e+06	1.29425e+06	1.26787e+06	1.11054e+06	1.38074e+06	1.16355e+06	1.46869e+06	1.04257e+06	1.14308e+06	1.24583e+06	839510	875054	1.45896e+06	1.31798e+06	1.53497e+06	1.18593e+06
O0104	tr|Q9VKT1|Q9VKT1_DROME	86	50	11584.5	4.22878e-06	1.05896e-05	2.58994	0.999963	LV	SL	119760	CG31872, isoform A OS=Drosophila melanogaster GN=CG17093 PE=2 SV=2	5.00299e+07	5.86804e+07	3.02954e+07	3.0776e+07	1.77494e+07	5.73925e+07	7.12786e+07	4.1928e+07	3.73685e+07	2.67039e+07	1.67193e+08	1.01276e+08	1.16701e+08	1.03816e+08	6.02151e+07	3.78705e+07	1.93071e+07	2.06885e+07	2.67633e+07	9.33638e+06	3.5458e+07	2.44463e+07	1.415e+07	3.14155e+07	1.45704e+07	1.17641e+08	7.70748e+07	7.50738e+07	6.70903e+07	4.77022e+07	3.90423e+07	4.89161e+07	5.56686e+07	3.93315e+07
O0105	tr|Q6GV06|Q6GV06_DROME	26	25	2203.66	4.23477e-06	1.05896e-05	2.31756	0.999963	SV	SL	26705	CG17011-PA (Fragment) OS=Drosophila melanogaster GN=lectin-30A PE=2 SV=1	3.08481e+07	2.73121e+07	2.22296e+07	2.70327e+07	1.59503e+07	3.1587e+07	3.84177e+07	2.30116e+07	3.09095e+07	1.85673e+07	1.03387e+08	5.48679e+07	5.89135e+07	6.14892e+07	4.21802e+07	2.26574e+07	1.20614e+07	1.45913e+07	1.925e+07	6.08791e+06	2.09409e+07	1.73735e+07	1.03455e+07	2.08903e+07	9.32557e+06	5.4655e+07	4.38112e+07	5.37333e+07	5.95e+07	2.63881e+07	2.34898e+07	3.32197e+07	3.17411e+07	2.58188e+07
O0106	tr|Q9VGA5|Q9VGA5_DROME	10	8	776.31	4.50613e-06	1.11619e-05	1.97378	0.999959	SV	SL	30930	CG10041 OS=Drosophila melanogaster GN=CG10041 PE=3 SV=1	574166	859240	601890	469255	323223	600862	797282	445621	572431	319151	1.46941e+06	1.12893e+06	1.03187e+06	877144	881956	305349	296485	301162	376081	212352	349342	392364	283500	395596	252954	1.16138e+06	785230	799320	820102	544428	477387	583380	626244	509526
O0107	tr|Q9VXU1|Q9VXU1_DROME	2	2	60.74	4.68283e-06	1.14764e-05	2.78802	0.999957	SL	LV	137904	Golgi microtubule-associated protein, isoform B OS=Drosophila melanogaster GN=Gmap PE=4 SV=2	47824	43066.5	30767.7	29945.5	35563.4	38766.7	36420.4	22471.9	32771.8	46428.3	41708	19120.6	18364.2	19269.3	18122.2	34382.7	34348.5	33845.2	31349.8	31278.2	38306	25649.8	37232.1	22210.2	35713.7	20427.6	25219	28698.2	14787.7	21664.3	29653.3	30816.2	33154.9	21458.4
O0108	tr|Q9V9W2|Q9V9W2_DROME;sp|Q9VFK6|SETD8_DROME	16	13	1268.28	4.72052e-06	1.14764e-05	2.03796	0.999956	SL	LV	27752	Ribosomal protein L6, isoform A OS=Drosophila melanogaster GN=RpL6 PE=1 SV=1	2.91085e+06	2.93406e+06	1.86067e+06	2.04626e+06	2.26777e+06	3.62112e+06	2.34177e+06	2.20917e+06	2.24045e+06	852493	3.13543e+06	1.56532e+06	1.39473e+06	1.23799e+06	1.51597e+06	1.87765e+06	1.78728e+06	1.85349e+06	2.03498e+06	1.71921e+06	1.30099e+06	1.86652e+06	1.72013e+06	1.64183e+06	2.04248e+06	1.47634e+06	1.35014e+06	1.50126e+06	1.15243e+06	1.05038e+06	2.18085e+06	1.8246e+06	1.9838e+06	1.58762e+06
O0109	sp|Q7K2G1|ADRM1_DROME	2	1	260.16	4.79022e-06	1.14959e-05	4.43355	0.999955	SL	LV	42200	Proteasomal ubiquitin receptor ADRM1 homolog OS=Drosophila melanogaster GN=Rpn13 PE=1 SV=1	215823	78466.7	67405	105762	94770.3	179084	69705.8	88798.7	98186.5	94856.3	57628	34119.2	36514.1	49378.4	51263.4	85907.2	87613.6	121901	85182.7	162696	60377	75892.2	155102	85180.9	118259	37575.6	37569	60028.3	42799.9	80529.9	79080.3	71042.7	80618.4	89825.8
O0110	sp|P10333|MS2A_DROME	28	26	2831.13	4.81609e-06	1.14959e-05	2.62698	0.999955	LV	SS	29814	Accessory gland-specific peptide 26Aa OS=Drosophila melanogaster GN=Acp26Aa PE=2 SV=2	5.76875e+07	5.85932e+07	4.16225e+07	5.09616e+07	2.56935e+07	4.75123e+07	7.68365e+07	3.70185e+07	5.46381e+07	4.38353e+07	1.55605e+08	1.23617e+08	1.24895e+08	1.57403e+08	9.95487e+07	3.62836e+07	2.48143e+07	2.86223e+07	4.04768e+07	1.42856e+07	3.81767e+07	1.98784e+07	2.29765e+07	4.40984e+07	2.06818e+07	1.13306e+08	9.15045e+07	1.15139e+08	1.0091e+08	4.30109e+07	4.72214e+07	5.75817e+07	5.87438e+07	5.36057e+07
O0111	sp|P48601|PRS4_DROME	9	7	427.35	5.09338e-06	1.20482e-05	1.91964	0.999952	LL	SV	49506	26S protease regulatory subunit 4 OS=Drosophila melanogaster GN=Rpt2 PE=1 SV=2	298512	237247	175634	149473	152658	270671	177709	146174	138082	130861	272830	153792	171966	76973.6	154414	134139	104385	137251	145783	116166	110726	119992	106699	114176	126456	115711	93550.8	125943	99162.3	61446.6	146209	140002	132574	106039
O0112	tr|A1ZBJ2|A1ZBJ2_DROME	14	12	869.35	5.25737e-06	1.23251e-05	1.46083	0.999948	SL	LV	68751	CG7461 OS=Drosophila melanogaster GN=CG7461 PE=3 SV=2	1.68335e+06	1.00793e+06	757774	754405	730548	1.26381e+06	852085	782977	944857	553351	1.55249e+06	721482	780467	717448	769179	664029	616588	645304	822549	700110	656025	664915	702822	770967	707475	684342	662555	925227	609304	504154	796196	775224	821246	695200
O0113	tr|Q8IQX5|Q8IQX5_DROME	1	1	64.02	5.60204e-06	1.30169e-05	3.11157	0.999943	LL	LV	16665	CG6891, isoform C OS=Drosophila melanogaster GN=CG6891 PE=4 SV=1	443920	164885	96087.7	128662	150075	185076	137972	124651	112828	77761.2	171683	34941.3	61625.3	76883.5	52641.4	123151	96663.6	106060	111953	159036	119699	106381	156439	89217.4	101921	111407	121545	93306.2	56848.6	103960	108478	93438.5	126545	99591.9
O0114	tr|X2J5G6|X2J5G6_DROME	24	20	1752.87	5.71613e-06	1.31655e-05	1.43981	0.999941	SL	LV	29605	Ribosomal protein L7, isoform B OS=Drosophila melanogaster GN=RpL7 PE=3 SV=1	5.18772e+06	4.73128e+06	3.44223e+06	3.59516e+06	3.1401e+06	5.62628e+06	4.09134e+06	3.70125e+06	4.10893e+06	2.45905e+06	6.25214e+06	3.01729e+06	3.25024e+06	3.61207e+06	2.66263e+06	3.09088e+06	2.52022e+06	2.97836e+06	3.32005e+06	2.23418e+06	2.56847e+06	3.14764e+06	2.81993e+06	3.03922e+06	2.93258e+06	3.53697e+06	2.63894e+06	3.2133e+06	2.74897e+06	1.99588e+06	3.52506e+06	3.29689e+06	3.63668e+06	2.74302e+06
O0115	sp|P22700-2|ATC1_DROME	29	28	1829.63	5.8226e-06	1.32941e-05	1.88377	0.999941	SL	LV	110607	Isoform A of Calcium-transporting ATPase sarcoplasmic/endoplasmic reticulum type OS=Drosophila melanogaster GN=Ca-P60A	1.14209e+06	960509	780814	909836	876338	1.38761e+06	969767	871824	861491	688752	1.3113e+06	701609	606219	524978	622206	764118	855852	587112	799107	637517	727483	713197	592974	596004	844774	569263	786905	762909	642462	405851	725620	706339	813697	642374
O0116	tr|X2J950|X2J950_DROME	8	6	469.06	5.93819e-06	1.34411e-05	2.03133	0.999938	SL	LV	17168	Ribosomal protein S13, isoform C OS=Drosophila melanogaster GN=RpS13 PE=3 SV=1	1.59883e+06	1.26847e+06	1.08234e+06	934876	1.0429e+06	1.95048e+06	1.25562e+06	1.03105e+06	1.02548e+06	711960	1.51418e+06	798128	698584	608664	549286	928237	743404	793198	804376	1.01949e+06	934458	1.02313e+06	844999	675945	840483	868491	692839	695334	1.11499e+06	724350	1.01769e+06	1.19306e+06	876157	719312
O0117	tr|Q4V3N1|Q4V3N1_DROME	2	2	285.04	6.10704e-06	1.36696e-05	2.39117	0.999935	LV	SL	16164	IP02285p OS=Drosophila melanogaster GN=Obp56i PE=2 SV=1	1.38133e+06	1.17467e+06	780850	1.03096e+06	710352	970281	1.10607e+06	883923	1.04476e+06	666547	3.66303e+06	1.92937e+06	1.71928e+06	2.0621e+06	1.78763e+06	644789	448392	488181	555771	323322	713073	650100	372979	907102	480356	1.6032e+06	1.07509e+06	1.9658e+06	1.85135e+06	638265	801583	910071	1.10447e+06	990221
O0118	sp|Q0E940|EIF3B_DROME	14	14	831.78	6.14325e-06	1.36696e-05	1.87332	0.999938	SL	SV	80817	Eukaryotic translation initiation factor 3 subunit B OS=Drosophila melanogaster GN=eIF3-S9 PE=1 SV=1	1.19717e+06	1.17315e+06	686997	708342	665007	983378	1.16874e+06	524126	820396	422547	1.00794e+06	576116	595967	656472	488586	607442	614914	691995	627738	612001	486143	600903	582041	663129	818273	578631	397058	596495	421829	372985	615483	519668	641009	571146
O0119	tr|Q7PLL3|Q7PLL3_DROME	4	1	200.35	6.32526e-06	1.39564e-05	2.00035	0.999933	SL	LV	52455	Eukaryotic initiation factor 4B OS=Drosophila melanogaster GN=eIF-4B PE=2 SV=1	120650	101322	82561	85437.5	79397.5	95448.7	104566	97728.1	90199	62193.3	102449	84585.4	72475.9	84916.4	67063	85501.1	101617	95060.9	75153.9	81687.6	93485.5	78872.6	104100	76383.2	81281	78456	72003	79514.2	59442.5	46535.2	85402.7	86274.1	87636.9	59972.7
O0120	sp|Q01989-2|MYS9_DROME;sp|Q01989-3|MYS9_DROME	6	5	245.36	6.38279e-06	1.39659e-05	2.66866	0.999931	SS	LV	146267	Isoform H of Myosin heavy chain 95F OS=Drosophila melanogaster GN=jar	119280	89550.9	37127.4	48849.3	53799.1	175787	79255.4	61345.5	47426.1	37825.7	62045.1	35916.8	36846.4	25730.5	37350.4	70256.7	37993.6	37308.7	57323.2	26125	35616.5	85102.8	50034.4	63017.9	62496.1	32179.4	42554.7	34950.4	33616.1	23038.4	45044	46929.2	49321.6	49934.3
O0121	tr|Q9VVM1|Q9VVM1_DROME	2	2	145.6	6.45894e-06	1.40158e-05	1.66886	0.999935	LL	SV	66045	CG7408, isoform B OS=Drosophila melanogaster GN=CG7408 PE=4 SV=2	286815	184215	147330	140550	150831	288979	232504	123841	181161	133220	260642	110387	148186	138610	111489	106783	113626	129212	119957	110267	107003	102105	122486	126337	132242	121869	99385.5	123544	100631	66536.3	119195	135178	146617	97987.5
O0122	tr|Q9W1B5|Q9W1B5_DROME	5	5	235.66	6.54262e-06	1.4081e-05	2.02831	0.999928	SL	SV	52708	CG3209, isoform C OS=Drosophila melanogaster GN=CG3209-RA PE=2 SV=2	192916	150991	72324	105893	79799	215784	135183	75234.4	97176	78206.8	147243	88790.6	95424.1	87793.6	73444.9	113121	84412	104589	95145.7	82348.9	69153.9	78193.4	94969.2	87706.1	85450.4	80806.5	83366.2	77968.1	50356.4	40975.4	101053	99183.5	95755.5	82350.4
O0123	tr|Q9W1I7|Q9W1I7_DROME	2	1	122.47	6.62277e-06	1.41376e-05	3.76769	0.999928	LL	SV	36606	CG5554 OS=Drosophila melanogaster GN=CG5554 PE=2 SV=1	70121	89956.1	77531	75076.1	94502.1	106028	62786	87416.6	67631	54245.7	111395	25650.7	16592.8	15661.7	25901	57460.3	30993.7	31866.6	65881.8	39616	15359.8	43579.1	39085	53115.5	45845.4	28958.3	16943.6	18041.7	25029.8	19904.7	40519.3	45609.7	50800.5	65479.8
O0124	tr|A1Z9M2|A1Z9M2_DROME;tr|Q9VBM3|Q9VBM3_DROME	5	5	199	6.85693e-06	1.45194e-05	3.44961	0.999923	LL	LV	20585	Receptor expression-enhancing protein OS=Drosophila melanogaster GN=CG8331 PE=3 SV=1	83731.7	60357.9	70387.6	86926.5	91316.1	151217	50176.7	59679.4	54681.6	29789	57684.8	35351.2	31191.8	15351.7	23001.3	47811.8	39525.6	43253.3	59499.7	36023	37499	74282.7	37846.5	40667.5	50837.7	41973.1	35740.1	20699.6	42883.1	22067.9	57993.5	52783	50450.3	38511.6
O0125	tr|Q9VUK8|Q9VUK8_DROME	9	7	590.01	7.35352e-06	1.53188e-05	1.71826	0.999914	SL	LV	86133	CG6778-PB, isoform B OS=Drosophila melanogaster GN=Aats-gly PE=2 SV=1	422832	315817	195870	214124	218639	339507	276057	228242	261626	180683	338183	262069	213297	173728	199741	239666	222506	201228	212858	204860	222347	195094	203314	191889	223706	226905	178455	204818	118908	154737	251765	217998	236932	186004
O0126	tr|Q7K4L8|Q7K4L8_DROME	3	2	85.22	7.39385e-06	1.53188e-05	2.66837	0.999914	SL	SV	79087	CG7878 OS=Drosophila melanogaster GN=CG7878 PE=2 SV=1	83634.3	81692.5	54984.5	40752.6	51455.5	66003.1	75549.6	47946.9	55472.1	52977.4	56035.7	46029.5	41765.2	34547.4	29752.2	46284	49788.3	59274.3	49881.1	48392.8	26220.6	46652.5	47306.8	41570.7	75794	22740.9	31950.5	25959.1	16194.1	32170.5	54787.9	41821.6	59855.3	36029.7
O0127	tr|O97182|O97182_DROME	3	3	188.21	7.42476e-06	1.53188e-05	1.81352	0.999913	SL	SV	42214	Actin related complex p41 subunit OS=Drosophila melanogaster GN=Arpc1 PE=2 SV=1	464801	379111	365596	282790	303558	440771	347692	442888	346471	264054	464370	245282	238903	294014	278655	253360	257605	227025	340354	285527	233576	319921	233479	240331	315452	243419	177004	196611	170131	230738	336026	288772	298926	242326
O0128	sp|Q9VND8|RHEB_DROME	2	2	57.71	7.46781e-06	1.53188e-05	2.57267	0.999912	SL	LV	20860	GTP-binding protein Rheb homolog OS=Drosophila melanogaster GN=Rheb PE=2 SV=1	63161	47308.8	30515	28654.1	33941.6	66794.1	50489.1	33643.8	33724.1	22088.9	50087.7	20775.9	25446.8	10984.7	23118.5	49384.2	40598.6	29418	24092.4	24437.6	27731.8	28157.8	29866	25006.4	33447.3	23874.3	26542.1	20553.7	16096.2	12733.3	31220	37344.8	30790.8	21306.8
O0129	sp|Q9V3J3|MS57C_DROME	11	11	430.89	7.54972e-06	1.53667e-05	2.36742	0.999911	LV	SL	11884	Accessory gland-specific peptide 57Dc OS=Drosophila melanogaster GN=Mst57Dc PE=1 SV=1	3.51448e+06	4.21264e+06	3.73935e+06	3.33802e+06	2.6601e+06	4.23246e+06	5.16208e+06	2.57105e+06	4.62492e+06	2.69317e+06	1.18022e+07	8.45979e+06	8.71504e+06	7.17364e+06	6.34502e+06	2.4712e+06	1.40878e+06	1.83027e+06	3.22991e+06	1.02054e+06	2.32315e+06	2.60694e+06	1.52175e+06	3.36891e+06	1.88267e+06	7.42279e+06	5.66204e+06	6.17442e+06	7.56271e+06	3.27252e+06	3.39474e+06	4.13842e+06	4.34055e+06	3.53039e+06
O0130	tr|B7Z0D3|B7Z0D3_DROME	6	6	325.82	7.65701e-06	1.54652e-05	2.26494	0.999915	SL	LV	144293	CG7546, isoform D OS=Drosophila melanogaster GN=CG7546 PE=4 SV=1	133098	138499	104835	87039	102103	117603	96994.7	115093	105729	103953	124757	80249.4	57609.5	87089.4	65611	100069	91394	98173.5	87960	114509	89413.1	89029.7	99351.2	94718.8	138257	92784.3	63147.7	45513.3	63158.9	70805.1	96165.6	76935.9	72481.4	79813.2
O0131	tr|Q7JV39|Q7JV39_DROME	1	1	44.66	7.72282e-06	1.54791e-05	2.84644	0.99991	LV	SL	22145	CG11400 OS=Drosophila melanogaster GN=CG11400 PE=2 SV=1	1.32968e+06	711508	1.4556e+06	1.47072e+06	1.21288e+06	1.88657e+06	1.5228e+06	1.94943e+06	878665	878411	4.48656e+06	3.65075e+06	2.84635e+06	3.20377e+06	2.52675e+06	626442	688697	633378	756216	451886	716360	1.31347e+06	791004	930416	692049	2.51682e+06	1.77547e+06	2.11678e+06	2.92607e+06	1.65522e+06	1.25318e+06	1.59988e+06	1.78722e+06	1.49364e+06
O0132	tr|A1Z813|A1Z813_DROME	2	2	108.45	8.25229e-06	1.6415e-05	2.88207	0.999899	SL	SV	130719	Sec24 OS=Drosophila melanogaster GN=Sec24AB PE=4 SV=1	77999.4	54307.8	26471.8	43425.5	27341.5	70530.5	63444.8	37685.1	37445.8	31643.3	36937.7	26507.4	29987.3	17193.1	29044.1	34684.3	27127.1	36713.4	48923.9	40999.5	25194	16058.6	38632.4	27744.8	52444	20782.1	20717.5	20778.4	17797	11103.4	43073.9	40049	25644.1	24731.4
O0133	tr|X2JC79|X2JC79_DROME	5	2	303.83	8.33917e-06	1.64631e-05	2.096	0.999898	SL	SV	41962	RNA-binding protein 2, isoform D OS=Drosophila melanogaster GN=Rbp2 PE=4 SV=1	135177	140209	87794.1	73902.7	105028	130752	138528	102681	115871	87984.3	179175	90620.6	89322.9	78773	61897.8	102869	109907	115088	91045.6	61249.7	92688.4	100307	89303.9	92635.3	74238.2	91194.7	72979.9	68272.5	46192.6	45873.9	90566.8	96207.8	99474.3	75090.9
O0134	tr|A1Z6V5|A1Z6V5_DROME	1	1	96.27	8.45277e-06	1.65628e-05	2.32255	0.999896	LL	LV	43422	FI01422p OS=Drosophila melanogaster GN=Spn43Ab PE=2 SV=1	135621	77566.1	51424.7	54456.8	54570.9	92071.5	59619.8	71197.3	60238.8	32295.4	82245.5	37978.7	38259.5	25828.2	23327.2	49402	47051.7	42003.9	51801.4	44807.2	33597.4	65920.4	54283.6	32883.9	51717.9	34807.3	46710.3	47126.6	21412.6	34436.9	41406.4	57129.2	48194.4	40296.9
O0135	sp|Q9VS34|RL18_DROME	11	11	946.72	8.58327e-06	1.6694e-05	1.87436	0.999893	LL	LV	21864	60S ribosomal protein L18 OS=Drosophila melanogaster GN=RpL18 PE=1 SV=1	2.93982e+06	2.35464e+06	2.35069e+06	2.45905e+06	2.34176e+06	3.15142e+06	1.85292e+06	2.89146e+06	2.30697e+06	1.55359e+06	2.7894e+06	1.76232e+06	1.38753e+06	1.31546e+06	1.64862e+06	1.80756e+06	1.50282e+06	1.65475e+06	2.13778e+06	1.72475e+06	1.49578e+06	2.7166e+06	1.47985e+06	1.54755e+06	2.10908e+06	1.31705e+06	1.16197e+06	1.40066e+06	1.72805e+06	1.34433e+06	1.85971e+06	2.05957e+06	2.16881e+06	1.58971e+06
O0136	tr|X2J9R2|X2J9R2_DROME	2	2	98.7	8.97778e-06	1.72788e-05	1.64517	0.999895	SL	LV	44889	Coproporphyrinogen oxidase, isoform B OS=Drosophila melanogaster GN=Coprox PE=4 SV=1	384359	179649	122199	121911	116480	180505	195211	163255	174828	109748	274356	106906	116302	130778	93804.8	132182	117050	113041	133260	106008	114677	100928	113641	99926.7	101571	125096	107388	122867	100675	78139.7	133803	126902	123863	93468.2
O0137	sp|Q9VBV5|SIL1_DROME	3	2	135.45	9.01557e-06	1.72788e-05	1.71116	0.999898	SL	SV	48268	Nucleotide exchange factor SIL1 OS=Drosophila melanogaster GN=CG10420 PE=2 SV=1	165889	153041	80311.1	59999.7	73599.8	110360	101213	72028.6	82602	85075.2	119538	94014.3	72356.4	67879.7	65312	60258.3	55531.8	67807.7	100038	71607.3	63101.7	89063	61702	71886.1	73976.5	68495.7	66862.9	55309.6	53618.9	41821.6	78207	71071	81646.4	45508.6
O0138	tr|Q8IMY4|Q8IMY4_DROME	18	16	1062.09	9.268e-06	1.74718e-05	1.79786	0.99988	SV	SS	65414	Sulfhydryl oxidase OS=Drosophila melanogaster GN=CG31413 PE=4 SV=1	551424	723970	432039	516878	312028	645160	635866	556302	467863	352560	1.55153e+06	929340	941918	942420	580121	348492	285802	286856	380014	175435	387037	346116	247049	333743	226204	956719	766932	783802	671780	476897	505621	513674	578361	417716
O0139	tr|M9PGB6|M9PGB6_DROME	2	2	114.82	9.27031e-06	1.74718e-05	4.64709	0.999881	LL	LV	17591	CG7519, isoform B OS=Drosophila melanogaster GN=CG7519 PE=4 SV=1	51334.3	36870.3	24083.8	22910.6	30297.2	32360.2	31304	13396.4	25075.2	16133.6	4568.71	16058.2	8307.78	7919.39	4410.39	25397.4	22339.9	21006.8	7019.87	18274.8	17194.2	15242.3	27293.8	24034.2	14752.8	14720.8	6412.23	13257.4	8492.44	11372.4	17715.4	17205.1	20823.8	15354.7
O0140	sp|Q23983|SNAP_DROME	2	2	54.19	9.3159e-06	1.74718e-05	17.2141	0.999879	LL	SV	33618	Soluble NSF attachment protein OS=Drosophila melanogaster GN=Snap PE=1 SV=1	21185.5	33078.1	24072.4	20047.9	36115.8	53677.5	4583.29	20850.8	18076.4	16355.3	15299	6091.22	1964.78	952.861	9189.35	14256.1	11399.9	16822.6	31776.4	16372.2	2556.79	24609.5	7642.5	19392	22758.9	2841.82	2660.65	874.797	112.084	1453.79	9997.36	11718.2	8213.92	7442.53
O0141	tr|F0JAT6|F0JAT6_DROME	3	3	155.15	9.48633e-06	1.76652e-05	1.85499	0.999876	LV	SL	13801	CG43057, isoform A OS=Drosophila melanogaster GN=CG43057-RA PE=2 SV=1	225880	166870	119867	132591	132286	176971	219625	172408	152952	110699	382555	328537	293619	303555	245269	105732	78121.8	94532.7	115443	67287.9	147605	114814	85656.8	119883	94586.7	242366	167954	204888	216005	126758	164634	176970	170762	130342
O0142	tr|E1JHA4|E1JHA4_DROME	7	7	735.59	9.66922e-06	1.78455e-05	1.67876	0.999873	SL	LV	45026	Heterogeneous nuclear ribonucleoprotein at 27C, isoform D OS=Drosophila melanogaster GN=Hrb27C PE=4 SV=1	932288	760608	524267	554908	516794	855085	758283	474965	689149	298490	790018	537228	514178	524016	560415	579762	478095	490352	597596	511566	541143	495074	494304	530925	607154	578602	480780	574188	369120	305817	528935	574193	597055	476583
O0143	sp|Q8T8R1|Y3800_DROME	8	8	757.54	9.71907e-06	1.78455e-05	2.16004	0.999872	SL	SV	18881	CCHC-type zinc finger protein CG3800 OS=Drosophila melanogaster GN=CG3800 PE=1 SV=1	724443	608211	413913	390685	424493	530990	592233	453891	650043	503978	693739	489175	455085	499324	475804	516533	549169	579826	496713	673570	497697	412439	589740	525504	580922	426554	382110	417676	246269	349793	506675	503741	530612	463331
O0144	sp|P40304|PSB1_DROME	5	5	460.84	1.00651e-05	1.83525e-05	2.17745	0.999869	SL	LV	25968	Proteasome subunit beta type-1 OS=Drosophila melanogaster GN=Prosbeta6 PE=2 SV=2	753282	664671	347303	373497	350426	760477	477906	279064	448070	318740	531351	345245	314567	332716	372347	436314	410230	457620	492194	418739	316100	287909	449506	348144	539885	379123	357560	380399	232618	208345	417784	353618	378980	328655
O0145	sp|P02828|HSP83_DROME	32	27	3088.01	1.02328e-05	1.85297e-05	1.59562	0.999863	SL	LV	82169	Heat shock protein 83 OS=Drosophila melanogaster GN=Hsp83 PE=1 SV=1	6.04104e+06	3.18641e+06	2.88665e+06	2.49024e+06	2.44602e+06	4.69321e+06	3.00216e+06	3.30522e+06	3.29167e+06	2.43035e+06	4.49034e+06	1.89859e+06	2.14932e+06	3.07364e+06	2.02195e+06	2.24061e+06	2.05749e+06	2.03774e+06	2.4106e+06	2.55123e+06	2.11088e+06	2.91654e+06	2.25565e+06	2.01999e+06	2.33295e+06	2.11768e+06	2.50038e+06	2.07849e+06	1.54091e+06	1.88945e+06	2.68662e+06	2.64223e+06	2.74487e+06	2.04958e+06
O0146	tr|Q7KSW3|Q7KSW3_DROME	2	2	125.44	1.06139e-05	1.90066e-05	2.03861	0.999863	SS	LV	26913	CG31472, isoform B OS=Drosophila melanogaster GN=sgll PE=3 SV=1	245239	201355	139685	141578	171357	205682	179055	109919	163691	164545	193044	140633	144023	114722	132083	131085	149526	141776	134119	176059	160340	125756	207537	183475	152831	115919	116704	133220	110713	87416.7	151210	138828	129431	117044
O0147	tr|Q9VZF6|Q9VZF6_DROME	6	5	197.62	1.06791e-05	1.90066e-05	1.97992	0.99986	SL	SV	51839	CG14997, isoform A OS=Drosophila melanogaster GN=CG14997 PE=2 SV=1	147777	131216	100171	100897	97167.5	271345	113947	119310	109241	119167	196549	82042.7	76722.1	77778.1	68667.2	96518	90009	82008.8	136512	67618.1	56555.2	113434	99740	70745.4	89103.3	77758.3	65327.8	64692.7	77691.7	43703.8	97882.9	95966.6	94683.4	62326.5
O0148	sp|O46199|A53E_DROME	14	14	1259.9	1.07134e-05	1.90066e-05	2.76828	0.999854	SV	SL	13883	Accessory gland protein Acp53Ea OS=Drosophila melanogaster GN=Acp53Ea PE=2 SV=1	1.88255e+07	1.91713e+07	1.7416e+07	1.95187e+07	1.17484e+07	1.71395e+07	2.68274e+07	1.67087e+07	2.23751e+07	1.82778e+07	4.57925e+07	4.80166e+07	3.85693e+07	4.17729e+07	4.07257e+07	1.21351e+07	9.58229e+06	7.14168e+06	1.34494e+07	4.35048e+06	1.47398e+07	1.1737e+07	6.53182e+06	1.71592e+07	7.29135e+06	4.56634e+07	2.76665e+07	3.60166e+07	4.37252e+07	2.39238e+07	1.79293e+07	2.38557e+07	2.05707e+07	2.04493e+07
O0149	tr|Q7K3J0|Q7K3J0_DROME	5	4	244.11	1.1269e-05	1.98582e-05	2.10863	0.999844	SL	LV	59893	CG8258 OS=Drosophila melanogaster GN=CG8258 PE=2 SV=1	203880	96507.9	73621.8	67899	70104	115853	90441.5	82517.5	88922.9	65264.8	112861	72279.6	69522.6	58778.8	45871.7	76058	77439	74691.4	69563.2	92696.9	80684.7	77207.9	86689.5	59871.6	81474.9	75386	55520.1	48262.7	40251.4	68559	92112.1	86010.6	85237	62371.8
O0150	tr|Q9VAW3|Q9VAW3_DROME	7	6	291.75	1.14031e-05	1.98713e-05	1.90406	0.99984	LL	SV	77627	GH12731p OS=Drosophila melanogaster GN=Gfat2 PE=2 SV=1	270474	151906	125249	147509	150873	208806	202997	91964.8	128900	102144	227838	103623	117646	129906	91677.9	88054.7	76378.3	120960	131634	114354	95714.2	91346.9	85143	110529	108887	97656	90643.4	90686.1	85993.2	55275.3	111421	135152	113714	105173
O0151	sp|Q7KLV9-2|PSD11_DROME	8	6	479.42	1.14278e-05	1.98713e-05	2.02961	0.999845	SS	LV	49701	Isoform A of 26S proteasome non-ATPase regulatory subunit 11 OS=Drosophila melanogaster GN=Rpn6	396364	182903	143134	166291	196342	456999	205970	196245	146529	89052.8	230610	137821	94391.9	81960.4	139666	153078	138279	125086	127751	131892	130752	186424	136486	146848	166351	93287	120387	117891	107671	78796.5	142460	149092	140634	108261
O0152	tr|Q9VPD9|Q9VPD9_DROME	1	1	93.78	1.1722e-05	2.01945e-05	2.16517	0.999833	SL	SV	55466	CG17637 OS=Drosophila melanogaster GN=CG17637 PE=4 SV=1	803524	606548	414163	588334	457355	754400	807617	319106	555907	379798	630735	377799	428078	362449	347181	453185	481470	465121	478965	395557	337063	365931	425926	451711	556150	370055	340083	356151	279046	155304	593142	402734	493436	314089
O0153	tr|Q9VPV1|Q9VPV1_DROME	2	1	67.34	1.17675e-05	2.01945e-05	2.16303	0.99984	LL	LV	227695	CG15824, isoform B OS=Drosophila melanogaster GN=CG15824 PE=4 SV=3	106567	74019	69162.1	64303.5	76495.6	165019	55314.9	60681.2	57710.5	43265	105624	45162.2	38712.4	25683.9	37040.7	64618.9	45526.7	42918.3	49647.5	43403.9	52599.3	82601.3	52539.3	50535.9	47244.8	41570.5	45684	32900.5	50286.4	22512.2	67541.4	76544.9	54298.5	51179.2
O0154	tr|M9NEU5|M9NEU5_DROME	4	4	395.53	1.19607e-05	2.03694e-05	1.63195	0.999829	LL	SV	13999	Profilin OS=Drosophila melanogaster GN=chic PE=3 SV=1	1.52575e+06	865730	741498	720130	744781	1.4896e+06	660996	652910	674500	579702	1.27821e+06	660976	572105	620043	629017	633761	486794	522687	743479	447147	578714	469203	544476	616746	471199	553399	529352	552090	597117	378351	684354	650248	693677	550319
O0155	tr|Q59DP9|Q59DP9_DROME	5	3	302.62	1.20246e-05	2.03694e-05	1.89511	0.999829	SL	LV	139793	Calcium-transporting ATPase OS=Drosophila melanogaster GN=PMCA PE=3 SV=3	184028	156031	102041	104969	112916	142274	148274	117521	108324	102912	181000	89686.2	78802.5	112629	100177	114621	134544	95023.1	106132	101814	119494	84802.5	88866.1	91574.9	99373.9	105735	89980.6	105689	56570.5	58988.2	102482	107718	118177	84761.7
O0156	tr|X2JGP4|X2JGP4_DROME;sp|P54399-2|PDI_DROME	56	53	5244.26	1.25804e-05	2.11743e-05	1.88383	0.999816	SL	LV	56102	Protein disulfide-isomerase OS=Drosophila melanogaster GN=Pdi PE=3 SV=1	9.25915e+06	9.7367e+06	6.46828e+06	8.31674e+06	8.58387e+06	1.41808e+07	7.17842e+06	5.61723e+06	7.84827e+06	4.32072e+06	9.19688e+06	5.93154e+06	5.37281e+06	4.44162e+06	5.36816e+06	6.61015e+06	5.2795e+06	5.72601e+06	6.93052e+06	5.79752e+06	4.86076e+06	5.46336e+06	5.5357e+06	5.85161e+06	7.85065e+06	5.90572e+06	5.00299e+06	4.64124e+06	4.56879e+06	3.2505e+06	7.4369e+06	6.80652e+06	6.43628e+06	5.06398e+06
O0157	tr|Q9VQR9|Q9VQR9_DROME	5	5	292.91	1.32372e-05	2.21379e-05	2.11658	0.999809	SL	LV	54475	CG17593, isoform A OS=Drosophila melanogaster GN=CG17593-RA PE=2 SV=1	98164.4	88984.2	87550.2	66057.6	47517.3	101572	76286.4	74918.9	93036.8	59241.7	101005	53404.9	70458.4	66316.4	45717.3	83143.4	62286.5	64809.5	78414.6	87599.1	51830.9	105519	56000.8	74553.2	74136.8	75539.9	71875.8	56777.4	46153.9	62010.7	72097	81271.2	87002.5	72779.3
O0158	tr|Q9V449|Q9V449_DROME	3	3	97.16	1.3385e-05	2.22434e-05	3.32274	0.999801	LV	SL	5820	CG18064-PA OS=Drosophila melanogaster GN=Met75Ca PE=4 SV=1	26467.8	21688.2	31124	36073.1	39654.8	38174.7	28779	36643.5	26869.3	32530.1	93971.7	61963.5	96505.4	124449	81166	15439.9	14582.5	13393.1	25035.5	10183.6	11880.4	21495.9	13744.8	24959.6	15007.1	81247.5	36740.9	69702.6	87529.6	40612.1	25793.5	42196.5	49908.4	31615.9
O0159	sp|Q8T088|WDR55_DROME	1	1	39.1	1.37399e-05	2.25089e-05	2.40809	0.999802	SL	LV	55926	WD repeat-containing protein 55 homolog OS=Drosophila melanogaster GN=CG14722 PE=2 SV=1	88374.4	98251.6	65232.7	67942.9	120870	141400	77596.8	101149	73821	59727.4	107175	50307.9	58071.5	42662.5	32986.4	77233.3	78341.5	71320.8	63119.3	61415.7	49975.3	57807.8	67503.9	49465.5	73363.7	62694.9	57164.8	37572.4	38766.3	24047.4	62567.2	56390.5	61669.9	46377
O0160	tr|Q9W4Y1|Q9W4Y1_DROME	18	17	1365.46	1.38472e-05	2.25089e-05	1.68126	0.99979	LL	SV	26203	CG13759, isoform A OS=Drosophila melanogaster GN=CG13759-RA PE=2 SV=2	1.29038e+06	1.26681e+06	895218	865277	907900	1.582e+06	1.06319e+06	836736	872763	556966	1.44636e+06	921015	848784	793596	836717	676820	577138	626788	802638	498212	608073	765314	567894	685010	673019	783291	668282	660197	538665	363427	813818	795931	841189	668396
O0161	tr|A1Z7P0|A1Z7P0_DROME	2	2	119.54	1.38842e-05	2.25089e-05	2.25609	0.999796	SL	SV	66744	Phosphomannomutase 45A, isoform B OS=Drosophila melanogaster GN=Pmm45A PE=3 SV=1	137679	69315.8	35086.7	40765.9	39557.7	92649.8	48989.3	28326.7	44905.8	35510.4	93547.8	27207.5	33088.5	29605	28914.2	40236.1	40070.2	44266	48774.2	28944.8	36844.4	33365.8	46733.6	42657.7	34729.1	28216.5	30460.2	31386.2	18706.5	16707.6	58102.4	49270	40713.5	32193.2
O0162	tr|Q9VRP2|Q9VRP2_DROME	14	8	745.26	1.39043e-05	2.25089e-05	2.78061	0.999789	LL	LV	43314	CG10576, isoform A OS=Drosophila melanogaster GN=CG10576 PE=4 SV=1	448394	283898	593407	234428	299127	522762	224869	302847	224549	165856	342018	165255	160433	114457	145035	212743	182864	195233	273187	278734	178535	206526	214528	222239	282982	116867	175728	131916	166492	188553	224468	244441	260901	204236
O0163	tr|E6PBV6|E6PBV6_DROME;sp|Q8SWU7-2|OLA1_DROME	4	3	188.62	1.39734e-05	2.25089e-05	2.47871	0.999788	LL	SV	45166	Obg-like ATPase 1 OS=Drosophila melanogaster GN=CG1354-RA PE=2 SV=1	311885	299852	165075	234537	219071	368251	181819	150919	219403	207039	447944	122784	103922	79787.6	143981	154177	148305	174192	216534	123065	88664	145142	145365	167908	162106	103164	96735.7	117461	107773	55309.3	162938	161964	146657	140342
O0164	sp|Q9VHR8-2|DPP3_DROME	13	13	728.75	1.4414e-05	2.30771e-05	2.85688	0.999779	LV	SL	82312	Isoform 2 of Dipeptidyl peptidase 3 OS=Drosophila melanogaster GN=DppIII	1.1568e+06	1.03835e+06	472645	510569	409331	800127	1.05289e+06	319459	686775	459676	2.41281e+06	1.95918e+06	2.13377e+06	2.37317e+06	1.55065e+06	505819	342471	380623	537986	269985	661735	181462	386120	654499	383786	2.0418e+06	1.43538e+06	1.73525e+06	1.36747e+06	565047	631569	780623	823915	687202
O0165	tr|C8VV60|C8VV60_DROME	4	4	243.65	1.50409e-05	2.39347e-05	1.74238	0.999815	SL	SV	55192	CG10616, isoform C OS=Drosophila melanogaster GN=CG10616-RA PE=2 SV=1	188695	117255	67374.6	90766.5	89348.6	147559	101820	104147	106462	79680.9	109040	84014.4	83099.4	93143.8	89395.8	88718	78473.1	67929.8	99454.9	101592	67349.2	110866	72008.7	87096.6	90999.1	83712.5	86074.3	69739.5	56317.9	52791.6	79996.3	138797	145262	94171.3
O0166	tr|Q9VAD4|Q9VAD4_DROME	3	3	98.24	1.52211e-05	2.40756e-05	1.97879	0.999764	SL	LV	34728	EIF2B-alpha protein OS=Drosophila melanogaster GN=eIF2B-alpha PE=2 SV=1	58105.1	43552	31557	27106.9	33575.6	104063	50510.8	50021.5	36359.2	23307.4	45306.1	28157.9	27080.3	30910.4	24098	41479.1	33384	27216.4	30962.9	29984.6	30744.3	45730.7	29547.6	24231.1	28221.1	35597.3	27292.9	24797.2	19078.2	16250.1	35405.7	36102.8	30544.9	25096.1
O0167	tr|A1Z6G4|A1Z6G4_DROME	1	1	61.46	1.55431e-05	2.44378e-05	2.24003	0.999754	SL	LV	35517	CG17508 OS=Drosophila melanogaster GN=CG17508-RA PE=2 SV=1	207239	124885	88665.2	98458.2	49996.9	132616	80362.4	81431.5	67264	98892.3	170231	56975.9	73923.3	46840.7	49439	95129.8	102035	85665.4	97612.4	56411.9	76494.4	81134.6	78691.2	96942.4	72699.8	85334.8	73441.1	83098.5	61482.6	52906.6	88471.7	81142.3	91729.3	74095.3
O0168	tr|E1JIE5|E1JIE5_DROME	1	1	32.22	1.58132e-05	2.47144e-05	3.3099	0.999766	SL	LV	18810	CG43780, isoform B OS=Drosophila melanogaster GN=CG43780 PE=4 SV=2	13128.4	23876.2	16139.8	20893.5	19068.4	17624.7	14867.9	15538.1	19192.8	9230.64	13571.9	9591.24	7752.2	10031.4	7659.56	17125.8	26193.9	15855	12323.3	11968.6	18736.5	16001.1	18520.3	14602.3	12524.5	12966.8	15306.1	14397.9	10058.8	10269.9	10472.3	13953.1	11776.5	11275.5
O0169	sp|Q9VNE9|RL13A_DROME	18	18	1057.43	1.62174e-05	2.49917e-05	1.87336	0.99974	SL	SV	23845	60S ribosomal protein L13a OS=Drosophila melanogaster GN=RpL13A PE=1 SV=1	3.39497e+06	3.08236e+06	1.74294e+06	1.92533e+06	1.97363e+06	2.86766e+06	2.60834e+06	1.65091e+06	2.37484e+06	1.64667e+06	2.94397e+06	1.88479e+06	1.91239e+06	1.55048e+06	1.75945e+06	1.93495e+06	2.12873e+06	2.02789e+06	1.95039e+06	1.78631e+06	1.8641e+06	1.37589e+06	2.01052e+06	1.49298e+06	2.09966e+06	1.76129e+06	1.8262e+06	1.58813e+06	1.16727e+06	1.06574e+06	2.27989e+06	2.03069e+06	1.97037e+06	1.66449e+06
O0170	tr|Q9VRE0|Q9VRE0_DROME	2	1	86.92	1.62214e-05	2.49917e-05	2.4729	0.99974	SL	LV	81256	CG1518, isoform A OS=Drosophila melanogaster GN=CG1518 PE=4 SV=1	40071.2	32841.1	26019.6	24189.2	31355.2	45074.4	29763.3	49793.5	31289	12964.5	23176.8	20170.9	20006.7	12750.6	13536.3	20716.3	26938.3	27045.6	21065.5	21521.3	21173.4	40076.9	21990.8	21064.2	19351.5	22805.8	19046.7	14951.6	15654.1	15473.2	21529	25242.9	23988	23974.4
O0171	tr|E1JIU8|E1JIU8_DROME	3	3	202.45	1.62761e-05	2.49917e-05	2.32687	0.999738	SS	LV	100172	3-hydroxy-3-methylglutaryl coenzyme A reductase OS=Drosophila melanogaster GN=Hmgcr PE=2 SV=1	108720	89555.9	44892.5	62044.7	56707.9	59172.8	61386.4	38011.1	62318.8	63823.4	64946.1	37388.6	37818.2	60531.8	32328.3	49905.1	47065.5	69817.9	54522.8	60210.1	47826.3	40280	83292.7	60817.2	66939.6	42094.5	39508.5	47799.4	36915.2	29599.3	55006	57350.8	56013.6	44858.2
O0172	sp|Q7K2G1-2|ADRM1_DROME	4	2	532.35	1.64133e-05	2.50557e-05	2.23631	0.999737	SL	LV	45740	Isoform 2 of Proteasomal ubiquitin receptor ADRM1 homolog OS=Drosophila melanogaster GN=Rpn13	391363	262512	185664	277765	191852	414207	197077	164437	289524	148044	244804	98653.9	119647	194218	138827	166602	141072	182943	217056	235072	112860	175700	222647	181143	171596	135230	141566	171012	126415	123085	183244	193530	219972	182979
O0173	sp|P84040|H4_DROME	10	10	993.68	1.65394e-05	2.51023e-05	1.87062	0.999733	SL	SV	11374	Histone H4 OS=Drosophila melanogaster GN=His4 PE=1 SV=2	4.45871e+06	3.81196e+06	2.48062e+06	2.92522e+06	2.48906e+06	4.24956e+06	3.94463e+06	2.27349e+06	3.30799e+06	2.66432e+06	4.38567e+06	2.69478e+06	2.63748e+06	2.83437e+06	2.90199e+06	3.1037e+06	3.06088e+06	2.82559e+06	3.02787e+06	2.47455e+06	2.53684e+06	1.74341e+06	2.46756e+06	2.37183e+06	2.88627e+06	2.36762e+06	2.57655e+06	2.33774e+06	1.97737e+06	1.59584e+06	2.83305e+06	2.87816e+06	2.952e+06	2.43904e+06
O0174	tr|M9PD75|M9PD75_DROME;tr|A8JRA3|A8JRA3_DROME	14	14	1112.87	1.68721e-05	2.53481e-05	1.72339	0.999727	LL	LV	30531	Porin, isoform D OS=Drosophila melanogaster GN=porin PE=4 SV=1	1.81937e+06	1.05881e+06	909799	922970	1.07714e+06	2.28557e+06	869651	901777	940262	726281	1.83453e+06	860488	596455	653250	602535	851233	656878	635252	996529	803730	655776	835148	604789	763518	892277	683261	656231	678270	729404	452924	975860	915856	944483	701783
O0175	tr|Q9VXR5|Q9VXR5_DROME	4	4	247.37	1.68944e-05	2.53481e-05	3.20042	0.999725	SS	LV	70239	CG9281, isoform B OS=Drosophila melanogaster GN=CG9281 PE=2 SV=1	37526	76026	56347.8	52870.3	51098.8	87225.6	64425.3	80754.2	76879.2	73536.1	58116.1	26951.8	29580.5	20005.2	24825.8	36662	29982.2	47254	51066.6	59044.1	37284	99942.5	42613.3	37492.9	61942.4	35683.3	34191.8	22290.3	23187.7	38196.9	56295.5	49686.1	44143	39487.2
O0176	sp|Q9W5R8|RL5_DROME	26	24	1891.71	1.70676e-05	2.54625e-05	1.57212	0.999722	SL	SV	34300	60S ribosomal protein L5 OS=Drosophila melanogaster GN=RpL5 PE=1 SV=2	6.57454e+06	5.19028e+06	3.4724e+06	3.58524e+06	3.1952e+06	5.01749e+06	4.79171e+06	4.9986e+06	4.11393e+06	2.70593e+06	5.95753e+06	3.12835e+06	3.90955e+06	4.13254e+06	3.30137e+06	3.46057e+06	2.87681e+06	3.2566e+06	3.14793e+06	3.12311e+06	3.37459e+06	3.97056e+06	2.94322e+06	2.8958e+06	3.39686e+06	3.75768e+06	2.8429e+06	3.09096e+06	2.04579e+06	2.34169e+06	3.9128e+06	3.78459e+06	3.61365e+06	2.88894e+06
O0177	tr|Q95RY2|Q95RY2_DROME;tr|Q9VUQ1|Q9VUQ1_DROME	3	3	162.89	1.74389e-05	2.58693e-05	2.10727	0.999713	SL	SV	29616	CG7945, isoform A OS=Drosophila melanogaster GN=CG7945 PE=2 SV=1	90858.6	68010.4	33325.6	47320.7	44882.7	90014.5	67469.6	50880.1	57751.8	50689.7	78182.4	43385.1	42215.8	37299.3	39573.7	43828.6	36363.9	45533.9	50599.7	60712.1	40034.2	34132.5	43811.2	46409.3	61320.1	32836.6	38526.2	38147.4	18258.3	27974.6	55148.8	46179.3	54891.3	32514.2
O0178	tr|Q9VLZ8|Q9VLZ8_DROME	12	9	785.67	1.7835e-05	2.63084e-05	1.94171	0.999704	LV	SL	43289	Serpin 28B, isoform A OS=Drosophila melanogaster GN=Spn28B PE=3 SV=2	1.36993e+06	1.20583e+06	830406	930713	810812	1.33824e+06	1.39044e+06	966527	1.06182e+06	639078	2.70911e+06	1.88412e+06	1.83573e+06	1.69959e+06	1.74018e+06	686950	432873	475397	884400	341276	736350	606034	392388	865359	605827	1.80192e+06	1.47877e+06	1.57525e+06	1.67728e+06	697363	839213	1.04909e+06	1.12893e+06	993520
O0179	tr|Q0E8P1|Q0E8P1_DROME	3	3	302	1.80863e-05	2.63552e-05	3.60589	0.999703	LV	SS	26593	CG17549, isoform B OS=Drosophila melanogaster GN=CG17549 PE=4 SV=1	325284	169922	144150	235732	191866	421093	240925	101668	213366	206808	948141	637370	436268	817902	539583	155585	59347.6	149679	175498	33924.7	98183.5	81947.5	89864.3	164009	96225.5	370560	354211	442938	490170	185363	226588	249494	268313	223315
O0180	tr|Q9VRU1|Q9VRU1_DROME	7	6	443.14	1.81197e-05	2.63552e-05	1.95532	0.999699	SL	LV	39958	Aldose 1-epimerase OS=Drosophila melanogaster GN=CG10467-RA PE=2 SV=1	505491	330501	176328	198509	168633	488404	247408	171811	243874	185904	359942	104022	177960	129811	158545	184085	138837	193560	225341	186330	164316	184803	158585	235626	152419	119999	178647	212518	171739	117500	174946	174602	237069	184575
O0181	tr|Q7JZ25|Q7JZ25_DROME	2	1	88.58	1.81679e-05	2.63552e-05	2.18915	0.999722	SL	SV	91173	Chloride channel protein OS=Drosophila melanogaster GN=ClC-b PE=2 SV=1	26213.7	23631.4	15426.7	13933.6	12401.1	22489.3	16765.8	14028.5	16396.2	11331.2	20038	13630.9	12962.6	12999	9001.21	23418.8	12542.1	15248.1	13024.5	11743.1	14811.5	13803.6	9343.85	13068.2	12798	18770	11723.6	7660.21	6418.66	4820.07	12864.8	14519.8	10543.9	8988.39
O0182	tr|Q9VVH4|Q9VVH4_DROME	2	2	110.68	1.86783e-05	2.69468e-05	4.18328	0.999695	SL	LV	59373	CG7589, isoform B OS=Drosophila melanogaster GN=CG7589 PE=2 SV=2	47829.3	49663.4	26117.6	43217.9	34615	65653.9	64501.6	17656.9	47805.3	35826.6	33534.6	23054	18387.8	11465.4	10435.3	36709.2	37480	56636.9	38520.2	35956.4	27141.4	32233	51228.2	30715	44236	23351.4	19614.1	36642.7	9120.29	15495.2	35710.5	40186.4	27200.1	11922.3
O0183	tr|Q9VXU9|Q9VXU9_DROME	8	8	382.61	1.8958e-05	2.72009e-05	2.49104	0.99968	LV	SL	14521	CG15641-PA OS=Drosophila melanogaster GN=CG15641 PE=4 SV=1	249291	333963	220110	215373	211761	218185	309602	233706	248923	153262	853343	503841	424037	594368	392304	143568	107135	135838	145640	60270.9	201279	179915	113069	226248	99913.9	459627	355952	399441	494241	189128	201998	288931	289275	219993
O0184	sp|Q8MRC9|GALT9_DROME	8	4	530.94	1.95732e-05	2.79309e-05	2.1593	0.999669	SL	LV	74212	Putative polypeptide N-acetylgalactosaminyltransferase 9 OS=Drosophila melanogaster GN=pgant9 PE=2 SV=2	98560.8	158729	95623.8	118345	125462	195841	98101.6	106882	112741	92061.5	143045	54141.9	52623	68312.9	70961.7	90523.8	64285.7	85374.9	98365.6	94463.5	53407.1	89659.3	75942.9	91495.9	117731	76827.6	51044	71944.5	66208	42819	85095	91345.8	90627.5	65141.7
O0185	sp|P41093|RL18A_DROME	21	20	1357.29	1.98999e-05	2.81279e-05	1.73331	0.999658	SL	SV	21087	60S ribosomal protein L18a OS=Drosophila melanogaster GN=RpL18A PE=1 SV=1	2.97864e+06	2.27545e+06	1.48365e+06	1.65853e+06	1.50313e+06	2.50814e+06	1.85579e+06	1.21924e+06	2.0945e+06	1.27269e+06	2.57216e+06	1.60004e+06	1.48268e+06	1.35174e+06	1.49649e+06	1.50563e+06	1.45395e+06	1.42497e+06	1.66135e+06	1.38952e+06	1.30167e+06	1.09497e+06	1.64594e+06	1.47874e+06	1.50691e+06	1.45037e+06	1.33325e+06	1.44218e+06	1.13968e+06	703311	1.75091e+06	1.50841e+06	1.71731e+06	1.2494e+06
O0186	sp|Q9W5N2|RL38_DROME	4	3	158.17	1.99949e-05	2.81279e-05	3.06307	0.999656	LL	LV	8266	60S ribosomal protein L38 OS=Drosophila melanogaster GN=RpL38 PE=1 SV=1	239701	77104.6	71599.3	84387.6	143939	139850	49584.6	59305.9	57729	47750.9	121125	44614.7	42835	27361.2	38427.2	44669.2	47329.3	38400.2	66113.6	47289.8	34236.5	53899.9	48261.4	56929.5	59893.1	35045.5	48195.8	42018.1	37275.2	32607.7	62216.1	63019.6	65543.8	43011
O0187	sp|Q9VMU4|RL37A_DROME	6	5	448.52	2.01374e-05	2.81279e-05	2.28652	0.999654	SL	LV	10589	60S ribosomal protein L37a OS=Drosophila melanogaster GN=RpL37A PE=1 SV=3	1.33908e+06	1.35131e+06	895001	990778	810248	1.10694e+06	1.40193e+06	711063	1.38749e+06	1.05216e+06	993160	881437	829053	1.07649e+06	861140	1.09463e+06	1.11818e+06	1.3267e+06	1.13501e+06	1.15397e+06	801530	1.06385e+06	1.14755e+06	1.03656e+06	1.25746e+06	768911	742438	1.02307e+06	510027	676089	877642	993535	1.09435e+06	916163
O0188	tr|Q0KHU2|Q0KHU2_DROME	3	3	191.27	2.01398e-05	2.81279e-05	2.27184	0.999653	SL	LV	69884	IGF-II mRNA-binding protein, isoform K OS=Drosophila melanogaster GN=Imp PE=4 SV=2	79520	96161.6	71477.5	74604.1	59992.1	75028.4	88272.6	59326.9	88150.3	52304.8	74457.9	41652.9	52481.1	47802	59651.7	78237	67659.4	75045.5	66156.4	51078.1	69980.7	52425.2	50778.7	75223.8	61679.3	52630	50936.3	71183.3	76184.3	35183.5	61520.5	68556.5	68083	56002
O0189	tr|Q9VHU7|Q9VHU7_DROME;sp|Q9VHI4|SF3B5_DROME	14	3	767.76	2.0531e-05	2.85225e-05	1.73133	0.999652	SL	SV	56521	CG15864 OS=Drosophila melanogaster GN=CG15864 PE=4 SV=3	50347.2	52832.2	28066.3	36941.8	37058.7	64086.5	44082.2	30842.2	41265.6	30897.3	61865.6	34365.3	31379.8	32489.3	28973.7	38591.4	31306	33306.8	37939.9	27415.8	26158.8	31883.3	34397.6	32201.4	38198.9	33371	33171.7	32750.5	22599.3	15327.9	34394.4	33782.8	34423.1	28882.8
O0190	tr|Q9VPX5|Q9VPX5_DROME	3	3	226.71	2.08552e-05	2.88204e-05	1.76651	0.999637	SL	SV	20674	GH25884p OS=Drosophila melanogaster GN=Vps29 PE=2 SV=1	167591	112728	75752.3	66345.1	76639.3	102249	90754.8	72760.2	72874.2	53536.7	103093	51905.3	75480	77256.6	51571	64561.4	59136.5	78082.7	63806.4	59228.8	65982.8	60844	71558.6	63870	67897.6	60057.6	63090.1	64112.8	27294.1	42581.8	77775	68352.9	73436.6	54719.3
O0191	tr|E1JJM9|E1JJM9_DROME;sp|Q7KR04|RS15B_DROME	18	18	1306.89	2.17924e-05	2.9958e-05	1.50984	0.999615	SL	LV	14975	Ribosomal protein S15Aa, isoform F OS=Drosophila melanogaster GN=RpS15Aa PE=3 SV=1	3.07363e+06	2.73457e+06	2.03468e+06	1.95376e+06	1.89479e+06	2.8288e+06	2.38248e+06	1.99379e+06	2.32356e+06	1.57125e+06	3.5832e+06	1.91864e+06	1.70821e+06	1.92683e+06	1.42869e+06	1.76032e+06	1.3172e+06	1.63482e+06	1.84881e+06	1.71721e+06	1.34653e+06	2.44885e+06	1.45152e+06	1.58339e+06	1.37966e+06	2.08944e+06	1.75662e+06	1.69385e+06	1.5909e+06	1.18826e+06	1.91614e+06	1.96782e+06	2.01081e+06	1.71923e+06
O0192	tr|Q95TW4|Q95TW4_DROME	5	1	258.42	2.28809e-05	3.12904e-05	1.67764	0.999596	SL	SV	60040	CG17838, isoform C OS=Drosophila melanogaster GN=Syp PE=2 SV=1	129225	74873.2	58434.9	69418.2	53209.1	88926.8	87777.5	52768.7	73236.3	53695.8	109459	43800.8	59839.6	62315.6	45673.3	54170.8	49998.8	55137	57533.5	50932.5	50806.4	42442.4	50951.8	53007.1	48115.1	54111.8	61896.1	42796.8	35668.5	29857.6	64883.1	59228.9	56133	43010.5
O0193	tr|Q9VUJ1|Q9VUJ1_DROME	4	4	418.35	2.33117e-05	3.16079e-05	2.05799	0.999581	SL	SV	30163	Proteasome subunit beta type OS=Drosophila melanogaster GN=Prosbeta2 PE=2 SV=1	1.30202e+06	887749	663108	785836	715283	1.01399e+06	815931	560644	894214	341253	1.05801e+06	614194	556492	531225	579467	493233	609951	680174	754310	841661	460710	609032	776451	697111	839723	436281	459181	617932	389510	390108	619492	540430	750647	648753
O0194	tr|D0Z726|D0Z726_DROME	2	2	187.58	2.33538e-05	3.16079e-05	2.02185	0.999579	SL	SV	9951	MIP14975p OS=Drosophila melanogaster GN=Ntf-2 PE=2 SV=1	753258	329473	244898	304557	308185	498868	274461	278157	321196	284868	323226	226242	183678	224471	272005	240181	200063	278321	319674	300664	216767	197985	280423	271402	340862	150099	179642	244915	138082	187844	277189	215033	269914	284573
O0195	tr|Q9VZE4|Q9VZE4_DROME	4	4	228.44	2.58357e-05	3.47877e-05	2.22616	0.999533	SL	LV	53059	CG1316 OS=Drosophila melanogaster GN=CG1316 PE=2 SV=2	132479	163211	130745	91192.4	100877	105254	120388	109460	110882	76734.6	139749	80066.7	85388.4	91119.6	62082	92596.7	115434	101076	93416.4	124329	88989	101642	115423	90563	94755.4	96841.3	80715.9	67682.9	96595.8	91666.9	93068.3	97350	97619.3	83244.2
O0196	tr|X2JIN0|X2JIN0_DROME	5	2	169.08	2.64198e-05	3.53892e-05	1.50367	0.999519	LS	LV	539074	CG34417, isoform W OS=Drosophila melanogaster GN=CG34417 PE=4 SV=1	220930	177192	88061.1	95671.2	100560	273277	182585	158376	134897	97925.3	202963	113210	118113	127679	103518	115846	92726.1	97681.3	116058	87272.4	87855.6	103633	97675.3	97329.8	86912	136090	114132	100103	111285	80910.9	122590	111902	118714	104333
O0197	tr|Q9VJD1|Q9VJD1_DROME	10	8	611.21	2.65524e-05	3.53892e-05	1.95963	0.999504	SL	LV	62638	CG6453, isoform A OS=Drosophila melanogaster GN=CG6453 PE=2 SV=1	576725	560919	349183	339223	331824	495570	471495	362389	387946	331055	525389	385621	369117	275510	306279	352762	372891	478979	347010	369308	370096	305872	424366	376948	409506	441743	366663	323874	208067	237634	423303	397066	418341	313384
O0198	tr|Q7KN99|Q7KN99_DROME	3	3	163.42	2.66868e-05	3.53892e-05	2.32558	0.9995	SL	LV	35942	Phosphopantothenoylcysteine synthetase, isoform A OS=Drosophila melanogaster GN=Ppcs PE=2 SV=1	208277	129263	54637.3	69989.1	76874.3	193115	73186.6	54125.9	87757.5	133964	89836.8	44613.8	56725.5	60785.8	45958.9	74076.9	66575.2	79102.3	72186.8	72189	65481.4	71750.4	76835.7	70327.5	85341.4	68065.7	49267.8	62152.6	37292	37219	94050.6	71129.7	79931	52992.8
O0199	tr|Q9VH72|Q9VH72_DROME	6	5	491.04	2.70951e-05	3.57502e-05	1.45435	0.999491	LL	LV	22912	CG9471, isoform A OS=Drosophila melanogaster GN=CG9471-RA PE=2 SV=1	1.10976e+06	569804	472173	576180	506353	861166	560717	507511	574394	501684	992891	451972	511286	408922	485759	445679	348696	389744	544629	352928	444621	436007	417324	436252	442218	438599	524733	489666	421825	291990	525929	474279	539048	447377
O0200	tr|Q9GNH8|Q9GNH8_DROME	6	4	514.59	2.76572e-05	3.63093e-05	1.85441	0.999477	SL	LV	50878	Hexokinase OS=Drosophila melanogaster GN=Hex-A PE=3 SV=1	874234	410502	219636	277263	276365	570417	317566	231196	360426	272802	513070	222936	214292	182041	226518	259248	240692	257969	323775	208507	252491	176248	235887	313193	284234	217242	205740	286087	172342	125352	257599	265682	348863	241218
O0201	sp|Q9VNA5|PSB4_DROME	9	9	555.42	2.83139e-05	3.69866e-05	2.29099	0.999469	SL	LV	30322	Proteasome subunit beta type-4 OS=Drosophila melanogaster GN=Prosbeta7 PE=2 SV=1	1.05447e+06	1.2074e+06	842399	725878	717743	908444	989823	485067	933660	640616	686816	432611	586294	489815	642871	786400	579676	724355	793693	702855	570080	512269	663339	628643	758657	391790	669161	728075	700192	398728	814790	700730	782653	643181
O0202	tr|X2JB05|X2JB05_DROME;tr|Q9VTW0|Q9VTW0_DROME	10	9	527.24	2.87811e-05	3.74107e-05	2.17321	0.999475	LL	LV	52175	CG4300, isoform C OS=Drosophila melanogaster GN=CG4300 PE=4 SV=1	513405	569258	501536	493584	598308	621691	402740	287796	443288	167300	543748	321309	250539	304641	279487	425895	277501	269775	386167	292522	267521	461253	227455	406925	436152	302887	253474	204103	302914	181709	305009	319523	310727	294853
O0203	sp|P36241|RL19_DROME	18	16	1004.78	3.00516e-05	3.87524e-05	1.72942	0.99942	SL	SV	24196	60S ribosomal protein L19 OS=Drosophila melanogaster GN=RpL19 PE=1 SV=2	1.27306e+06	1.45616e+06	852118	978957	935409	2.08549e+06	1.04264e+06	852672	1.03966e+06	770181	1.44793e+06	975787	867843	681648	763474	808364	669702	700763	1.09755e+06	852384	556473	1.1875e+06	782854	807730	829485	777653	709143	631201	643929	518072	866255	833710	951295	829903
O0204	tr|O18333|O18333_DROME	4	4	312.41	3.01231e-05	3.87524e-05	1.81281	0.999417	SS	SV	23759	GH01619p OS=Drosophila melanogaster GN=Rab2 PE=1 SV=1	324301	225513	142364	164691	152444	365282	201245	128433	193946	137466	233961	168643	135365	153908	179475	165854	160943	134899	191541	95651.2	141622	169129	140006	161012	184828	140394	127425	135247	117782	67828.8	170327	194019	155384	134284
O0205	sp|Q9V6K1-2|TPP2_DROME	18	18	1176.97	3.02561e-05	3.87524e-05	1.78825	0.999417	SL	SV	150023	Isoform 2 of Tripeptidyl-peptidase 2 OS=Drosophila melanogaster GN=TppII	745212	523189	421830	400982	415739	509806	507754	453898	451540	349500	651294	346936	374930	434195	371458	373311	333230	396686	370961	475271	370436	417429	464858	299526	382292	289846	303475	385635	227078	301450	460207	369656	411709	336171
O0206	sp|P26686-2|SRR55_DROME;sp|P26686-4|SRR55_DROME;sp|P26686-7|SRR55_DROME;sp|P26686-8|SRR55_DROME	5	5	327.84	3.08299e-05	3.91743e-05	1.61047	0.999404	SL	LV	39758	Isoform A of Serine-arginine protein 55 OS=Drosophila melanogaster GN=B52	606322	521345	397227	414194	371233	532826	471572	429159	442144	346484	690588	409229	363585	427533	373385	420286	389451	339565	385898	381201	392838	372445	358533	339329	369509	456606	419816	358307	278732	278725	466734	392176	423058	322071
O0207	tr|Q9VWL4|Q9VWL4_DROME	3	2	145.72	3.09859e-05	3.91743e-05	3.20848	0.999396	LL	LV	60166	CG7556, isoform B OS=Drosophila melanogaster GN=CG7556 PE=2 SV=1	367347	299545	325933	414314	619317	463903	282626	380870	363904	200215	324903	164820	134462	121074	177757	174166	178995	183283	258400	244110	184847	393817	218441	249096	245158	175742	135407	146140	256242	159818	276376	254083	232068	217585
O0208	tr|X2JF59|X2JF59_DROME	9	7	738.47	3.1033e-05	3.91743e-05	1.7019	0.999396	LL	LV	22008	Thioredoxin peroxidase 1, isoform C OS=Drosophila melanogaster GN=Jafrac1 PE=4 SV=1	4.54642e+06	2.29482e+06	2.14213e+06	2.11967e+06	1.96854e+06	3.36109e+06	1.64766e+06	2.38896e+06	2.56854e+06	1.83849e+06	3.97309e+06	1.40027e+06	1.65588e+06	1.6383e+06	1.40939e+06	1.56412e+06	1.41025e+06	1.67991e+06	1.84446e+06	1.81174e+06	1.55385e+06	1.94122e+06	1.7268e+06	1.86314e+06	1.51908e+06	1.56001e+06	1.74976e+06	2.05816e+06	1.54238e+06	1.30807e+06	2.19938e+06	2.00655e+06	2.18862e+06	1.57112e+06
O0209	tr|Q7K2N0|Q7K2N0_DROME	2	2	99.82	3.12273e-05	3.92309e-05	2.32154	0.999395	SL	LV	43965	CG8735 OS=Drosophila melanogaster GN=CG8735 PE=2 SV=1	103867	86945.4	74882.1	72916.9	69277.3	87737.9	85475.6	96536.3	82663.4	50709.3	77916.8	65431.8	58076.2	71790.3	49410.8	85249.1	95163.7	78338.6	70327.1	72593.6	71928.5	89440.8	91304.9	59760.6	60922.4	88012.1	59769.6	75111.7	40472.3	44746.4	79563	83972.1	65919	52557.1
O0210	sp|P13607-4|ATNA_DROME	16	1	855.5	3.17e-05	3.96351e-05	11.4674	0.999382	LS	LV	116190	Isoform 4 of Sodium/potassium-transporting ATPase subunit alpha OS=Drosophila melanogaster GN=Atpalpha	49395.6	29258.1	10941	45549.9	22989.9	50583	78082.4	21822	35503	88649.8	9750.32	7739.24	1548.11	4216.82	7727.57	22140.9	16793.4	65969.4	25005.3	31295.3	11281.4	6408.23	58550.8	34167.3	54685.3	13596.7	18232.7	16831.8	10280.6	14852.4	22307.6	17558.6	39319.4	19613.1
O0211	sp|O02195|EIF3I_DROME	8	8	445.12	3.20171e-05	3.98418e-05	1.88665	0.999374	SL	SV	36421	Eukaryotic translation initiation factor 3 subunit I OS=Drosophila melanogaster GN=Trip1 PE=1 SV=1	815612	661841	447707	457144	418304	576385	628007	347793	557723	288629	653260	440860	421801	477244	408951	467633	427113	507388	415977	508685	408255	313624	520004	394532	457966	416927	365444	407780	296737	256775	468292	455927	455244	366798
O0212	tr|Q8IMR3|Q8IMR3_DROME	1	1	132.63	3.2398e-05	4.01257e-05	2.8799	0.999384	SL	SV	43650	CG5484, isoform B OS=Drosophila melanogaster GN=CG5484-RB PE=2 SV=1	253265	216450	75200.6	128594	114552	284644	115025	94603.2	95315.7	90320.6	184260	105784	80671.6	43150.6	82475.2	183345	103040	107344	123799	62792.6	81819.4	89041.8	88710.2	86261	151175	56317.4	87722.8	50304.1	56536.2	29349	140772	120366	98721.1	103248
O0213	sp|Q9V813|MTAP_DROME	4	4	242.75	3.26597e-05	4.026e-05	1.91208	0.99936	SL	LV	32708	S-methyl-5'-thioadenosine phosphorylase OS=Drosophila melanogaster GN=Mtap PE=1 SV=1	391821	171906	131969	136993	122087	337570	152563	177908	144068	114125	188577	72626.5	117290	119971	104987	113949	110922	112596	138059	131868	112782	129422	119728	107716	114005	114382	129678	119378	61245.9	98905	138366	165400	143904	109980
O0214	tr|Q9VRD4|Q9VRD4_DROME	4	4	247.79	3.28567e-05	4.03135e-05	1.83923	0.99935	LL	LV	31836	CG1532, isoform B OS=Drosophila melanogaster GN=CG1532 PE=4 SV=1	420158	222882	145303	211765	234791	257230	194452	215254	212237	159460	265269	135402	128767	181453	139510	149979	110482	163942	170672	131321	138504	188590	180208	140983	123670	101029	158626	159883	105862	110193	155541	179509	218515	135946
O0215	tr|Q8INU9|Q8INU9_DROME	10	9	1040.25	3.52819e-05	4.28641e-05	2.30081	0.999297	SV	SL	17504	CG31680 OS=Drosophila melanogaster GN=CG31680 PE=4 SV=1	2.15584e+06	2.88455e+06	1.82905e+06	2.0209e+06	1.64933e+06	3.12393e+06	2.67234e+06	1.94454e+06	2.58862e+06	1.69028e+06	9.91746e+06	3.90308e+06	3.98375e+06	3.88508e+06	3.0993e+06	1.63272e+06	876855	766480	2.04297e+06	608278	1.40902e+06	1.87198e+06	1.00165e+06	1.88713e+06	896602	4.38932e+06	3.55014e+06	3.42901e+06	5.19382e+06	1.88511e+06	1.99474e+06	2.55839e+06	2.83012e+06	2.20041e+06
O0216	sp|Q95SP2|HRD1_DROME	1	1	101.43	3.54078e-05	4.28641e-05	2.05125	0.999294	SL	LV	69796	E3 ubiquitin-protein ligase HRD1 OS=Drosophila melanogaster GN=sip3 PE=1 SV=1	239896	224145	157957	177041	154428	397289	227867	203831	217947	120430	171181	148799	143924	145411	127338	169498	196588	149385	179135	128967	129831	186143	210105	157563	177144	181826	185954	127823	113749	132650	177068	175677	221345	158051
O0217	tr|Q9VSD6|Q9VSD6_DROME	6	6	296.1	3.54453e-05	4.28641e-05	2.26498	0.99929	SL	SV	120300	D-Importin 7/RanBP7 OS=Drosophila melanogaster GN=msk PE=2 SV=1	278982	197186	97571.8	131972	106002	219731	184773	93137.9	155549	136238	199270	123843	105420	61673.1	132015	113624	114166	118664	137468	100750	105842	70648.2	111540	104461	127491	90044.5	82938.9	93820.5	52209.8	44931.8	144150	116728	127780	100710
O0218	sp|Q7KVQ0|GAR1_DROME	1	1	49.22	3.55885e-05	4.28641e-05	2.62764	0.999283	SL	LV	22793	Probable H/ACA ribonucleoprotein complex subunit 1 OS=Drosophila melanogaster GN=CG4038 PE=1 SV=1	78778.4	102124	71011.1	72908.6	88156.9	98107.1	91203.4	110421	77118.1	96637.6	82608.3	57777.7	44943.5	50236.7	49830.1	104963	119547	62679.4	55883	47858.1	82139.1	93426.5	68127.3	65681.4	79034.6	51813.4	61603.5	52408.1	32167.9	40984.8	78200.9	76642.6	72960.2	50451.9
O0219	tr|Q9VJJ0|Q9VJJ0_DROME	1	1	50.54	3.73956e-05	4.4835e-05	2.57471	0.999238	LL	LV	22538	Proteasome subunit beta type OS=Drosophila melanogaster GN=Prosbeta4 PE=1 SV=1	259341	127033	87442.6	84090.7	100154	169903	93847.4	100582	77408.7	72541.9	192114	49126.9	42585.2	54088.4	17821.1	68440.8	61016.9	61849.7	52926.3	56499.2	59557.6	92639.4	80636.8	82481.5	103989	54812.1	66362.8	64066.1	24785.4	36866.4	78765.4	76125.1	95159.5	58690.2
O0220	tr|Q9VRQ9|Q9VRQ9_DROME	3	2	160.66	3.80065e-05	4.53603e-05	2.96843	0.999221	LV	SL	38147	GH11174p OS=Drosophila melanogaster GN=QC PE=1 SV=2	34151.1	40593.9	38208.9	45933.4	37276.5	46361.7	56220.3	49982.3	37675.4	16826.3	117664	90956	93655.6	83770	90597.4	34637.1	11360.3	15229.6	21660.5	7978.41	28163.8	39070.7	14834.3	30673.6	12706.7	95879.4	72012	78237.7	64886.1	44789.7	32152.1	42594.2	42207.4	41021.8
O0221	tr|M9PEL1|M9PEL1_DROME	2	2	116.38	3.83154e-05	4.5522e-05	2.03486	0.999231	SL	SV	68731	Ras opposite, isoform B OS=Drosophila melanogaster GN=Rop PE=4 SV=1	112111	88291.4	50864.9	58126	53518.8	101973	97280.8	46857.2	75807.4	44785.6	96297.3	48005	53132.3	49364.7	55253.5	63134.5	65182.6	55394.9	53372.9	56004.2	53118.7	36462.8	63335.6	55099	54297.5	50217.8	46804.5	36535.7	35253.7	33406.6	69034.1	53682.2	49078	44521.8
O0222	tr|Q9V434|Q9V434_DROME	8	7	398.19	3.87958e-05	4.58851e-05	2.80757	0.999202	SL	SV	64602	Asparaginyl-tRNA synthetase, isoform A OS=Drosophila melanogaster GN=Aats-asn PE=2 SV=1	595983	463260	234027	266627	228502	444318	375380	155693	351181	265994	386445	256761	256586	194867	279554	272597	266881	330315	328346	333915	224775	144428	279841	279692	373654	189124	200118	196858	96925.1	92001	312148	269572	272192	218019
O0223	sp|P22465-2|ANX10_DROME	7	2	684.37	3.91133e-05	4.60532e-05	1.72051	0.999199	LL	SV	35852	Isoform A of Annexin B10 OS=Drosophila melanogaster GN=AnxB10	755710	490664	360797	407191	460761	618734	461170	361471	413216	306426	667742	277142	308798	397020	324687	383231	272473	295592	470608	203279	332809	289708	250708	448065	329383	314570	275045	350547	295976	143897	337932	341307	391574	322580
O0224	tr|M9PC89|M9PC89_DROME	1	1	36.96	3.98852e-05	4.67525e-05	2.53042	0.999178	SL	SV	52869	Small ribonucleoprotein particle U1 subunit 70K, isoform C OS=Drosophila melanogaster GN=snRNP-U1-70K PE=4 SV=1	25916.9	22807.9	13224	17045.4	12854.8	28577.6	24522.7	23225.9	17364.3	13404.1	25404.4	12964	12949.6	13637	14163.9	20275.6	23959.3	16151.8	15088	17925	16651.7	20147.5	19525.3	10047.7	13882.2	16335.4	13653.1	11112.5	4933.26	7059.73	18235.6	17431	12625.2	13468.4
O0225	sp|O61443|MK14B_DROME;sp|O62618|MK14A_DROME	5	5	193.63	4.08967e-05	4.7725e-05	1.75756	0.999234	SS	LV	42284	Mitogen-activated protein kinase 14B OS=Drosophila melanogaster GN=p38b PE=1 SV=1	370894	253682	187909	231302	296319	286407	205868	199354	232940	134229	375891	178843	185435	194756	157524	220729	155122	225774	164819	172476	176897	211493	216238	217072	219774	205646	161613	191360	152034	161186	196226	171015	172672	180721
O0226	sp|Q9VXN4|SYRC_DROME	8	8	470.93	4.13182e-05	4.80036e-05	1.83049	0.999147	LL	LV	76666	Probable arginine--tRNA ligase, cytoplasmic OS=Drosophila melanogaster GN=Aats-arg PE=2 SV=1	298081	209532	171592	259075	159939	485698	202560	189374	171754	167292	308839	132707	121586	129682	120640	167348	136386	136008	143950	116658	149103	249440	136209	112916	121890	109378	145856	128391	119688	97434.7	171434	159443	150813	137975
O0227	sp|Q9VYT8|C28C1_DROME	27	26	1803.67	4.18491e-05	4.84062e-05	1.53875	0.99928	SL	LV	58155	Probable cytochrome P450 28c1 OS=Drosophila melanogaster GN=Cyp28c1 PE=2 SV=1	2.09435e+06	1.77859e+06	1.3107e+06	1.38205e+06	1.19155e+06	2.12962e+06	1.67836e+06	1.39906e+06	1.71575e+06	1.29534e+06	2.62493e+06	1.49419e+06	1.25369e+06	1.3048e+06	1.35667e+06	1.16195e+06	1.43235e+06	1.25023e+06	1.43376e+06	1.13824e+06	1.03568e+06	1.38244e+06	1.26033e+06	1.4213e+06	1.34516e+06	1.44817e+06	1.195e+06	1.48916e+06	1.3934e+06	834670	1.34185e+06	1.10839e+06	1.32401e+06	1.19564e+06
O0228	sp|Q9VA12|PSA4L_DROME	1	1	58.69	4.26191e-05	4.90361e-05	1.66473	0.999107	SL	SV	28648	Proteasome subunit alpha type-4-like OS=Drosophila melanogaster GN=Prosalpha3T PE=2 SV=1	1.31949e+06	692187	484740	486473	401915	842274	617529	590285	495240	381374	869288	480328	449373	502634	450551	478421	401879	536791	422291	459804	501224	522869	519254	344138	416045	427708	440282	435886	289281	333083	558099	560747	492506	370195
O0229	tr|M9NFH8|M9NFH8_DROME	36	5	2435.62	4.27673e-05	4.90361e-05	1.71754	0.999125	SL	LV	234688	CG9674, isoform F OS=Drosophila melanogaster GN=CG9674 PE=4 SV=1	1.11036e+06	839056	643097	677665	574914	965848	697499	580801	748539	590346	1.03418e+06	392781	427693	579204	541335	531195	516898	566592	561897	462735	498767	377943	478553	651408	444689	465177	523424	665163	367327	376191	628972	614586	748714	515745
O0230	sp|Q9VXX8|RL371_DROME	4	4	198.02	4.33649e-05	4.93292e-05	1.8646	0.999096	SL	LV	10921	Probable 60S ribosomal protein L37-A OS=Drosophila melanogaster GN=RpL37a PE=1 SV=1	530892	456152	323649	276483	366149	641422	350096	382422	299313	206936	624077	275712	258991	229588	177678	292076	258448	316815	247291	324595	260625	473884	254413	235028	245224	273808	248620	206314	204668	191928	305103	334203	284201	226106
O0231	sp|Q7K486|ARMC6_DROME	4	4	224.2	4.33986e-05	4.93292e-05	2.17002	0.999089	SL	SV	51843	Armadillo repeat-containing protein 6 homolog OS=Drosophila melanogaster GN=CG5721 PE=1 SV=1	343758	204607	91406.2	130726	130012	285926	131956	74351.8	138662	107819	212458	106778	91583.4	98830.9	111702	128610	128922	115292	137060	136471	102551	82973.6	114559	124895	165031	92746.6	97851.9	92855	71568.1	62521.1	139671	128435	128506	113841
O0232	tr|Q9V3N6|Q9V3N6_DROME	5	4	430.36	4.47269e-05	5.06198e-05	1.86157	0.999059	SL	LV	73058	GH02822p OS=Drosophila melanogaster GN=TM9SF4 PE=2 SV=1	812909	625270	388947	388058	364537	761256	552264	407990	447721	385838	487934	327521	388121	484108	370526	392084	384340	397047	397622	506474	397942	416653	472613	401898	406763	403477	516840	417854	302845	365757	463104	405298	469022	361273
O0233	tr|Q9VZU8|Q9VZU8_DROME	15	15	942.43	4.55621e-05	5.13438e-05	1.48839	0.999029	SS	LV	49349	CG1291-PA OS=Drosophila melanogaster GN=CG1291 PE=2 SV=1	949063	666829	505587	523700	487113	1.01496e+06	614806	654702	586775	270857	1.017e+06	451584	495356	465085	405597	464329	341306	453372	515039	382471	440868	547596	455428	432968	407281	451682	383682	513793	401073	331561	490196	528104	548048	435550
O0234	tr|Q8SX57|Q8SX57_DROME	6	4	339.79	4.62289e-05	5.17634e-05	2.40326	0.999012	LL	LV	27200	CG31549 OS=Drosophila melanogaster GN=CG11005 PE=2 SV=1	275716	153645	158166	129947	190672	216381	118517	182072	147835	90198.1	176031	96563.5	74383.7	72157.4	83662.8	84733.1	65965.4	66074.1	118460	93685.2	59216.8	174668	67722.4	90361.7	122616	90026	54552.9	77619.7	90318.4	68975.7	118384	95412.6	119028	101762
O0235	tr|M9PGA7|M9PGA7_DROME;sp|P18091-2|ACTN_DROME	7	7	435.03	4.63329e-05	5.17634e-05	2.20442	0.999027	SL	LV	107087	Alpha actinin, isoform G OS=Drosophila melanogaster GN=Actn PE=4 SV=1	150204	168429	133425	117898	118444	152284	143843	132968	136345	87424.6	172881	127053	95903.1	65436	108223	142297	150739	86729.3	141726	139510	97317.5	109356	90717.2	129164	150057	90838.6	94630	116408	81837.5	78526.4	132076	83865	142538	92838.1
O0236	tr|Q9Y114|Q9Y114_DROME	2	2	82.09	4.65258e-05	5.17634e-05	3.90997	0.999013	SS	LV	71232	BcDNA.GH10229 OS=Drosophila melanogaster GN=BcDNA.GH10229 PE=2 SV=1	20022	22257.9	10492.3	11785.7	11108.4	17250.5	25176	21809.6	14434.4	4948.09	7709.2	11492.4	2151.2	6624.16	3999.06	12834.6	14433.8	10643.9	14000.4	7347.25	11023	21966.4	10527.1	11288.3	17516	9596.75	9074.68	7606.38	3497.62	8797.45	13418.4	10681.8	8531.85	6994.79
O0237	tr|Q9W372|Q9W372_DROME	5	5	199.76	4.7827e-05	5.28555e-05	2.50383	0.998988	LV	SL	18776	Odorant binding protein 8a OS=Drosophila melanogaster GN=Obp8a PE=4 SV=2	85307.8	58512.8	33431.3	39004.4	30121.7	92176.3	76314.1	27430.7	43529.9	38964.9	141215	80786	106136	119105	73405.2	37108	18112.3	15817.5	27096.6	16038.2	29789.6	25126.8	17026.9	36906.5	19399.2	94363.2	47983.9	62534.8	65067.2	30620.1	44747.4	56329.1	44165.4	48127.2
O0238	tr|E2QD99|E2QD99_DROME;tr|M9PGI5|M9PGI5_DROME	4	4	220.45	4.79101e-05	5.28555e-05	2.00192	0.998982	SL	SV	398748	CG34417, isoform I OS=Drosophila melanogaster GN=CG34417 PE=4 SV=1	93396.4	89620.3	46675.3	52486.4	44301.8	74465.1	90406.7	54730.5	57471.7	61314.5	116674	53279	53591.9	57734.2	34767.4	60938.9	64137.2	65776.7	45824.4	56675.8	62287.3	53159.4	63463.2	47760.5	47964.3	51781.6	47115.3	53050.4	30722.1	27545.4	54454.9	52127.1	61059.1	47535.4
O0239	sp|P17704|RS17_DROME	13	13	938.96	4.88252e-05	5.34795e-05	1.44587	0.998946	LL	SV	15346	40S ribosomal protein S17 OS=Drosophila melanogaster GN=RpS17 PE=1 SV=2	4.12554e+06	4.1658e+06	2.62498e+06	2.63102e+06	2.74886e+06	3.50284e+06	3.08698e+06	3.11758e+06	3.14646e+06	2.49335e+06	4.92209e+06	3.04301e+06	2.72913e+06	2.77615e+06	2.46489e+06	2.15124e+06	1.8691e+06	2.35389e+06	2.31022e+06	2.23982e+06	2.25193e+06	2.29459e+06	2.24701e+06	2.1546e+06	2.26213e+06	2.48654e+06	2.13265e+06	2.11936e+06	2.00685e+06	1.85529e+06	2.7124e+06	2.6893e+06	2.69057e+06	2.36889e+06
O0240	sp|Q9VL18|EF1D_DROME;sp|Q9VL18-2|EF1D_DROME	7	6	425.54	4.8883e-05	5.34795e-05	3.50909	0.998947	LL	SV	28988	Probable elongation factor 1-delta OS=Drosophila melanogaster GN=eEF1delta PE=1 SV=1	257369	191683	167238	238886	322713	611211	128030	177044	147632	80456.6	241677	92420.9	62785.8	61842.9	80487.5	122608	79885.2	110706	174594	93219.5	78729	150874	87646.8	108380	182571	70662.5	74256.3	62744.2	95259.5	42326.6	156737	142844	130338	97151
O0241	tr|Q7KE33|Q7KE33_DROME	10	10	982.88	4.94721e-05	5.38994e-05	3.95486	0.998984	LV	SL	13772	Odorant binding protein c OS=Drosophila melanogaster GN=Obp51a PE=2 SV=1	1.77149e+06	1.09528e+06	1.69403e+06	1.61983e+06	2.30386e+06	3.17932e+06	1.20491e+06	2.84815e+06	1.00585e+06	945162	1.07393e+07	3.4071e+06	2.95352e+06	3.80209e+06	2.68425e+06	704798	358343	609740	894982	413971	696422	1.84373e+06	362727	940962	619637	2.84355e+06	2.08651e+06	1.95917e+06	4.54605e+06	2.43791e+06	1.63576e+06	1.97395e+06	2.35723e+06	1.85714e+06
O0242	tr|Q9VRN1|Q9VRN1_DROME	4	4	202.34	5.01985e-05	5.42961e-05	1.79861	0.998932	SL	LV	68687	CG10590 OS=Drosophila melanogaster GN=CG10590 PE=2 SV=2	282712	329318	190880	218302	200197	282059	284035	178088	246323	153113	319917	192229	214848	233405	153795	237674	183461	207807	200115	230702	168400	204287	240893	181349	205668	222157	192724	193049	133247	131486	216256	201286	204755	173346
O0243	tr|B4ZJA3|B4ZJA3_DROME	5	5	228.69	5.02766e-05	5.42961e-05	2.34814	0.998908	LV	SS	6707	RT03208p OS=Drosophila melanogaster GN=Sfp70A4 PE=2 SV=1	1.83086e+06	2.11145e+06	1.94186e+06	1.53305e+06	1.02833e+06	1.39083e+06	2.86178e+06	1.47759e+06	2.35929e+06	1.52565e+06	6.02631e+06	4.00187e+06	4.28838e+06	5.35899e+06	3.68533e+06	1.29169e+06	946635	1.39895e+06	1.5827e+06	535348	1.344e+06	632586	891318	1.94327e+06	883043	3.34163e+06	3.1914e+06	3.6505e+06	3.89321e+06	2.58464e+06	1.70036e+06	2.12393e+06	2.29834e+06	1.95252e+06
O0244	tr|Q9VVQ5|Q9VVQ5_DROME	15	14	1071.35	5.06275e-05	5.42961e-05	1.92159	0.998922	SL	LV	59497	CG18234 OS=Drosophila melanogaster GN=CG18234 PE=2 SV=4	765633	807924	513813	602388	569592	1.0708e+06	533344	480541	615790	309266	850274	426007	426269	341846	500371	486336	447582	497716	559142	557069	337635	591950	411858	448718	463788	579513	432421	426435	435022	270294	545601	448493	518350	402459
O0245	tr|Q3HKQ3|Q3HKQ3_DROME	26	24	2305.87	5.06634e-05	5.42961e-05	1.71707	0.998913	LV	SS	40975	Male accessory gland protein OS=Drosophila melanogaster GN=Spn75F PE=2 SV=1	6.31514e+06	7.41658e+06	4.53047e+06	4.85694e+06	3.96586e+06	6.86904e+06	7.49131e+06	4.17638e+06	5.18763e+06	3.27059e+06	1.38096e+07	9.03583e+06	9.58139e+06	8.6029e+06	7.53147e+06	3.61642e+06	2.97597e+06	3.10252e+06	4.19926e+06	1.9353e+06	3.38141e+06	2.98111e+06	2.24217e+06	4.30339e+06	3.1109e+06	8.4919e+06	6.87203e+06	7.83067e+06	7.77974e+06	3.8687e+06	4.2975e+06	4.93483e+06	5.67161e+06	4.64648e+06
O0246	tr|A4V2B8|A4V2B8_DROME	3	3	129.56	5.18773e-05	5.53711e-05	1.6054	0.998868	SL	LV	40147	Casein kinase IIalpha, isoform C OS=Drosophila melanogaster GN=CkIIalpha PE=4 SV=1	422382	337800	247570	236549	172204	343050	314188	172170	295216	217005	404189	248212	240177	207954	183617	210282	200032	230426	217790	214599	192035	194560	208407	214341	206241	235963	200517	241186	183469	132568	252906	226264	249676	191820
O0247	tr|Q9VKW5|Q9VKW5_DROME	13	13	667.39	5.37588e-05	5.71469e-05	2.397	0.998822	SL	SV	86897	CG5355 OS=Drosophila melanogaster GN=CG5355 PE=2 SV=2	876798	507950	244474	360569	385916	756230	412386	224742	411528	353945	569407	258840	209424	182155	352445	432171	379079	412251	390136	312846	296583	212884	332198	353033	487179	263382	306427	231907	211271	126021	394565	308300	310044	282392
O0248	tr|Q7K142|Q7K142_DROME	22	12	1743.76	5.52969e-05	5.85449e-05	1.79491	0.998787	SL	LV	50232	CG30438, isoform A OS=Drosophila melanogaster GN=CG30438 PE=2 SV=1	4.7524e+06	4.8525e+06	2.99101e+06	2.98782e+06	3.05394e+06	4.1503e+06	3.93992e+06	2.67271e+06	4.2233e+06	1.66631e+06	4.62864e+06	3.03318e+06	3.07975e+06	2.78642e+06	2.98417e+06	3.08094e+06	3.16137e+06	3.36625e+06	3.20968e+06	2.9449e+06	2.90806e+06	2.68052e+06	3.79361e+06	3.06901e+06	3.68265e+06	3.22286e+06	2.78936e+06	3.06577e+06	2.04137e+06	2.1832e+06	3.1753e+06	3.07938e+06	3.26011e+06	2.74443e+06
O0249	tr|Q9VDC0|Q9VDC0_DROME	3	3	232.73	5.6531e-05	5.96112e-05	4.13098	0.998746	SL	LV	27574	CG3301, isoform A OS=Drosophila melanogaster GN=CG3301 PE=2 SV=1	445955	158532	207312	90330.5	88376.3	301498	91982.8	50882.4	113068	106356	212475	41814	54194.2	30749.6	43619.4	145453	114984	140876	179560	147201	99490.9	48940.8	125614	126881	132833	80483.7	113461	118556	66529.8	74255.1	124265	108436	112918	94281.4
O0250	tr|D5SHN1|D5SHN1_DROME	3	3	196.73	5.73304e-05	6.02123e-05	1.8427	0.998725	SL	LV	38125	CG13284, isoform C OS=Drosophila melanogaster GN=CG13284-RB PE=2 SV=1	389893	312143	157831	203986	161060	291060	297901	199042	243879	239680	298285	131493	143834	177408	237449	165432	179262	201586	226781	198558	152649	154073	191833	201774	237057	185734	162200	196352	115852	91925.5	213623	205860	198451	164949
O0251	tr|Q9VNF3|Q9VNF3_DROME	6	4	408.11	5.78e-05	6.04636e-05	2.83499	0.998717	LL	SV	27043	CG12171 OS=Drosophila melanogaster GN=CG12171 PE=2 SV=1	519651	228716	111145	157675	224775	315178	146347	87459.1	175224	145803	245058	103099	74569.2	57274.3	120802	126507	139000	175987	189632	139469	121390	58279.5	140068	156244	186839	88865.5	81412.3	96613.8	65700.4	55465.1	110542	115611	154759	126482
O0252	tr|Q9VH77|Q9VH77_DROME	2	2	84.96	5.80644e-05	6.04992e-05	3.55078	0.998705	SS	SV	45314	Mannose-6-phosphate isomerase OS=Drosophila melanogaster GN=CG8417 PE=2 SV=1	126629	73823.2	43666.3	44925.4	48984	114867	49363.7	105011	67175.4	42787	93595.7	31369.6	26424.6	15173.5	29080	38986.4	29206.5	29268.3	67868.6	32882.6	25005.4	111051	36024.8	51762.4	75412.5	23476	30210.2	10103.5	12446.1	28133.9	36224.2	50565	33585.6	48432.6
O0253	tr|Q9VCM5|Q9VCM5_DROME	3	3	201.51	6.00243e-05	6.22941e-05	2.44018	0.998686	LV	SL	17928	CG31515 OS=Drosophila melanogaster GN=CG31515 PE=4 SV=2	323617	351359	251028	256535	199331	407646	375818	292917	255010	153545	902963	520456	505146	534566	381953	208984	93174.8	96742.7	185180	50897.3	202963	156041	77471.1	222343	119702	532506	341468	409172	426631	196228	251601	286046	335442	266614
O0254	tr|Q9VKY3|Q9VKY3_DROME	2	2	82.19	6.06487e-05	6.26943e-05	1.82523	0.998645	LL	LV	27911	ATP-dependent Clp protease proteolytic subunit OS=Drosophila melanogaster GN=CG5045 PE=2 SV=1	157708	100739	47196.7	51507.7	50799.3	85883.1	94610.2	62966	68736	48758.6	122066	45400.5	34157.7	48418.7	33177.7	52259.8	57243.8	42185.3	47091.1	41496.2	64294.1	52132.1	45482.7	48971.3	37725.1	50289.1	45932	45313.7	30431.5	33931.6	63234.5	69936	52369.6	44163.4
O0255	sp|Q24319|OST48_DROME	20	19	1829.39	6.09994e-05	6.28096e-05	1.67553	0.998637	SL	LV	50092	Dolichyl-diphosphooligosaccharide--protein glycosyltransferase 48 kDa subunit OS=Drosophila melanogaster GN=Ost48 PE=2 SV=2	2.33991e+06	2.44866e+06	1.68876e+06	1.97581e+06	1.72268e+06	2.31485e+06	2.31455e+06	1.30351e+06	2.15298e+06	1.37249e+06	2.30855e+06	1.57198e+06	1.67916e+06	1.80295e+06	1.40441e+06	1.63796e+06	1.52845e+06	1.60057e+06	1.83341e+06	1.3378e+06	1.32597e+06	1.4784e+06	1.50597e+06	1.59141e+06	1.4953e+06	1.66912e+06	1.56714e+06	1.60173e+06	1.38704e+06	962098	1.77221e+06	1.68047e+06	1.74761e+06	1.35799e+06
O0256	tr|Q9VYG7|Q9VYG7_DROME	2	2	174.08	6.12906e-05	6.28629e-05	3.45209	0.998627	SL	LV	62344	FI19708p1 OS=Drosophila melanogaster GN=MFS10 PE=2 SV=1	80504.3	161886	127756	96643.4	92095.7	67798.9	61062.7	51392.7	149925	71673.6	55492.9	55433.6	79013.6	47575.9	34526.8	102118	90678.1	131725	88562.8	99406	68031.9	99723.9	63562	111923	66715.5	70077.7	68636.9	54457.8	33607.4	50620.6	71217.4	58681.3	97046.7	65262.4
O0257	sp|Q9V7D2|VATD1_DROME;sp|Q9NEF6|VATD2_DROME	5	5	220.91	6.22477e-05	6.34142e-05	3.79294	0.998598	LS	SV	27610	V-type proton ATPase subunit D 1 OS=Drosophila melanogaster GN=Vha36-1 PE=2 SV=1	91308.9	34175.5	21615.5	27812	44671.1	134614	32872.6	40568.1	32184.4	21520.2	63576.4	15703.7	8493.98	15044.1	20043	20840	16085.3	28059.2	40564.5	25470.4	15717	24532.5	20808	21330	52087.1	9358.84	11871.6	17814.8	10030.8	7422.27	33708.4	25503.9	27331.8	19016.6
O0258	sp|Q9VG95|GSTT5_DROME;sp|Q9VG93|GSTT7_DROME	3	2	139.44	6.23112e-05	6.34142e-05	6.78716	0.998631	LL	SV	24769	Glutathione S-transferase D5 OS=Drosophila melanogaster GN=GstD5 PE=3 SV=2	85729.9	127527	51901.8	29619.1	92667.6	186098	47675.5	26578.9	29703.3	15550.7	28652.8	22447.5	8627.66	6491.22	11974.2	15081.7	5341.21	9511.17	57660.2	19751.1	30624.3	32696.9	14738.2	26207.2	29678.1	7815.42	11358.8	3484.39	12232.1	16095.3	26955.8	23215.8	33446.2	35528
O0259	tr|A4V4A5|A4V4A5_DROME	9	8	528.39	6.37925e-05	6.46711e-05	1.7776	0.998602	SL	SV	24977	Ran, isoform B OS=Drosophila melanogaster GN=Ran PE=4 SV=1	378157	320338	218910	231944	311363	494059	254454	226143	282973	261593	403946	242545	204500	160849	232361	199441	165674	207163	270327	216836	167297	179039	205361	230632	263401	193102	220722	157056	152463	106181	199630	231805	228749	186314
O0260	sp|O16797|RL3_DROME;sp|O16797-2|RL3_DROME;sp|O16797-3|RL3_DROME;sp|O16797-4|RL3_DROME	26	24	1794.58	6.53038e-05	6.59486e-05	1.7479	0.998516	SL	LV	47383	60S ribosomal protein L3 OS=Drosophila melanogaster GN=RpL3 PE=1 SV=3	3.26939e+06	3.48638e+06	1.9097e+06	2.30402e+06	2.04833e+06	3.30208e+06	2.9031e+06	1.47771e+06	2.5219e+06	1.91921e+06	3.26198e+06	2.05024e+06	2.06426e+06	1.84318e+06	1.78718e+06	2.02411e+06	1.78408e+06	2.12972e+06	2.28172e+06	1.98506e+06	1.49963e+06	1.77805e+06	1.98307e+06	2.03235e+06	1.81387e+06	2.0583e+06	2.10229e+06	2.21843e+06	1.7203e+06	1.11692e+06	2.27755e+06	2.0848e+06	2.19844e+06	1.81491e+06
O0261	tr|Q8IQZ7|Q8IQZ7_DROME	8	7	386.87	6.70019e-05	6.74043e-05	1.97452	0.998471	SL	SV	72661	CG8649-PD, isoform D OS=Drosophila melanogaster GN=Fim PE=2 SV=1	170307	101031	53677.5	62995.6	75813.6	165905	61271.8	72046.5	78879.8	70004.6	147458	57817.7	34827.3	60359.7	56877.1	75911.2	49208	63347.6	95558.2	59424.4	52271.8	69044	58085	65641.2	95694.6	48796.7	51954.9	55896.9	37098.3	41539.9	75422.1	58452.7	71594.5	63687.3
O0262	tr|Q9VCW6|Q9VCW6_DROME	5	4	316.34	6.96033e-05	6.91759e-05	2.37566	0.998425	SL	SV	31808	GH03051p OS=Drosophila melanogaster GN=Gclm PE=2 SV=1	300142	142407	94656.9	78313.6	95341.3	331275	107896	134263	89775.8	74673.7	257621	69707.9	69928.8	41122.1	71605.8	102017	93904.1	98298.9	121369	92229.5	74087.9	130420	99953.7	75054.1	115602	64443.8	77444.6	58543.8	45884.7	48707.8	133591	116716	89942.7	87677.2
O0263	tr|X2JE06|X2JE06_DROME	10	8	613.55	6.97103e-05	6.91759e-05	1.90328	0.998405	LL	LV	17651	Ribosomal protein L24, isoform B OS=Drosophila melanogaster GN=RpL24 PE=4 SV=1	1.60235e+06	1.45717e+06	1.22729e+06	1.31509e+06	1.51573e+06	2.34447e+06	1.25764e+06	1.45446e+06	1.22211e+06	723710	2.10014e+06	983450	812958	600896	798062	1.03285e+06	840230	881407	1.00972e+06	913524	708373	1.59593e+06	800184	877703	999895	840464	800954	658264	867276	608915	1.17765e+06	1.03987e+06	1.02366e+06	813383
O0264	tr|X2JGM9|X2JGM9_DROME	29	27	2340.16	6.97693e-05	6.91759e-05	1.69717	0.998402	SL	SV	29258	40S ribosomal protein S4 OS=Drosophila melanogaster GN=RpS4 PE=3 SV=1	5.42964e+06	4.65757e+06	2.90608e+06	2.95017e+06	3.1081e+06	4.73194e+06	3.788e+06	2.98732e+06	3.62262e+06	1.38126e+06	4.77302e+06	3.04015e+06	2.92035e+06	2.58298e+06	2.93338e+06	2.69759e+06	3.1946e+06	2.86214e+06	3.00656e+06	2.55562e+06	2.65592e+06	2.54252e+06	2.62194e+06	2.7303e+06	3.50192e+06	2.5645e+06	2.70731e+06	2.75121e+06	2.0397e+06	1.79862e+06	3.27734e+06	2.87397e+06	3.00023e+06	2.55976e+06
O0265	tr|Q9W3N6|Q9W3N6_DROME	8	6	565.87	6.98169e-05	6.91759e-05	1.64529	0.998395	SL	LV	93361	SD01505p OS=Drosophila melanogaster GN=p115 PE=2 SV=2	335571	318656	156276	205238	175481	328980	305758	265028	209022	163393	434321	223579	168433	165568	190083	228820	169804	233458	198293	162952	190956	210644	200293	200244	167565	239989	197541	178821	160317	166781	216538	219111	229840	191195
O0266	sp|Q02645-2|HTS_DROME	4	1	341.6	7.0089e-05	6.91844e-05	1.62358	0.998431	SL	LV	79929	Isoform B of Protein hu-li tai shao OS=Drosophila melanogaster GN=hts	784398	671145	467407	393291	321583	653711	662353	329539	531271	406914	768491	484034	448570	474576	440243	430486	472541	428826	514162	405015	435658	352423	404199	430462	370239	496936	408876	454603	399020	276980	475699	453516	457761	371303
O0267	tr|Q9VZL3|Q9VZL3_DROME	5	5	245.4	7.0833e-05	6.9657e-05	2.09593	0.99837	SL	LV	34660	Sc2 OS=Drosophila melanogaster GN=Sc2 PE=4 SV=1	120212	53711.1	37533.3	47129.8	48470.5	94807.3	49317.8	42717	51101.1	25203.4	61859.3	37355.3	35096.8	22019.1	42345.9	39088.4	46987.4	40780.9	43879.7	46906	39173.3	38470	42516.9	42141.9	51967.7	40112.9	40326	35482.4	22994.8	22987.1	60350.6	46835.1	40739.3	31815.2
O0268	sp|Q9V558|CP4P1_DROME	1	1	32.27	7.343e-05	7.15915e-05	2.79131	0.998313	SL	LV	59750	Cytochrome P450 4p1 OS=Drosophila melanogaster GN=Cyp4p1 PE=2 SV=1	75440.5	58489.4	38118.1	43491.8	40674.6	52935.3	63823.4	37979.6	63864.9	41823.1	81339.6	27802.6	23540.5	29250.9	23188	37176.8	50086.9	52223.8	76397.3	39638.4	48428.9	53351	47722.6	40075	53050	85809.1	41526.9	35113.3	20895.9	25539	69299.3	45179.3	45645.3	35405.9
O0269	sp|P54611|VATE_DROME	13	10	901.42	7.36378e-05	7.15915e-05	1.9012	0.998329	SL	SV	26208	V-type proton ATPase subunit E OS=Drosophila melanogaster GN=Vha26 PE=2 SV=1	2.40971e+06	1.41497e+06	852972	1.07485e+06	964435	1.91977e+06	1.59288e+06	934660	1.16057e+06	993435	2.75747e+06	1.06949e+06	776307	853917	1.14094e+06	875782	756369	842888	1.28311e+06	978132	823176	704495	861450	992005	1.07778e+06	692272	729555	867338	710261	455205	1.32129e+06	1.16e+06	1.09334e+06	841151
O0270	tr|Q9VVQ9|Q9VVQ9_DROME	15	15	897.96	7.36884e-05	7.15915e-05	2.3494	0.998293	SL	SV	59125	CG32199 OS=Drosophila melanogaster GN=CG32199 PE=4 SV=3	934566	831156	429019	606321	658630	1.1049e+06	537795	385296	608746	500719	793024	421943	332669	216857	432283	508517	452253	414637	836111	416311	321146	308309	459216	513401	825422	254354	404320	364803	327895	182982	517448	399362	539603	460151
O0271	tr|A1Z9M3|A1Z9M3_DROME	1	1	37.63	7.38908e-05	7.15915e-05	2.13	0.998329	SL	LV	85692	Combgap, isoform B OS=Drosophila melanogaster GN=cg PE=4 SV=1	39694.8	34373.3	14182.8	21655.2	15023.9	24333.7	26068.1	18992.8	15205	15236.6	26661.2	15194.3	11592.9	18940.6	14158.4	18389.6	20721.3	23931.2	17445	15453.5	17136.1	18011.7	18072	18325.5	17089.2	20619.9	13044	7399.73	9972.89	12018.8	18580.7	23753.4	12270.7	12454.8
O0272	tr|Q7K155|Q7K155_DROME	3	3	162.44	7.49288e-05	7.20722e-05	3.13503	0.998287	SL	LV	65793	CG6928, isoform A OS=Drosophila melanogaster GN=CG6928 PE=2 SV=1	51869.3	90971.2	65811	65201.3	61277.2	45868.7	58862.7	49391	71578.6	31368.9	45546.3	37025.8	43811.6	37524.1	49743.6	82626.9	106330	67897	64155.9	45574.5	49738.8	36269.4	64657.3	84299.5	56198.3	46838.9	46161.3	45779	35265.4	25282	41629.2	46168.9	64177.4	43838.7
O0273	sp|O77410|EIF3E_DROME	8	7	538.73	7.49359e-05	7.20722e-05	1.67438	0.99826	SL	SV	51910	Eukaryotic translation initiation factor 3 subunit E OS=Drosophila melanogaster GN=eIF3-S6 PE=2 SV=1	1.13136e+06	921190	596946	573217	526347	748002	788390	567158	704028	517177	962702	765520	680152	784099	604661	562135	577148	642887	543277	605725	640170	482704	629854	560785	729601	519591	550864	521664	484148	386220	657606	654123	649269	569509
O0274	tr|Q9VJ58|Q9VJ58_DROME	1	1	35.66	7.54717e-05	7.23226e-05	1.95261	0.998248	SS	SV	53283	Fas-associated factor, isoform A OS=Drosophila melanogaster GN=Faf PE=2 SV=1	29831.1	20114.7	15933.1	20444.1	14807	36210.7	19949.2	12419.3	19394.6	13528.6	21213.2	13165.3	10604.1	17484.3	16921	16040.8	17079.1	11041.5	16813.6	13330	16677.6	19520.7	14733.6	19237.2	12855.9	12158.2	10224.5	11482.8	12392.9	9162.42	25848.3	15275.9	15437.7	11323.8
O0275	tr|Q7K4Q9|Q7K4Q9_DROME	13	13	875.32	7.71386e-05	7.36512e-05	2.10532	0.998202	SL	SV	51642	HMG coenzyme A synthase, isoform A OS=Drosophila melanogaster GN=Hmgs PE=2 SV=1	1.97097e+06	946809	759941	1.12754e+06	936159	1.4973e+06	943382	568609	1.04749e+06	875664	1.58399e+06	734325	676461	714242	716514	562413	683978	910635	1.09149e+06	678121	547462	516605	704189	694188	944993	583926	519418	617748	523023	352748	780973	790281	883193	733000
O0276	sp|P22464-3|ANXB9_DROME;sp|P22464-2|ANXB9_DROME	13	13	771.55	7.77933e-05	7.38793e-05	1.83159	0.998187	SL	LV	36277	Isoform c of Annexin B9 OS=Drosophila melanogaster GN=AnxB9	1.18921e+06	905789	793016	1.08766e+06	931199	1.12602e+06	967191	826690	963712	536920	1.33407e+06	683019	671232	742761	656127	770467	792969	640486	870353	822855	681205	784109	635211	744012	866801	757097	663587	617293	1.01454e+06	505939	838171	830692	779991	734804
O0277	sp|P09180|RL4_DROME	33	26	2564.23	7.79403e-05	7.38793e-05	1.90805	0.998204	SL	LV	45140	60S ribosomal protein L4 OS=Drosophila melanogaster GN=RpL4 PE=1 SV=2	8.49922e+06	7.00764e+06	4.63412e+06	4.96832e+06	3.10095e+06	5.96294e+06	5.55375e+06	2.74705e+06	5.60321e+06	3.28385e+06	7.00246e+06	4.39422e+06	4.38075e+06	4.14414e+06	3.0496e+06	4.30336e+06	4.00974e+06	5.1871e+06	4.35335e+06	4.98173e+06	3.70097e+06	4.61947e+06	5.26376e+06	4.16973e+06	3.29081e+06	5.14781e+06	4.3028e+06	4.34315e+06	3.28592e+06	2.62892e+06	4.44969e+06	4.52195e+06	4.63959e+06	3.50768e+06
O0278	tr|X2JC31|X2JC31_DROME	46	45	3122.13	7.91715e-05	7.44412e-05	1.67579	0.998183	SL	SV	193400	Clathrin heavy chain OS=Drosophila melanogaster GN=Chc PE=3 SV=1	1.6694e+06	1.21861e+06	740635	808298	851261	1.20124e+06	1.08346e+06	671842	938460	384374	1.59196e+06	767753	727318	813326	736954	735302	667497	901561	802839	756314	698956	619908	717434	783729	765701	735890	619844	766077	658041	459899	947663	741677	801880	583891
O0279	sp|Q9V3J1-2|VATH_DROME	7	7	416.45	7.92207e-05	7.44412e-05	2.18941	0.998147	SL	SV	62672	Isoform B of V-type proton ATPase subunit H OS=Drosophila melanogaster GN=VhaSFD	423574	239630	126600	185125	133133	341444	237110	137596	194060	143735	415074	138206	112252	126442	169241	186223	146897	165832	188780	178629	147395	113210	159116	165284	208488	132611	139959	136513	83133.3	65841.8	210131	163115	161934	129212
O0280	tr|M9PIM0|M9PIM0_DROME	19	15	1190.21	7.96486e-05	7.44412e-05	2.01497	0.998145	SS	LV	26150	Ribosomal protein L10, isoform E OS=Drosophila melanogaster GN=RpL10 PE=4 SV=1	2.15706e+06	2.4577e+06	1.27733e+06	1.25077e+06	1.79964e+06	2.8593e+06	1.46802e+06	2.29394e+06	1.48649e+06	831828	2.48067e+06	1.17125e+06	866294	759982	865380	1.38748e+06	1.03954e+06	1.15269e+06	1.33946e+06	1.16698e+06	960966	2.25261e+06	917602	900241	1.58474e+06	1.05167e+06	952633	792694	734420	840359	1.52296e+06	1.31986e+06	1.37772e+06	1.16597e+06
O0281	sp|Q8T3U2|RS23_DROME	7	7	631.51	8.0154e-05	7.44412e-05	2.41396	0.99813	SL	LV	16078	40S ribosomal protein S23 OS=Drosophila melanogaster GN=RpS23 PE=1 SV=1	2.87915e+06	2.51337e+06	1.96754e+06	2.32172e+06	2.19366e+06	2.76589e+06	2.18704e+06	1.95051e+06	2.85303e+06	562832	1.92816e+06	1.78736e+06	1.50499e+06	1.65425e+06	1.80074e+06	2.31854e+06	2.25336e+06	2.1279e+06	2.19286e+06	2.58334e+06	1.89472e+06	1.84665e+06	2.50846e+06	2.23106e+06	2.72198e+06	1.55969e+06	1.49065e+06	1.60415e+06	1.17691e+06	1.47368e+06	2.02253e+06	1.82443e+06	1.90805e+06	1.77668e+06
O0282	tr|Q9VII7|Q9VII7_DROME	59	2	5278.26	8.02342e-05	7.44412e-05	2.82521	0.998159	LV	SL	41803	Serpin 38F, isoform A OS=Drosophila melanogaster GN=Spn38F PE=3 SV=3	9.18191e+07	1.02341e+08	6.13057e+07	7.30945e+07	4.31639e+07	7.88292e+07	1.25852e+08	4.63725e+07	8.82326e+07	6.94865e+07	2.8298e+08	2.05446e+08	1.64974e+08	1.48782e+08	1.79269e+08	4.33954e+07	2.70678e+07	3.41361e+07	7.32818e+07	1.6698e+07	5.3275e+07	2.11064e+07	2.67925e+07	6.73575e+07	3.14959e+07	1.26967e+08	1.17222e+08	1.29766e+08	1.36403e+08	4.67458e+07	7.50781e+07	8.47679e+07	9.55637e+07	7.61573e+07
O0283	tr|X2JAJ8|X2JAJ8_DROME	58	1	5089.13	8.02342e-05	7.44412e-05	2.82521	0.998159	LV	SL	41633	Serpin 38F, isoform B OS=Drosophila melanogaster GN=Spn38F PE=3 SV=1	4.01768e+06	4.47809e+06	2.68252e+06	3.19835e+06	1.8887e+06	3.44928e+06	5.50686e+06	2.0291e+06	3.86074e+06	3.04048e+06	1.23822e+07	8.98959e+06	7.21866e+06	6.51016e+06	7.84417e+06	1.89883e+06	1.18439e+06	1.49367e+06	3.20655e+06	730645	2.33112e+06	923539	1.17235e+06	2.94732e+06	1.37815e+06	5.55561e+06	5.12921e+06	5.67808e+06	5.9685e+06	2.04543e+06	3.28515e+06	3.70914e+06	4.18152e+06	3.33237e+06
O0284	tr|A4UZW2|A4UZW2_DROME	5	5	205.05	8.22455e-05	7.60386e-05	2.06175	0.998074	SS	SV	45443	S-adenosylmethionine synthase OS=Drosophila melanogaster GN=Sam-S PE=3 SV=1	616997	378728	289173	342042	444324	837936	392169	452880	330390	285614	661010	273195	214737	310185	178418	200793	198790	264060	351074	283507	226544	571689	267505	297475	358801	261413	182524	229363	229471	180131	310945	299817	310538	287937
O0285	tr|Q7KTW1|Q7KTW1_DROME	5	5	443.03	8.27621e-05	7.62478e-05	1.89569	0.998073	LV	LS	18924	CG33290 OS=Drosophila melanogaster GN=CG33290-RA PE=2 SV=1	860987	558722	722153	717478	525090	915275	910659	398865	674492	575417	2.13836e+06	1.51023e+06	1.55449e+06	1.66553e+06	1.04178e+06	547323	424237	644444	533685	329680	479226	526950	479956	651893	344152	1.4128e+06	983018	1.37426e+06	1.48124e+06	607011	745954	873900	896896	725289
O0286	tr|Q7K3D4|Q7K3D4_DROME	1	1	138.27	8.33682e-05	7.63899e-05	3.02618	0.99804	SS	LV	45047	CG5482 OS=Drosophila melanogaster GN=CG5482 PE=2 SV=1	177621	78737.1	44304.7	51937.1	52918.8	69696.9	64594	105905	63514.8	83269.1	36090.2	13426.8	45628.5	24641.7	53874.5	44151.4	62841.5	52369	74539.8	56469.6	72513.2	46851.5	52454.5	53150.9	85241.8	21273.7	27883.2	47866.2	28539.6	51081.5	74111.7	46760.6	58975.3	43664.4
O0287	tr|X2JC94|X2JC94_DROME;tr|Q9W173|Q9W173_DROME	5	5	186.07	8.34983e-05	7.63899e-05	1.64119	0.998131	SL	LV	33372	Phosphoglycerate mutase 5, isoform B OS=Drosophila melanogaster GN=Pgam5 PE=4 SV=1	68250.5	70184.9	55231.3	51145.3	46045.4	56305.3	66091.2	48272.5	57999.2	40491.3	77780.6	44493.6	51225.6	46809.6	35702.8	49137	44262.5	41128.2	41965.5	43261.8	51330.8	51432.1	42677.8	44912.3	35930.9	50506.1	44065.6	43309.9	40145.6	41867.8	47819.9	48879.6	48074.6	37029.6
O0288	tr|M9ND37|M9ND37_DROME	2	2	98.19	8.38745e-05	7.64677e-05	2.41932	0.998228	LL	SV	123799	eIF5B, isoform E OS=Drosophila melanogaster GN=eIF5B PE=4 SV=1	203747	124031	65642.2	104058	115785	195428	83813.4	52130.5	67903.7	28105.7	157612	49922.5	74421.8	47968.3	71603.7	85237	55189.3	72137	92266.7	74852.3	51557.1	57754.5	70911.5	88094.6	91351.7	59339.1	37473.1	45415.4	60603.7	33093.7	54754.5	67904.3	63029.4	46149.2
O0289	tr|Q9VGW7|Q9VGW7_DROME	2	2	97.91	8.55864e-05	7.77584e-05	2.83417	0.997978	SL	SV	43275	Arginine methyltransferase 1 OS=Drosophila melanogaster GN=Art1 PE=2 SV=1	170295	86920.1	40511.7	60285.7	48511.2	136964	74905.7	52145.7	49279.6	37588.2	44937.3	52777	40801.2	13494.3	46032.4	46153.5	62896.5	62946.9	55282.2	42754	42197.4	36212.4	48245.5	45070.3	71175	18062.9	44623	34443.9	18531	18893.6	65187.7	45702.1	52570.1	30923.9
O0290	tr|A4V303|A4V303_DROME	7	6	419.62	8.68979e-05	7.86777e-05	1.68005	0.997943	SS	LV	60068	T-complex protein 1 subunit gamma OS=Drosophila melanogaster GN=Cctgamma PE=3 SV=1	659591	383757	245826	262915	320439	723125	272296	355489	345209	281292	510308	240795	225884	237974	232350	245219	194027	246884	284690	253447	199293	344661	253084	219659	305438	236484	213747	210283	151412	229972	298102	292579	292044	239388
O0291	tr|Q9VK69|Q9VK69_DROME	6	5	276.3	8.74445e-05	7.89006e-05	2.47389	0.998071	LL	SV	57933	T-complex protein 1 subunit delta OS=Drosophila melanogaster GN=CG5525 PE=2 SV=1	78068.1	45803.7	42327.2	39846.9	61236.4	109348	30440.5	42074.1	41468.1	34931.7	67669.8	27503.6	19428.5	14784.9	36206.3	32572.4	23072.8	29247.4	34759.1	37251.2	24137.1	40849.6	32730.7	25233.5	40127.7	23821.1	13340.4	22418.7	29162.2	15694.6	29748.6	31818.1	26345.3	22503.4
O0292	sp|P26270|PSMD7_DROME	4	4	246.32	8.79314e-05	7.90681e-05	1.70086	0.997925	LL	LV	38208	26S proteasome non-ATPase regulatory subunit 7 OS=Drosophila melanogaster GN=Rpn8 PE=1 SV=6	325689	161776	117849	130843	119041	252745	161764	94658.3	151847	78970.9	274455	96741.9	108281	97252.2	76211.3	107003	88585.3	114088	117350	111543	93973.3	128097	126619	95855.5	97876.5	121121	90724.9	113879	74457.1	57465.5	139413	123206	123026	105403
O0293	tr|Q9VUJ8|Q9VUJ8_DROME	1	1	46.16	8.85865e-05	7.93853e-05	2.75903	0.997904	LV	SS	12106	CG12310 OS=Drosophila melanogaster GN=CG12310 PE=2 SV=1	24158.4	10439.4	10120.8	18908.5	16074.3	50861.3	14662.8	15752.8	10994.8	8352.49	73405	39202.1	44153.9	66129.3	36123.1	7401.54	8008.61	17383.6	13997.9	6947.96	11191.8	15458.9	7624.02	12414.7	7143.59	47343.4	24247	39680.6	27411.6	16726.6	15781.2	18713.7	19583.6	16452.3
O0294	tr|X2JIQ5|X2JIQ5_DROME	18	18	1457.55	9.35732e-05	8.3529e-05	1.78018	0.997766	SS	SV	22006	Ribosomal protein L17, isoform E OS=Drosophila melanogaster GN=RpL17 PE=3 SV=1	1.51151e+06	1.39007e+06	901913	898219	955197	1.80017e+06	1.08124e+06	1.24929e+06	903658	444997	1.54262e+06	811161	749336	670547	680512	925118	849084	734016	760420	691484	737474	1.30703e+06	679126	666642	874183	789424	702717	568606	524211	525906	1.11268e+06	881743	838156	682535
O0295	tr|Q9W0B8|Q9W0B8_DROME	48	47	2961.81	9.38467e-05	8.3529e-05	1.62204	0.997767	SL	SV	141372	Coatomer subunit alpha OS=Drosophila melanogaster GN=alphaCOP PE=2 SV=1	1.68426e+06	1.70351e+06	1.09125e+06	1.25246e+06	959366	1.50053e+06	1.61261e+06	1.10644e+06	1.46141e+06	1.33744e+06	1.84609e+06	1.13917e+06	1.12011e+06	1.29702e+06	1.07103e+06	988712	972602	1.01531e+06	1.20023e+06	1.24831e+06	968498	929874	1.07872e+06	1.05314e+06	1.16691e+06	1.03127e+06	1.00342e+06	1.03965e+06	815586	766403	1.17329e+06	1.11186e+06	1.25735e+06	1.03812e+06
O0296	tr|Q2PDZ4|Q2PDZ4_DROME	18	16	1039.26	9.6388e-05	8.55011e-05	1.83265	0.997697	LV	SS	39274	CG34002 OS=Drosophila melanogaster GN=CG34002 PE=4 SV=2	1.1741e+06	1.78299e+06	805539	786386	758835	1.57979e+06	1.39143e+06	897743	983772	925764	3.91109e+06	2.07603e+06	1.93304e+06	1.76258e+06	2.14091e+06	1.03736e+06	768340	614977	994381	434044	873431	562903	640172	938470	544893	2.12499e+06	1.99236e+06	1.88416e+06	1.7861e+06	838781	991590	1.26194e+06	1.16438e+06	1.07187e+06
O0297	tr|Q9VEL4|Q9VEL4_DROME	9	8	683.66	9.76062e-05	8.62901e-05	1.80844	0.997704	LV	LL	18172	CG31419 OS=Drosophila melanogaster GN=CG31419 PE=4 SV=2	776596	918766	586499	438711	322742	748745	860331	529569	641356	501478	2.2915e+06	1.39954e+06	1.21223e+06	1.10799e+06	967894	753013	380002	339601	438388	288665	575932	389769	353764	518659	383495	1.15144e+06	1.12094e+06	1.21038e+06	1.13869e+06	446007	679191	797264	746162	684294
O0298	tr|M9PGB8|M9PGB8_DROME	2	2	111.07	9.84514e-05	8.67453e-05	2.49476	0.997642	SS	LV	49525	CG4293, isoform E OS=Drosophila melanogaster GN=CG4293 PE=4 SV=1	72133.7	56944.9	49739.9	70271.4	73526	98972.9	50314.3	72688.8	55837.4	29200.5	42074.5	26999.4	38575.3	44526	31073.8	44982.3	45750.5	49761.2	49843.3	39522.1	31782.5	82760.2	46246.1	51264.5	55617.2	43223.4	35805.6	45685.5	19188.5	21722.8	59560.3	45185.2	54274.5	27964.1
O0299	sp|Q9VAD6|COG7_DROME	4	4	196.58	9.97086e-05	8.75592e-05	2.02786	0.997603	SL	LV	85089	Conserved oligomeric Golgi complex subunit 7 OS=Drosophila melanogaster GN=Cog7 PE=2 SV=2	64216	39781.9	25018.7	30861.9	28069.2	50196.7	40260.1	21565.9	36443.8	25752.7	32045	24655.6	26137.4	18542	26340.7	34999.7	26126.1	31932.1	29944.2	18796.7	27627.4	21363.2	38779.6	24725.3	23490.7	25592.3	23278.2	26110	18376	10018.8	35797	29912.4	24198.6	23024.5
O0300	tr|Q9VQE1|Q9VQE1_DROME	9	9	721.55	0.000100293	8.77478e-05	2.72777	0.99759	LV	SL	18736	CG15394, isoform C OS=Drosophila melanogaster GN=CG15394 PE=4 SV=3	2.13885e+06	1.78278e+06	1.53898e+06	2.05832e+06	2.27733e+06	2.96225e+06	2.15109e+06	1.47652e+06	1.79919e+06	507599	6.24441e+06	3.88095e+06	3.37224e+06	4.02086e+06	3.54863e+06	901778	547625	952592	1.23147e+06	574723	1.05871e+06	1.26975e+06	672032	1.81242e+06	1.02896e+06	2.85487e+06	2.01867e+06	3.28959e+06	4.97336e+06	1.77903e+06	1.51801e+06	1.63837e+06	2.06925e+06	1.79703e+06
O0301	tr|Q9V455|Q9V455_DROME	3	2	97.16	0.000100592	8.77478e-05	2.0028	0.997582	LL	SV	57452	Importin subunit alpha OS=Drosophila melanogaster GN=Kap-alpha3 PE=2 SV=1	42519.2	25417.1	24603.1	19972.8	30922.9	45609.6	25873.4	17733.5	21000.3	16757	32798.2	21669.6	20381.5	12981.2	17562.5	21216.7	21456.7	16451.8	14431.9	19401.2	20631.7	18798.2	16693.9	24139.4	13467.7	14328.5	18258.6	13429.6	11513.4	10847.7	22686.5	21571.6	18904.3	16193.6
O0302	tr|Q9VVQ6|Q9VVQ6_DROME	7	6	429.61	0.000101049	8.78545e-05	1.71828	0.997569	LL	LV	59510	CG18233 OS=Drosophila melanogaster GN=CG18233 PE=4 SV=3	524393	415240	409015	465650	476148	518048	388220	471113	424752	299859	520832	348290	337317	282588	301484	281484	253023	351900	327771	281679	324627	421829	319422	261928	318127	341305	295178	318460	281972	203652	382495	335930	381276	305919
O0303	tr|O18335|O18335_DROME	7	7	383.62	0.000102972	8.92315e-05	1.61944	0.997548	LL	SV	24373	Drab11 OS=Drosophila melanogaster GN=Rab11 PE=2 SV=1	461288	318123	253207	275018	294049	530623	279102	312669	250484	177497	501172	243702	218962	206762	208415	185628	169307	158125	213719	178820	182193	284655	151242	203063	185700	227956	218030	177886	197103	125640	256558	231353	240729	179363
O0304	tr|Q9V438|Q9V438_DROME	20	18	1153.36	0.000103673	8.95435e-05	2.11351	0.997506	SL	LV	47291	Calcium-binding protein 1, isoform A OS=Drosophila melanogaster GN=CaBP1 PE=2 SV=1	776658	822731	663855	765091	851259	734481	701838	770105	772363	563101	894442	510165	598385	553681	484747	608223	555427	692038	681001	849258	505908	802563	798334	568857	669673	603452	563700	496023	499138	558799	708100	701252	675353	647992
O0305	tr|O97066|O97066_DROME	12	12	1193.38	0.000104864	9.02751e-05	1.55834	0.997469	SL	SV	20967	Signal peptidase I OS=Drosophila melanogaster GN=twr PE=2 SV=1	6.34045e+06	6.24235e+06	3.47257e+06	3.57041e+06	3.57788e+06	5.49323e+06	4.90406e+06	4.0886e+06	4.54104e+06	2.96443e+06	6.78221e+06	4.56845e+06	3.63432e+06	3.77271e+06	3.95928e+06	3.47335e+06	3.52793e+06	3.75514e+06	3.93452e+06	3.25275e+06	3.0013e+06	3.3524e+06	3.24174e+06	3.32138e+06	4.48289e+06	4.28579e+06	3.0609e+06	3.40678e+06	2.87233e+06	2.4892e+06	4.38871e+06	3.66609e+06	3.85425e+06	3.60108e+06
O0306	sp|Q9VUR3|AIMP2_DROME;tr|Q8T060|Q8T060_DROME	2	1	89.84	0.000105752	9.07422e-05	4.91609	0.997512	SL	SV	37479	Probable aminoacyl tRNA synthase complex-interacting multifunctional protein 2 OS=Drosophila melanogaster GN=CG12304 PE=3 SV=1	61375.1	67934.9	22020.4	31840.1	31606.1	55835.2	44581.1	11935.2	45471	31471	35824.9	24577.7	18125.5	8355.57	26020.5	55085.8	40416.7	38551.6	41805.1	23597.3	29378.2	10304.7	44354	26741	45254.3	7846.76	18082.8	17217.7	11944.9	2995.62	42674.4	32437	30098.1	24956.8
O0307	tr|C9QP42|C9QP42_DROME	27	23	2784.6	0.000109602	9.37392e-05	1.89073	0.99734	SL	SV	46347	Eukaryotic initiation factor 4a, isoform E OS=Drosophila melanogaster GN=eIF-4a PE=2 SV=1	4.94056e+06	3.01399e+06	1.94595e+06	2.25713e+06	1.96267e+06	3.20474e+06	3.13019e+06	1.46615e+06	2.55938e+06	2.28103e+06	3.3216e+06	2.14419e+06	1.88554e+06	1.6929e+06	2.2701e+06	2.05529e+06	2.03663e+06	2.44719e+06	2.45847e+06	2.0953e+06	2.023e+06	1.31643e+06	2.36611e+06	2.2847e+06	2.59255e+06	1.72068e+06	1.91295e+06	2.03789e+06	1.45584e+06	1.11701e+06	2.34106e+06	2.1608e+06	2.38545e+06	1.94706e+06
O0308	tr|Q9VJ59|Q9VJ59_DROME	4	4	197.02	0.000110654	9.43315e-05	1.49837	0.997391	SS	LV	27779	Jwa ortholog OS=Drosophila melanogaster GN=Jwa PE=4 SV=5	933089	710532	544638	565100	641071	778425	718819	887659	667040	431010	1.08363e+06	595647	583489	517299	517975	492210	440256	463456	556370	495554	563866	586166	505707	518120	544025	651052	498681	523171	376309	399052	545976	592266	592084	474914
O0309	sp|Q9VHS2|COX7A_DROME	3	3	185.25	0.000112064	9.4946e-05	2.52497	0.997281	LL	SV	9895	Probable cytochrome c oxidase subunit 7A, mitochondrial OS=Drosophila melanogaster GN=CG9603 PE=1 SV=1	101086	52414.1	78749.3	75496.8	93897	156826	48079	96947.6	70470.5	48392.2	119443	34894.9	33640	28369.9	47561.1	48840.4	36650.6	38807.1	69930	52930.8	39628.8	71365.6	39759.8	54730.4	49926.1	27713.2	20827.3	32759.4	43362.5	31793.5	56423.6	51880.1	53905.3	41820.4
O0310	tr|Q9VHL2|Q9VHL2_DROME	6	5	270.96	0.000112404	9.4946e-05	1.91788	0.997272	LL	LV	60130	LD47396p OS=Drosophila melanogaster GN=Tcp-1eta PE=2 SV=2	368292	197201	150739	158191	175519	272485	133166	142062	186370	139331	263118	96115.5	105737	115153	124507	101050	104838	120912	194970	133491	105773	102838	137803	136818	153786	96827.4	104285	118712	147996	99435.3	170987	132961	138611	118960
O0311	tr|X2J8I7|X2J8I7_DROME	7	6	433.62	0.00011246	9.4946e-05	1.82122	0.997328	LL	SV	52061	Sorting nexin 1, isoform B OS=Drosophila melanogaster GN=Snx1 PE=4 SV=1	477187	242295	146106	192848	187132	230096	213729	225020	179350	92877.1	337258	166551	117946	121735	158272	133888	154968	139903	180132	146785	141773	120580	110778	148414	176802	164097	97093.2	138432	110790	99432.1	174037	160696	157140	115343
O0312	tr|Q9VBU9|Q9VBU9_DROME	5	5	485.66	0.00011343	9.54583e-05	2.20958	0.997246	LL	SV	9784	40S ribosomal protein S27 OS=Drosophila melanogaster GN=RpS27 PE=1 SV=1	457909	355105	249062	349802	527358	704258	316381	479811	301833	210194	489308	217008	192215	183891	204385	270906	186938	203255	266617	218220	205878	434481	176746	191130	296875	159385	208480	159642	173287	164938	293025	277615	307046	224523
O0313	tr|Q9VC58|Q9VC58_DROME	2	2	76.33	0.000116891	9.78274e-05	2.20712	0.997149	SL	LV	45179	LD37002p OS=Drosophila melanogaster GN=Syx18 PE=2 SV=1	76844.9	45902.2	31174.8	40994.2	35851.7	71254.9	50275.4	43699.8	41747.6	15491.5	48186.1	30312.1	28239.4	22866.4	27528.2	34723.5	35776.8	37910.6	29777.7	41734.1	32733.6	43659.2	35423.6	31745.4	38887.4	44613.4	34115.5	29949.2	32560.4	21015.8	49642.1	38727.3	30345.2	31967.9
O0314	tr|Q0KHY6|Q0KHY6_DROME	8	8	677.08	0.00011699	9.78274e-05	1.84621	0.997168	SL	LV	62144	CG31524, isoform B OS=Drosophila melanogaster GN=CG31524 PE=4 SV=1	900148	1.05988e+06	643225	557713	557407	648649	784127	602106	734102	429694	716884	563449	538889	567469	556866	485792	537838	545998	692252	698382	488528	450050	581254	543857	620029	491870	541996	595210	448536	439599	603128	551549	611853	523287
O0315	tr|Q7KTB3|Q7KTB3_DROME	4	3	252.83	0.000117933	9.83027e-05	2.20384	0.997121	SS	LV	42375	Phosphoethanolamine cytidylyltransferase, isoform E OS=Drosophila melanogaster GN=Pect PE=4 SV=1	337396	156445	127348	153507	140241	175210	135378	117688	156857	73839.3	217263	80071.2	86322.6	114784	119047	125854	116391	132153	146496	166107	108903	102782	186039	146747	184545	101302	167194	146387	79030.2	97410.5	132017	133394	180099	108728
O0316	tr|Q9VXH3|Q9VXH3_DROME	1	1	27.08	0.000121599	0.000101038	2.68257	0.997038	LV	SS	143313	Phosphoinositide phospholipase C OS=Drosophila melanogaster GN=sl PE=2 SV=3	3.20501e+06	3.92928e+06	2.84569e+06	3.16656e+06	2.2164e+06	2.43989e+06	4.70741e+06	1.451e+06	3.20956e+06	2.47216e+06	1.0681e+07	6.66595e+06	6.87926e+06	7.27413e+06	4.25708e+06	2.06708e+06	1.19552e+06	1.47447e+06	1.90989e+06	818830	1.68295e+06	1.10151e+06	1.26296e+06	2.51324e+06	897569	5.36532e+06	4.91561e+06	5.61923e+06	5.81488e+06	1.67479e+06	2.67276e+06	2.90745e+06	3.26292e+06	3.18101e+06
O0317	tr|Q7JVK6|Q7JVK6_DROME	3	3	163.95	0.000123304	0.000102131	1.71042	0.997066	LL	SV	27151	GM27569p OS=Drosophila melanogaster GN=trsn PE=1 SV=1	277783	195258	139317	151977	166502	185337	227183	125538	187514	166470	358118	139199	141509	132913	112314	108352	93123.8	117421	143621	95559	106147	113356	113263	134034	114908	123664	102343	111643	90453.9	82501.2	117441	160361	137590	107472
O0318	tr|M9NDM3|M9NDM3_DROME	7	1	442.33	0.000125968	0.00010401	1.67099	0.996992	SL	LV	237410	Rhea, isoform C OS=Drosophila melanogaster GN=rhea PE=4 SV=1	83189	78317.2	54527.3	52990	41381.1	78973.4	79845.1	56809.2	59190	48362.6	83803.2	51880.9	39123.6	61161.1	48043.5	61548.7	51075.7	44025	49576	45426.9	49959.5	42796.1	36745.9	31638.2	44876.5	45453.6	52328.6	51306.4	38295.9	29452.4	57167.5	54049	49650	36220.8
O0319	tr|Q9VLB7|Q9VLB7_DROME	13	12	936.14	0.000128791	0.000106007	1.77777	0.996854	LL	SV	50298	GDP dissociation inhibitor, isoform A OS=Drosophila melanogaster GN=Gdi PE=2 SV=1	1.75052e+06	981209	801885	857108	1.28869e+06	2.04021e+06	858086	1.13813e+06	882783	700172	1.75179e+06	617011	730129	699352	626416	620819	543250	722397	781237	778260	597729	958443	620079	689935	734313	684835	596218	610178	558432	566770	732743	821015	884689	699603
O0320	tr|Q9VTE1|Q9VTE1_DROME	2	2	95.14	0.000131344	0.000107771	3.70564	0.996778	LS	SV	9150	CG32069-PA OS=Drosophila melanogaster GN=CG32069 PE=2 SV=2	26788.7	36724.9	17536	26557.1	20840.9	87056.9	20892.3	10908.9	26243.8	13489.5	24943.3	12176.3	7487.12	4528.9	10694.9	25925.2	11211.7	17795	29270.6	9535.07	5662.52	14655.5	14373.7	16681.4	21646	9422.91	10010.8	6421.33	6881.95	2655.07	24244.2	15516.8	13438	11841.6
O0321	sp|Q9VD26|ZFPL1_DROME	7	7	353.15	0.000132166	0.000108108	1.58062	0.996796	SL	SV	34405	Zinc finger protein-like 1 homolog OS=Drosophila melanogaster GN=CG5382 PE=1 SV=1	391679	281172	209617	225691	204672	567921	278060	247219	232809	187253	456100	188930	217094	187784	239265	227218	225144	169361	234477	171780	162155	244768	174040	211070	153752	232049	169418	196481	163806	143550	209144	240947	221043	186709
O0322	sp|Q9VAW5|LARP_DROME;sp|Q9VAW5-1|LARP_DROME;sp|Q9VAW5-2|LARP_DROME	24	22	1637.39	0.000138658	0.000113066	2.14828	0.996651	SL	LV	178322	La-related protein 1 OS=Drosophila melanogaster GN=larp PE=1 SV=5	380892	459442	230205	352349	289264	359899	392149	237259	384101	253982	462970	269661	251529	331129	231366	287354	265993	450391	310349	420491	251583	299045	485827	310691	376145	306354	216875	278228	146846	190479	313817	293404	277307	237900
O0323	tr|Q8SYW1|Q8SYW1_DROME	2	2	114.09	0.000139279	0.00011322	1.82523	0.99657	SL	SV	67713	CG6125, isoform B OS=Drosophila melanogaster GN=CG6125 PE=2 SV=1	126931	109942	75527.1	74714.5	65032.5	110441	112682	65118.4	77079.9	64955.5	115680	72002.2	66023.9	71139.7	52960.8	64526.4	71186.8	80286.1	53102.7	65387.6	71094.5	54546.7	72474.1	72914.4	59713.2	75956.3	59231.4	52847.4	40123.9	34872.9	86058.4	84968.8	65004.9	46904.6
O0324	tr|E1JJF8|E1JJF8_DROME	12	10	681.94	0.000146138	0.000118429	2.21446	0.996455	SL	LV	144665	Neuroglian, isoform E OS=Drosophila melanogaster GN=Nrg PE=4 SV=1	419594	403376	215335	265525	182874	492747	323836	146680	305077	248117	394432	209168	171075	192629	203823	252587	310412	261503	298995	217116	147733	167543	219094	249541	221071	196981	228873	260435	151764	102222	288946	223593	294089	237816
O0325	tr|X2JAF4|X2JAF4_DROME	3	3	96.6	0.000149751	0.000120983	2.11134	0.996378	SL	LV	99627	Fasciclin 2, isoform G OS=Drosophila melanogaster GN=Fas2 PE=4 SV=1	139076	71223.7	57844.9	52418.2	96623.6	105598	48734.4	89783.5	82710.6	47817.1	105148	49819	37354.9	37514.7	40166.7	46412.8	48285.6	57937.5	60253.8	72175.3	35845.6	92893.7	58669	45182.3	69027.9	31704.8	35164.3	35311.5	48434.6	39473.9	44106.5	66093.7	48489	48392
O0326	tr|Q0KHY7|Q0KHY7_DROME;tr|Q4V443|Q4V443_DROME	9	8	631.57	0.000150998	0.000121617	1.77382	0.996253	SS	LV	59492	CG15539, isoform B OS=Drosophila melanogaster GN=CG15539 PE=4 SV=1	488561	580305	333823	398321	387262	629457	497083	289863	450081	298436	433476	391263	260699	206950	395685	305317	299887	283153	392093	341868	275550	327111	300138	352112	460066	280379	367638	235600	232995	177850	302873	370503	370162	367938
O0327	tr|X2JEY5|X2JEY5_DROME;tr|M9NDW2|M9NDW2_DROME;tr|Q76NQ9|Q76NQ9_DROME;tr|Q961Q7|Q961Q7_DROME	7	7	366.09	0.000152781	0.000122677	1.54218	0.996299	LS	SV	92245	AMP deaminase, isoform K OS=Drosophila melanogaster GN=AMPdeam PE=4 SV=1	303618	172286	107476	88033.7	107248	270841	176640	125324	126326	93547.8	252117	101544	134892	104974	73106.8	96541.3	84845.1	91306	97682.2	85376.8	91602.7	99650.4	80456.8	103994	80800.4	93472	107404	101949	74755.9	66214.9	110015	123132	137144	108280
O0328	tr|X2JDU0|X2JDU0_DROME	9	9	719.57	0.00015427	0.000123495	1.8343	0.996174	SL	LV	21591	Ribosomal protein L9, isoform C OS=Drosophila melanogaster GN=RpL9 PE=4 SV=1	4.54713e+06	4.58874e+06	2.80012e+06	2.56969e+06	2.54785e+06	3.38068e+06	3.37561e+06	1.83678e+06	2.97151e+06	2.5042e+06	3.46512e+06	2.82357e+06	2.61718e+06	3.18213e+06	2.52003e+06	2.98809e+06	2.96552e+06	2.96695e+06	2.80812e+06	2.80474e+06	2.69071e+06	1.87007e+06	2.98405e+06	2.54331e+06	3.51108e+06	2.65163e+06	2.58584e+06	2.693e+06	2.07148e+06	1.71503e+06	2.85989e+06	2.91304e+06	2.95908e+06	2.31972e+06
O0329	sp|P05623|A70A_DROME	3	3	186.21	0.000157341	0.00012557	2.68814	0.996115	SV	SS	6586	Accessory gland-specific peptide 70A OS=Drosophila melanogaster GN=SP PE=1 SV=1	1.29351e+07	1.35403e+07	1.05162e+07	9.34961e+06	4.44448e+06	1.02931e+07	1.90858e+07	5.47715e+06	1.4385e+07	8.27093e+06	4.02933e+07	2.84532e+07	2.76547e+07	2.62075e+07	1.82299e+07	7.84585e+06	6.49349e+06	5.42479e+06	1.0357e+07	2.39074e+06	7.65862e+06	5.76025e+06	4.33719e+06	9.08731e+06	4.01452e+06	3.24403e+07	1.9551e+07	2.42845e+07	2.75673e+07	7.8897e+06	1.09673e+07	1.50144e+07	1.39703e+07	9.7343e+06
O0330	tr|E1JJH6|E1JJH6_DROME;sp|P31007-4|DLG1_DROME	4	3	138.5	0.000161266	0.000128313	2.56517	0.996	LL	LV	102466	Discs large 1, isoform N OS=Drosophila melanogaster GN=dlg1 PE=4 SV=1	87165.1	65966.9	61348.6	76147.6	97032.9	149744	44903.5	91782.3	60032	52240.3	83815.6	32208.8	34555.2	20196.4	44871.1	47050.8	36349.8	48745.8	64778.2	48782.8	27056.9	77872.8	37206.7	49677.8	61461.5	28374.7	41490.6	31260.5	45006.7	23426.6	38897.2	67817.6	69009.5	45957.9
O0331	sp|Q9V411|NOG1_DROME	1	1	85.91	0.000162429	0.00012858	2.39442	0.995957	SL	SV	75730	Probable nucleolar GTP-binding protein 1 OS=Drosophila melanogaster GN=CG8801 PE=2 SV=1	53670.4	40857.9	34733.7	38312.7	36706.5	56494.6	39465.7	29772.8	52739.2	24920.6	47733.9	24050.2	8257.88	20456.1	32161.2	35700.9	40050.8	34352.9	30595.2	21162.3	25409.4	31416.5	33908.6	36386.3	22715.1	15672	19056.2	37237.8	17579.2	8282.48	33024.3	26103.5	37341.1	25781.3
O0332	sp|P11147|HSP7D_DROME;tr|Q8I0E9|Q8I0E9_DROME	39	28	3391.76	0.000162582	0.00012858	1.74998	0.996321	SL	LV	71443	Heat shock 70 kDa protein cognate 4 OS=Drosophila melanogaster GN=Hsc70-4 PE=1 SV=3	6.13343e+06	4.74586e+06	3.77827e+06	3.69924e+06	4.0268e+06	4.49356e+06	4.63483e+06	3.53732e+06	4.26356e+06	2.59337e+06	4.86072e+06	3.30112e+06	3.5072e+06	3.85508e+06	3.70945e+06	3.40067e+06	3.39343e+06	3.69427e+06	3.38123e+06	4.23489e+06	3.84114e+06	2.7018e+06	3.41895e+06	3.80617e+06	4.43795e+06	3.00952e+06	3.95023e+06	3.8218e+06	2.84427e+06	2.90536e+06	3.2872e+06	3.13532e+06	3.48084e+06	3.20831e+06
O0333	tr|E1JH02|E1JH02_DROME	4	3	263.69	0.000164108	0.000129023	2.76655	0.995937	LL	LV	134694	Lingerer, isoform E OS=Drosophila melanogaster GN=lig PE=4 SV=1	54641.8	62462.6	36686	32636.9	52317.5	52604.2	47914.9	35522.3	30836.9	24227.6	27546.6	15727.7	29327	13136.6	24211	31539.1	33782.3	25622.1	27323.1	30415.4	44270.6	24469.8	21208.1	22798.7	47643.3	17906.4	16215.6	19589.1	26498.7	32937.2	42947.4	40616.7	30695.4	20568.1
O0334	tr|Q9W0H3|Q9W0H3_DROME	5	5	323.08	0.000164125	0.000129023	1.88184	0.995987	SL	LV	35855	CG9186, isoform A OS=Drosophila melanogaster GN=CG9186 PE=2 SV=1	382625	431387	307763	310046	288700	385027	368898	252163	393500	172880	431305	205179	286522	296978	253128	307978	255943	316445	309576	283794	269171	229014	323833	309868	341823	302626	318638	269021	185010	228522	281902	277694	307613	244159
O0335	tr|A8JTM7|A8JTM7_DROME	9	7	478.06	0.000168676	0.000132205	1.6043	0.996275	SL	LV	552693	Megalin, isoform A OS=Drosophila melanogaster GN=mgl PE=4 SV=2	183435	179860	91776	102655	89485.8	174715	146148	96568.4	146073	89773.2	164026	132637	109014	108354	111144	116164	95884.2	115541	121671	94314.6	108727	82012.9	98240.2	108474	109383	139343	96372.7	108668	72134.6	72138.3	95269.9	101574	104726	93672.1
O0336	tr|M9NCS8|M9NCS8_DROME;sp|P51123-2|TAF1_DROME	34	31	2695.26	0.000169451	0.000132417	1.58693	0.995884	SL	LV	119033	Glutactin, isoform D OS=Drosophila melanogaster GN=Glt PE=4 SV=1	5.73535e+06	7.63442e+06	3.9743e+06	3.47681e+06	3.15392e+06	6.76029e+06	6.30731e+06	4.4695e+06	5.99888e+06	4.39488e+06	7.50743e+06	4.45965e+06	3.6665e+06	3.64964e+06	3.49027e+06	4.8437e+06	3.84452e+06	2.96267e+06	4.22132e+06	3.04753e+06	3.54287e+06	3.78584e+06	2.4296e+06	3.50938e+06	3.37612e+06	4.52095e+06	4.09619e+06	3.54469e+06	3.14541e+06	2.77549e+06	3.81775e+06	3.82517e+06	4.48022e+06	3.53905e+06
O0337	tr|Q9VBG5|Q9VBG5_DROME	8	7	706.34	0.000170449	0.000132663	2.02018	0.995748	SV	SL	36239	CG34129 OS=Drosophila melanogaster GN=CG34129 PE=2 SV=3	2.60548e+06	3.25254e+06	2.45413e+06	2.56161e+06	1.5393e+06	2.68981e+06	3.37328e+06	1.90054e+06	3.01645e+06	1.83746e+06	7.76453e+06	4.44501e+06	4.72664e+06	5.10734e+06	2.85269e+06	1.74872e+06	1.34286e+06	1.36686e+06	1.84631e+06	840008	1.6914e+06	2.07284e+06	1.25152e+06	1.92299e+06	867597	4.96209e+06	3.91349e+06	4.3221e+06	4.99961e+06	1.99333e+06	2.02066e+06	2.5265e+06	2.8873e+06	2.43141e+06
O0338	tr|A1Z7H7|A1Z7H7_DROME	1	1	93.81	0.000170956	0.000132663	3.57696	0.995732	LV	SS	51164	CG8586 OS=Drosophila melanogaster GN=CG8586-RA PE=2 SV=1	279679	82768.5	32668.8	45238.7	52406.1	181659	96170.1	31181.5	61530.5	29189.3	579751	173915	177946	310423	105369	44963.6	20464.8	47188.2	34790.3	47632.3	19385.2	55689.7	31200.1	46241.4	43868.8	170871	151396	107155	144128	87385.4	74465.7	86081.5	69082.9	68496.4
O0339	tr|A1Z7Z4|A1Z7Z4_DROME	10	8	640.44	0.000171909	0.000132663	2.56701	0.995748	LL	LV	24205	CG1648, isoform B OS=Drosophila melanogaster GN=CG1648 PE=4 SV=1	301552	169186	168796	184389	237216	603252	110073	170997	146265	133465	275326	84225.9	74223.2	56981.2	104159	144419	113096	118476	182848	89855.6	90175.8	219467	112105	133463	121226	86604.6	97420.2	78066.7	104251	80060.5	182260	152795	139400	119318
O0340	tr|H5V8B8|H5V8B8_DROME	11	11	760.17	0.000172092	0.000132663	1.92542	0.995845	SL	LV	72811	MIP33436p1 OS=Drosophila melanogaster GN=Pp2A-29B PE=2 SV=1	1.36006e+06	692789	575965	422116	415953	693073	693503	449537	527447	497273	847596	404034	455177	398925	429684	483348	545640	499508	428713	538570	465968	450205	508656	363738	422073	649444	563607	464248	322930	317707	464807	467285	502781	441124
O0341	tr|A1Z8U9|A1Z8U9_DROME	12	4	696.59	0.000172796	0.000132663	1.78963	0.995698	SL	LV	18304	Ribosomal protein S11, isoform B OS=Drosophila melanogaster GN=RpS11 PE=3 SV=1	819756	759367	348255	420888	410596	1.03433e+06	611515	383232	488850	322679	677114	472348	405604	379022	400397	527236	436064	449333	482746	334770	354950	319659	404293	381927	517134	388580	449066	418604	307885	202732	484573	482038	487173	387996
O0342	sp|Q0E9B6|RS11_DROME	11	4	738.07	0.000172796	0.000132663	1.78963	0.995698	SL	LV	18307	40S ribosomal protein S11 OS=Drosophila melanogaster GN=RpS11 PE=1 SV=1	2.41064e+06	2.23305e+06	1.02411e+06	1.2377e+06	1.20743e+06	3.04164e+06	1.79827e+06	1.12696e+06	1.43755e+06	948895	1.99117e+06	1.38902e+06	1.19275e+06	1.11458e+06	1.17744e+06	1.55043e+06	1.28232e+06	1.32134e+06	1.4196e+06	984450	1.04379e+06	940015	1.1889e+06	1.12312e+06	1.52072e+06	1.14269e+06	1.32056e+06	1.23098e+06	905391	596168	1.42497e+06	1.41752e+06	1.43262e+06	1.14097e+06
O0343	tr|E1JI84|E1JI84_DROME	1	1	64.92	0.000176599	0.000134851	1.95418	0.995617	SL	LV	25724	Golgi apparatus membrane protein TVP23 homolog OS=Drosophila melanogaster GN=CG5021 PE=3 SV=1	567558	616248	328518	394776	316946	587350	391453	506087	515003	383821	637521	308365	324348	528593	278637	417078	423803	402323	404846	466420	307347	535757	461878	379015	391885	543281	443389	354953	320437	336598	429191	439274	413642	346980
O0344	tr|Q9VGJ7|Q9VGJ7_DROME	2	2	84.68	0.000176674	0.000134851	2.91047	0.995587	LL	LV	102554	CG6834 OS=Drosophila melanogaster GN=CG6834-RA PE=2 SV=3	41242.5	24695.8	16062.7	29926.3	41665.3	69057.8	28545.6	15948.8	23331.8	16864.6	31686.5	10616.1	5104.92	14007.8	13956.4	24699.4	15822.4	14863.9	22293.6	14566	13081.4	21734	11650.9	20135.2	21898.8	12216.7	15457.2	11019.7	14721.6	7556.5	25625.1	17880.7	15260.1	14373.7
O0345	tr|E1JJA4|E1JJA4_DROME	1	1	33.33	0.000178571	0.000135904	2.17971	0.995712	LL	LV	98944	Shibire, isoform L OS=Drosophila melanogaster GN=shi PE=3 SV=1	91498	44603.5	27790.8	38986	27973.7	60912.2	50079.7	19131.6	36663.5	22990.2	23252.5	19273.3	21194.8	24993.8	29926.5	26927.9	21341	25470.2	44049.2	19522.4	17096.3	22599.6	21832.2	28231.2	22076.5	29625.7	26202.5	20408.1	16094.3	16233.9	35343.7	33058.7	29887.3	28535.1
O0346	tr|M9PBI5|M9PBI5_DROME;tr|M9PDQ0|M9PDQ0_DROME	49	46	3237.83	0.000179287	0.000136055	1.73545	0.995516	SL	LV	282355	Alpha spectrin, isoform C OS=Drosophila melanogaster GN=alpha-Spec PE=4 SV=1	789649	887776	476237	502946	442691	865972	778281	353201	612360	486142	798775	476566	485485	419768	520294	525961	423439	545928	605457	413443	406914	320269	412134	444633	481298	417867	455628	501457	398116	304723	513565	499370	593242	443015
O0347	tr|A1ZAH8|A1ZAH8_DROME	7	7	598.94	0.000183258	0.000138667	1.5824	0.995883	SL	LV	16968	Ribosomal protein S15, isoform B OS=Drosophila melanogaster GN=RpS15 PE=2 SV=1	6.85507e+06	7.07436e+06	3.8691e+06	4.65741e+06	4.46766e+06	5.32772e+06	5.57364e+06	4.89211e+06	5.61787e+06	3.97804e+06	8.66485e+06	4.26614e+06	4.22426e+06	4.35915e+06	3.82762e+06	3.40219e+06	4.38236e+06	3.87842e+06	4.08417e+06	4.69717e+06	3.59042e+06	4.22133e+06	3.48741e+06	3.5781e+06	4.28252e+06	4.3513e+06	3.56078e+06	4.32344e+06	3.13941e+06	3.01297e+06	4.05833e+06	4.22295e+06	4.0201e+06	3.40194e+06
O0348	sp|O18405|SURF4_DROME	3	3	150.85	0.000186631	0.000140813	4.31638	0.995371	LL	SV	30739	Surfeit locus protein 4 homolog OS=Drosophila melanogaster GN=Surf4 PE=2 SV=1	46948.4	33748	36847.9	51357.5	93561.9	101864	20330.7	62736.5	36544	20294.4	53232.9	19478.7	11582.6	7218.62	14611.9	22373.8	15502.9	24860.3	34844.9	25130.2	15852.4	62387.7	22824.8	27798.4	47445	13403.9	9623.13	7182.31	20871.5	12650.2	32745.2	26252.6	32816.8	26800.1
O0349	sp|Q02645-3|HTS_DROME	7	4	555.31	0.00018763	0.000141162	1.64937	0.995369	SL	LV	55157	Isoform C of Protein hu-li tai shao OS=Drosophila melanogaster GN=hts	359272	310787	222112	191656	233307	524438	262023	246888	242841	138080	391695	238201	183639	203909	162083	184456	202781	169094	264498	193493	149966	250438	148124	177573	198115	207627	202387	183941	162257	140849	200949	197302	242367	187710
O0350	tr|Q9V3I2|Q9V3I2_DROME	2	2	192.26	0.000188919	0.000141199	1.98597	0.9953	SL	SV	24228	Drab5 OS=Drosophila melanogaster GN=Rab5 PE=2 SV=1	302951	242659	161161	190560	186288	221801	191077	121472	219511	154261	244028	108238	123827	200661	192999	136765	168964	190926	166399	174895	152174	107694	170519	178486	154261	132017	130919	139671	107281	87350.1	159925	142791	175326	150708
O0351	sp|Q9VFM9|TWF_DROME	2	2	90.86	0.000189094	0.000141199	3.80312	0.995363	SL	LV	39472	Twinfilin OS=Drosophila melanogaster GN=twf PE=1 SV=1	36568	31058.6	23810	24898.9	33641.9	39975	27465.5	33696.5	28764.1	14696.7	25071.8	8783.67	22078.7	1189.12	13951.6	29446.4	22179.9	35517.6	25176.6	26201.8	17042.3	22533.7	25569.5	28042.4	39681.3	13779.3	9046.62	21163.1	13552.6	8983.14	34033.2	19529.1	27300.3	21653.7
O0352	tr|M9MRT6|M9MRT6_DROME	1	1	89.69	0.000189293	0.000141199	2.46902	0.995407	LL	LV	21205	Roughened, isoform B OS=Drosophila melanogaster GN=R PE=4 SV=1	184906	142381	164454	126257	203280	298659	109717	159687	114493	69568.4	199791	70239.1	85242.9	64160	64375.3	74523.6	92303.1	71458.6	92275.6	73139.1	84183.3	188578	81262.4	84565.5	111327	111511	75188.2	61539.6	79020.7	39841.7	112666	98225	78068.5	75071.6
O0353	tr|Q9VZE2|Q9VZE2_DROME	1	1	94.3	0.000193454	0.000143557	3.57695	0.99515	LL	SV	16998	CG15012 OS=Drosophila melanogaster GN=CG15012 PE=2 SV=2	98675.1	101786	41722.2	63808.9	59388	117620	49099.1	72436.2	63474.7	38489.5	90141.8	21371	33006.9	34388.5	7790.84	60317.5	34965.8	22769.2	35884.1	17351	55445.3	52057.3	13483.5	33656.7	28550	30949.1	24555.9	12097.5	19149.5	10084.7	30346.2	46564.2	31074	40459.5
O0354	tr|M9PEA6|M9PEA6_DROME	5	5	265.34	0.000193547	0.000143557	2.15777	0.995163	SL	LV	9375	40S ribosomal protein S21 OS=Drosophila melanogaster GN=RpS21 PE=3 SV=1	565575	370459	363297	355748	349102	426110	477149	334812	408861	353205	374920	365654	325212	395472	319179	410230	452218	409809	328070	486995	377462	338667	494456	356474	407551	400419	288531	364796	212577	316423	415062	384261	372717	304846
O0355	sp|P20432|GSTT1_DROME;tr|Q9VG92|Q9VG92_DROME	14	10	999.61	0.00019827	0.000146645	1.62912	0.995027	LL	SV	24064	Glutathione S-transferase 1-1 OS=Drosophila melanogaster GN=GstD1 PE=1 SV=1	2.92002e+06	1.81726e+06	1.19726e+06	1.24875e+06	1.31823e+06	2.87882e+06	1.18992e+06	1.34031e+06	1.33786e+06	670413	2.85114e+06	1.19175e+06	1.03696e+06	1.31941e+06	1.02618e+06	1.0366e+06	868594	987723	1.15397e+06	884586	1.04535e+06	1.14542e+06	948120	1.14704e+06	1.05563e+06	951483	958661	1.15294e+06	966456	713388	1.19944e+06	1.31285e+06	1.32832e+06	1.02224e+06
O0356	sp|P04359|RL32_DROME	14	14	852.51	0.000201796	0.000148834	2.64226	0.995094	SL	SV	16081	60S ribosomal protein L32 OS=Drosophila melanogaster GN=RpL32 PE=1 SV=3	2.01583e+06	2.12937e+06	842677	1.07994e+06	1.02184e+06	2.36304e+06	1.38831e+06	591948	1.124e+06	621426	1.69455e+06	963612	791302	469102	989818	1.45146e+06	1.18313e+06	1.16556e+06	1.22669e+06	811800	806967	536956	1.07144e+06	981408	1.3729e+06	653822	907774	688846	523664	341576	1.38223e+06	1.15581e+06	1.11865e+06	889416
O0357	sp|P41375|IF2B_DROME	2	2	107.81	0.00020556	0.000150805	3.24058	0.994867	SL	SV	35551	Eukaryotic translation initiation factor 2 subunit 2 OS=Drosophila melanogaster GN=eIF-2beta PE=1 SV=1	240855	260840	156758	131603	131337	200781	236600	80730.5	220772	126643	159298	119154	114801	101568	137431	133115	162309	202183	188446	194027	172508	69306.2	187582	164106	207180	79501.4	108573	120982	22957.7	53086.5	153320	146775	170737	123367
O0358	tr|Q9VIP6|Q9VIP6_DROME	15	15	984.15	0.00020562	0.000150805	2.61607	0.994933	LV	SL	76817	CG10730 OS=Drosophila melanogaster GN=CG10730 PE=4 SV=3	614821	721252	331878	403031	279824	656065	837788	298146	538925	252943	1.49311e+06	1.27746e+06	1.07538e+06	779668	1.01721e+06	353346	183947	245958	323323	92491.8	349626	181769	182916	430617	261937	842078	849717	832471	829551	310622	370833	470128	424647	389287
O0359	tr|Q9VJW1|Q9VJW1_DROME	2	2	159.86	0.000207101	0.000150805	3.56993	0.994805	LL	SV	190675	LD29171p OS=Drosophila melanogaster GN=Sec71 PE=2 SV=2	177638	55828.5	22490.8	47310	35588.3	64176.7	46145.9	25868.9	42384.1	22584.6	52575.8	20708.5	21470.3	19876.8	20035.7	34524.4	45040.6	12306.6	33408.7	26553.1	21772.1	26169.3	14702.6	33207.5	60001.2	17290.2	14298.6	12901.1	18067.6	13840.8	32493.6	29402.2	26638.1	25302.9
O0360	sp|P45889|ACTZ_DROME	4	4	166.47	0.000207221	0.000150805	2.63136	0.995408	SL	LV	42905	Actin-related protein 1 OS=Drosophila melanogaster GN=Arp1 PE=2 SV=2	85967.3	66715.1	37256.8	27598.9	33370.3	61821.4	56622	36230.9	31606	29964.2	45502.7	39736.4	37212.6	20739.2	12727.5	54820.2	34429.6	53797	37416.3	34569.1	39834.8	30666.2	43284.8	22430.7	47405.1	42508.4	32561.4	27393.7	16681.1	23596.6	30184.7	41760.1	25884.9	17086.7
O0361	tr|Q6GUT7|Q6GUT7_DROME	7	6	791.86	0.00020734	0.000150805	2.48595	0.994864	LV	SL	13845	ACP53C14A OS=Drosophila melanogaster GN=Acp53C14a PE=4 SV=1	1.5471e+07	1.29868e+07	9.70209e+06	1.32239e+07	9.57466e+06	2.10387e+07	1.27383e+07	1.632e+07	1.14974e+07	8.68428e+06	6.1633e+07	2.39922e+07	2.06863e+07	1.89982e+07	1.76236e+07	8.22361e+06	5.10365e+06	4.40261e+06	9.10451e+06	2.43094e+06	8.43109e+06	1.14624e+07	3.45321e+06	9.46415e+06	5.38728e+06	2.6831e+07	1.49261e+07	1.53359e+07	2.29515e+07	1.01526e+07	1.28876e+07	1.42381e+07	1.32845e+07	1.15297e+07
O0362	tr|B7Z0L6|B7Z0L6_DROME	2	1	58.49	0.00021085	0.000152935	32.6273	0.994715	LS	LV	79589	PP2A-B', isoform J OS=Drosophila melanogaster GN=PP2A-B' PE=4 SV=1	9368.42	1308.61	1740.55	2408.09	5000.96	15097.8	1319.46	5037.07	1513.75	639.765	777.504	129.822	0	44.5901	56.3796	1448.55	534.738	487.02	1223.26	401.772	561.518	5576.33	361.588	825.888	1059.91	755.468	81.5199	70.4054	781.697	1058.04	1911.95	1340.36	601.138	219.296
O0363	tr|M9PJQ5|M9PJQ5_DROME;sp|P36188-2|TNNI_DROME;sp|P36188-5|TNNI_DROME	5	3	285.56	0.000211453	0.000152949	2.00095	0.994751	LL	LV	21708	Wings up A, isoform K OS=Drosophila melanogaster GN=wupA PE=4 SV=1	227116	239088	233982	267014	301599	424076	225357	219269	266958	193055	349681	182304	122215	99758.8	165602	219952	164371	130893	269468	165049	134319	194099	140470	200738	196350	154153	143861	151524	173033	104610	233133	187974	244139	171428
O0364	tr|E2QD61|E2QD61_DROME	2	1	58.39	0.00021398	0.000154352	5.53566	0.994854	LS	LV	196321	Diacylglycerol kinase OS=Drosophila melanogaster GN=CG14462 PE=3 SV=1	37212	53194.1	34738.8	78852.5	41034.6	290941	54077.9	61543	40033.6	24555.3	53464.2	10900.5	12537.6	3954.98	19939.5	55602.5	37922.1	23962	67985.2	17628.5	10494.2	84884.5	26124.7	22962.2	30392.3	31220	10483	12724.6	9290.38	5041.57	45268.7	51958.2	39870.3	26123.5
O0365	tr|A4UZL5|A4UZL5_DROME	14	13	967.61	0.000217812	0.000156686	2.04764	0.994553	SS	LV	27667	Glutathione S transferase S1, isoform C OS=Drosophila melanogaster GN=GstS1 PE=2 SV=1	6.73269e+06	2.86348e+06	1.54745e+06	1.70546e+06	1.78051e+06	3.34042e+06	1.96287e+06	1.81197e+06	2.50026e+06	1.98387e+06	4.21715e+06	1.68318e+06	1.90925e+06	1.60034e+06	1.61339e+06	2.54011e+06	2.05555e+06	2.06015e+06	2.52989e+06	2.25421e+06	2.67733e+06	1.67389e+06	2.73858e+06	2.45143e+06	2.35931e+06	1.79632e+06	2.36211e+06	2.92283e+06	1.48112e+06	1.82228e+06	2.83382e+06	2.39382e+06	2.4836e+06	1.80122e+06
O0366	tr|Q8T0L3|Q8T0L3_DROME	23	23	1500.67	0.000223617	0.000160422	1.82762	0.994507	SL	SV	132310	GH24511p OS=Drosophila melanogaster GN=Uba1 PE=2 SV=1	2.63042e+06	1.56966e+06	880619	1.05772e+06	1.08311e+06	2.04178e+06	1.24039e+06	760823	1.16095e+06	676582	2.00021e+06	984057	823333	821865	1.021e+06	958065	989419	1.14887e+06	980874	1.01114e+06	883402	666648	1.20593e+06	992270	1.20778e+06	786164	882849	939178	677237	622946	1.10953e+06	925857	948454	862701
O0367	tr|X2JEM4|X2JEM4_DROME	5	5	358.99	0.000227644	0.000162755	2.05298	0.99429	SL	SV	7543	Ribosomal protein S28b, isoform B OS=Drosophila melanogaster GN=RpS28b PE=3 SV=1	495099	380106	309339	396321	342081	502946	412074	206697	423305	266632	486665	349491	217050	172707	345404	330581	250742	312413	387808	321684	252800	197322	294714	362460	369504	205506	268991	243608	214452	150086	345184	300040	276078	272139
O0368	sp|P29310|1433Z_DROME;sp|P29310-2|1433Z_DROME;sp|P29310-3|1433Z_DROME	14	13	1234.67	0.000228108	0.000162755	1.93459	0.994271	SL	LV	28352	14-3-3 protein zeta OS=Drosophila melanogaster GN=14-3-3zeta PE=1 SV=1	4.31176e+06	2.74929e+06	1.90512e+06	1.8067e+06	1.52842e+06	2.17052e+06	2.86687e+06	1.44936e+06	2.33036e+06	1.75056e+06	3.01047e+06	1.63212e+06	1.84173e+06	1.95328e+06	1.6377e+06	1.96484e+06	2.15037e+06	2.23035e+06	1.76876e+06	2.04755e+06	2.12805e+06	1.3113e+06	2.18633e+06	1.98817e+06	1.66964e+06	1.69578e+06	2.03765e+06	2.04152e+06	1.15111e+06	1.16479e+06	1.92391e+06	2.13345e+06	2.16325e+06	1.75957e+06
O0369	sp|Q9W237|RS16_DROME	15	13	1011.7	0.000231579	0.000164342	1.70284	0.994255	SL	SV	16906	40S ribosomal protein S16 OS=Drosophila melanogaster GN=RpS16 PE=1 SV=1	5.97954e+06	4.65052e+06	2.76793e+06	2.80915e+06	2.63978e+06	3.71972e+06	4.10587e+06	2.67883e+06	3.69525e+06	3.13147e+06	5.00142e+06	3.57746e+06	3.54212e+06	3.23093e+06	3.0012e+06	3.14189e+06	3.09625e+06	3.72678e+06	3.03425e+06	3.01567e+06	3.10859e+06	2.15561e+06	2.86297e+06	2.89727e+06	3.34044e+06	3.21559e+06	2.92441e+06	2.96562e+06	2.31391e+06	1.87935e+06	3.40187e+06	3.22651e+06	3.26356e+06	2.49762e+06
O0370	sp|P48611|PTPS_DROME	1	1	42.39	0.000231584	0.000164342	1.89589	0.994181	SL	SV	19538	6-pyruvoyl tetrahydrobiopterin synthase OS=Drosophila melanogaster GN=pr PE=1 SV=1	81492.8	41384.2	32071.8	24731.4	31478.1	62568	42451.1	41769.4	30946.1	28757.3	63883.9	30185.3	34429.7	27626.8	26787.6	35483.5	38580.7	34169	31166	34604.9	33077	33574.3	37193.8	25967.4	41890.6	31533	23330.5	27904.8	13589.4	29907.6	34539.2	36414.2	32951.1	33767.8
O0371	tr|E1JIJ5|E1JIJ5_DROME	35	34	2518.86	0.000232975	0.000164883	1.57251	0.994394	SL	SV	54870	Vacuolar H[+]-ATPase 55kD B subunit, isoform C OS=Drosophila melanogaster GN=Vha55 PE=3 SV=1	7.01543e+06	3.62734e+06	2.64885e+06	2.84159e+06	2.7259e+06	5.05418e+06	3.78362e+06	2.52934e+06	3.29437e+06	2.29786e+06	6.55189e+06	2.94656e+06	2.69291e+06	3.17898e+06	3.007e+06	2.23145e+06	2.45149e+06	2.85813e+06	2.83946e+06	3.35564e+06	2.48551e+06	2.53529e+06	2.62617e+06	2.75386e+06	2.79711e+06	2.71828e+06	2.21948e+06	2.98604e+06	2.48665e+06	1.88479e+06	2.83228e+06	2.57737e+06	3.11546e+06	2.65334e+06
O0372	sp|Q9VGX3|FAU_DROME	9	6	362.99	0.00024012	0.000169483	2.19322	0.994088	SL	LV	68672	Protein anoxia up-regulated OS=Drosophila melanogaster GN=fau PE=1 SV=3	343784	362719	211437	178348	174465	288649	312074	267294	255367	156335	311333	224972	153666	192634	124523	303924	282679	149733	184794	221431	274590	194695	131471	141955	177525	196335	214118	176241	162823	132234	184921	224689	230730	146539
O0373	tr|M9PHC2|M9PHC2_DROME	1	1	55.33	0.000244458	0.000171779	2.72111	0.993858	LV	SL	49501	CG1299, isoform B OS=Drosophila melanogaster GN=CG1299 PE=3 SV=1	169524	63012.4	29026.2	58637.8	64375.6	106477	109764	136972	51365.1	21368.8	391205	222583	173236	248670	126259	58210.6	48465	46154	39177.1	27313.9	79215.4	44060.8	53595.2	42553.8	36604.4	184707	111518	156427	118393	96992.3	83407.8	93979.2	77988.7	69902.9
O0374	tr|Q9VNK8|Q9VNK8_DROME	1	1	47.11	0.000244682	0.000171779	2.34215	0.993896	LV	SL	87024	CG15580, isoform A OS=Drosophila melanogaster GN=CG15580-RA PE=2 SV=1	52399.7	45128.1	30299.8	24849.5	21873.7	38823.4	55207.8	37358	32293	22990.8	102366	56261.5	64996.5	72009.2	50617.8	26579.7	15998.4	11161.4	21537.4	5360.34	31775.8	14738.1	12216.6	23685.4	12112	52448.3	50783.9	52551.3	47275.9	25102.2	31760.9	37461.2	33153.6	31494.7
O0375	sp|Q9VMP9|GNPI_DROME	2	1	88.83	0.000245475	0.000171876	2.22135	0.993862	LL	LV	30947	Glucosamine-6-phosphate isomerase OS=Drosophila melanogaster GN=Gnpda1 PE=2 SV=1	2.06028e+06	1.26028e+06	616568	781729	772322	2.15811e+06	697705	567334	848708	453804	941207	455232	570181	362132	639161	737825	471296	644381	878967	577843	434862	353423	571259	819699	982784	322857	420333	579808	452502	384169	661082	705571	741818	655780
O0376	sp|Q6AWN0|MTND_DROME	2	2	106.05	0.000247092	0.000172129	1.89093	0.993818	LL	LV	22454	1,2-dihydroxy-3-keto-5-methylthiopentene dioxygenase OS=Drosophila melanogaster GN=CG32068 PE=2 SV=2	490251	204870	121359	144466	155752	388150	158461	179315	131995	122170	257110	92919.7	113179	134531	114363	103174	103850	108617	137355	89314.7	147938	147762	103462	109635	101155	116459	89930.7	108981	92384	117783	135367	166749	149920	120715
O0377	tr|Q9V3W7|Q9V3W7_DROME	4	4	179.77	0.000247147	0.000172129	1.59766	0.993819	SL	SV	28475	LD40489p OS=Drosophila melanogaster GN=SF2 PE=2 SV=1	172727	136309	85661.6	97912.9	99699.9	190988	119665	127786	118797	114640	190803	128891	99878	104508	90093.1	99183.2	104153	82656.5	97296.6	79161.1	93857.5	98200.8	98694.7	88044.8	94905.6	109557	75724.9	81753.4	51853.2	80667.3	104338	98497.7	111045	93233.9
O0378	sp|Q94523|SDHA_DROME	16	15	1355.45	0.000248197	0.000172403	1.67597	0.993863	SL	SV	73008	Succinate dehydrogenase [ubiquinone] flavoprotein subunit, mitochondrial OS=Drosophila melanogaster GN=SdhA PE=2 SV=3	2.03503e+06	1.52793e+06	1.10792e+06	1.10138e+06	1.09929e+06	1.76907e+06	1.3721e+06	988300	1.26432e+06	681399	2.4507e+06	1.14601e+06	967166	920344	1.10424e+06	1.06655e+06	984811	1.24013e+06	1.18849e+06	1.02356e+06	968713	679329	1.04391e+06	1.18775e+06	1.29408e+06	894682	926932	1.22193e+06	857909	688292	1.13035e+06	1.05838e+06	1.09774e+06	973454
O0379	tr|Q9VB10|Q9VB10_DROME	7	6	292.27	0.00024911	0.000172476	2.08883	0.993764	LL	SV	44681	CG5590 OS=Drosophila melanogaster GN=CG5590 PE=2 SV=1	394959	190314	85647.1	120281	107432	395518	107509	98561.1	112873	82579.5	235043	83510.6	88124.7	87844.5	67446.7	117221	82790.5	98750	106240	93787.1	90661.8	111549	105122	86105	107943	111433	78829.4	70918.8	61607.8	46804.8	132500	119431	113301	87226.3
O0380	sp|Q9W2D9|EIF3K_DROME	5	4	247.67	0.000249616	0.000172476	1.91339	0.993796	SS	SV	25862	Eukaryotic translation initiation factor 3 subunit K OS=Drosophila melanogaster GN=CG10306 PE=2 SV=1	1.32888e+06	776946	496828	556297	709305	1.11942e+06	721944	414865	711603	966999	1.24013e+06	549245	450489	402682	556292	508714	482510	504822	669366	453923	466892	442663	451121	656948	737468	434029	406490	446414	401534	240737	608382	514818	518234	522775
O0381	tr|Q76NQ0|Q76NQ0_DROME	12	11	1114.1	0.000250873	0.00017289	1.72399	0.993733	SL	SV	51748	Dolichyl-diphosphooligosaccharide--protein glycosyltransferase subunit 1 OS=Drosophila melanogaster GN=CG33303 PE=3 SV=1	2.8733e+06	2.89541e+06	1.63112e+06	1.78456e+06	1.36337e+06	2.62615e+06	2.57125e+06	1.09347e+06	2.14279e+06	1.30112e+06	2.71596e+06	1.75826e+06	1.78683e+06	1.75454e+06	1.5444e+06	1.72123e+06	1.47657e+06	1.70121e+06	2.07843e+06	1.33533e+06	1.36915e+06	1.29344e+06	1.37241e+06	1.58224e+06	1.76895e+06	1.62498e+06	1.61814e+06	1.52774e+06	1.26525e+06	734403	1.75181e+06	1.669e+06	1.80071e+06	1.35922e+06
O0382	tr|Q6IGS3|Q6IGS3_DROME	10	10	605.4	0.000257743	0.000177159	2.58705	0.993533	LV	SL	20169	CG34033 OS=Drosophila melanogaster GN=CG34033 PE=4 SV=1	387747	613884	367159	306928	410492	533210	446382	729127	375196	314662	1.87913e+06	648229	745514	746168	542083	239699	132705	140535	281880	111937	218787	534473	144861	308060	202422	552949	617892	598555	766103	334017	344282	441827	493466	367057
O0383	tr|M9PI82|M9PI82_DROME	2	2	82.03	0.000263116	0.000180082	1.87342	0.993426	LS	LV	39574	Mo25, isoform B OS=Drosophila melanogaster GN=Mo25 PE=4 SV=1	120231	79858.1	52369.7	63052.7	69001.6	193549	53765.2	64785.7	60073.3	62551.7	78579.9	43034.2	39863.7	61462.1	43573.2	39040	40772.1	47378.3	73373.9	51468.7	37765.5	73315.3	46122.3	59731.5	62762.7	53016.9	37136	54344.1	28341.2	31930.9	61310.4	63649.9	50585.7	43382.7
O0384	tr|Q9VB17|Q9VB17_DROME	2	1	115.08	0.000263367	0.000180082	15.4391	0.993873	LL	LV	35936	CG5611 OS=Drosophila melanogaster GN=CG5611 PE=2 SV=1	21267.8	5460.89	13916	13616	12865.6	35901.5	13145.2	1202.04	15215	4088.11	0	0	2620.42	2444.23	0	7707.24	1535.53	5303.2	861.223	6267.84	4428	7407.95	6987.72	7668.2	1256.6	4741.94	1800.67	0	0	0	12838.8	5435.48	5724.47	3646.79
O0385	sp|Q9V9K7|SRRT_DROME	5	5	192.79	0.000264558	0.000180427	1.90814	0.993493	SL	SV	107724	Serrate RNA effector molecule homolog OS=Drosophila melanogaster GN=Ars2 PE=1 SV=2	57154.1	46695.2	32773	34111.3	30384.5	37131.3	39017.1	24540.6	38638.3	35378.7	44975.9	31529.2	33408.8	42219.4	27376.4	37170.8	38703.6	32118.5	35939.8	29461.9	32538.4	29907.4	36237.9	33435.4	29340.3	42929.4	24535.1	28772.5	14869.9	17743.5	35819	33475.9	31065	23714.4
O0386	tr|A1ZBG9|A1ZBG9_DROME;tr|Q9V9T9|Q9V9T9_DROME	43	40	3082.4	0.000266711	0.000181424	1.87612	0.993308	SV	SL	77272	Beta-glucuronidase OS=Drosophila melanogaster GN=CG15117-RB PE=2 SV=1	7.07828e+06	9.38825e+06	5.96894e+06	6.99845e+06	4.78899e+06	6.08217e+06	9.23811e+06	5.3623e+06	8.94653e+06	2.99342e+06	1.58013e+07	1.13614e+07	1.29685e+07	1.29435e+07	1.26252e+07	5.33631e+06	3.53308e+06	4.22303e+06	5.8855e+06	2.31295e+06	5.2817e+06	4.17387e+06	3.39942e+06	5.82587e+06	3.79814e+06	1.31092e+07	1.01541e+07	1.39594e+07	1.03896e+07	7.25008e+06	6.46153e+06	6.78767e+06	8.10407e+06	6.83622e+06
O0387	tr|Q1ECA7|Q1ECA7_DROME	8	8	674.34	0.000279869	0.000189882	2.07774	0.992998	LV	SL	20204	CG31659, isoform B OS=Drosophila melanogaster GN=CG31659 PE=2 SV=1	1.09529e+06	1.04033e+06	616008	644968	666768	1.4931e+06	870044	1.04382e+06	722081	458126	3.58198e+06	1.32627e+06	1.12513e+06	1.15164e+06	1.08621e+06	569284	327559	297026	632915	202580	409769	631637	272086	489614	355942	1.16679e+06	888916	916511	1.32418e+06	507646	659541	806745	901950	668969
O0388	tr|Q9VDL2|Q9VDL2_DROME	1	1	75.43	0.000284601	0.000192595	3.73963	0.992876	SL	SV	29945	LD40493p OS=Drosophila melanogaster GN=TFAM PE=2 SV=1	74962.7	54648.1	34857.2	42916.2	54587.4	65725.2	64832.2	20397	42574.6	38329.3	60172.3	36424.7	37352.5	14226.7	31935.4	63814.1	48184.9	47500.5	55795.1	48737.9	45415.4	15387.9	69558.2	35990.9	42056.4	20612.2	26941.5	34133.6	15605.2	4866.03	47030.9	41273.1	40974.3	28445.1
O0389	sp|Q9VSF3|UBC12_DROME	2	2	73.51	0.000285451	0.000192674	1.89647	0.992843	LL	SV	21151	Nedd8-conjugating enzyme Ubc12 OS=Drosophila melanogaster GN=Ubc12 PE=1 SV=1	28722.5	22155	17541.4	14833.1	12606.6	30719.8	19121.9	11189.4	17285.8	9134.66	18167.7	17086.4	13228.1	8512.05	9452.02	14268.8	10466.9	9916.16	11419.2	11124.1	14663.3	9898.38	12148.6	13378.2	11648.4	10207	12260	12025.4	6661.84	5951.37	19466.3	14691.8	10604	9531.69
O0390	tr|Q9W289|Q9W289_DROME	7	7	508.01	0.00028982	0.000195121	1.77563	0.99294	SL	SV	91128	GM130, isoform A OS=Drosophila melanogaster GN=GM130 PE=4 SV=2	250830	244369	172777	213327	178050	264906	257771	164074	240423	188366	338943	224534	181543	203901	160294	196738	196209	178804	190960	170712	150170	139433	212788	187299	142434	170364	175317	144765	138367	108803	193264	172732	193943	149126
O0391	tr|Q9VXU0|Q9VXU0_DROME	2	2	53.4	0.000294864	0.000197852	4.56028	0.992906	SL	LV	189449	Adenylyl cyclase 35C, isoform A OS=Drosophila melanogaster GN=Ac13E PE=3 SV=1	24065.4	25933.4	29481.6	25408	18363.8	26143.1	29820	13386.9	27206.6	28783	17634.2	9282.86	10381.7	17711	11828.8	30080.9	36988.7	20557.1	41550.7	35684.1	22220.7	7290.24	28026.3	27158.4	26794.4	4854.21	29100.6	21630.4	6701.62	6256.03	17633.4	22177.2	11831.5	11246.4
O0392	tr|Q8SYL7|Q8SYL7_DROME	14	2	721.91	0.000295743	0.000197852	6.97393	0.992817	LL	LV	60126	CG30438, isoform B OS=Drosophila melanogaster GN=CG30438 PE=2 SV=1	32821.5	26928.5	28023.3	43233.4	56855.5	110231	15574.8	35848.2	20744.3	5588.36	17147.4	8716.16	5444.78	3551.26	6345.77	23897.1	8730.34	13755.7	33811	7684.54	6260.72	60127.2	8604.62	16980.4	17711.3	9420.1	5397.06	2833.8	13002	4787.84	24715.2	18625.3	19430.5	16169.2
O0393	tr|Q8IQ53|Q8IQ53_DROME	4	3	157.62	0.000296137	0.000197852	1.93972	0.992612	LL	SV	12370	MIP16420p OS=Drosophila melanogaster GN=Uev1A PE=2 SV=1	281650	119726	78330.3	95272.1	126596	254972	88792.1	104944	101900	66546.3	207401	81305.8	73866.1	48259.4	65383.4	75779.9	50130.9	82328.9	90051.8	72583	73459.6	104633	68174.7	94025.5	67516.9	81156.4	54909.6	66813.3	62192.8	56571.9	86914.2	92009.3	88894.5	71946.5
O0394	sp|Q7JVI3|EIF3M_DROME	8	8	572.95	0.000300241	0.000200085	1.4446	0.993392	LL	SV	44627	Eukaryotic translation initiation factor 3 subunit M OS=Drosophila melanogaster GN=Tango7 PE=2 SV=1	1.32694e+06	888032	743811	726514	880460	1.42521e+06	826703	822235	797060	699469	1.49424e+06	683209	779856	739413	703714	518713	527248	620072	710505	524840	552553	647443	500998	528484	722332	604103	715803	619921	586444	472436	626784	681914	680213	585376
O0395	sp|Q00174|LAMA_DROME	19	18	1119.58	0.00030987	0.000205979	1.80815	0.99233	SL	LV	425527	Laminin subunit alpha OS=Drosophila melanogaster GN=LanA PE=1 SV=2	436436	421905	292730	221251	257816	431973	401679	338924	327765	182008	447968	324713	194897	191029	244176	302572	353191	187984	248555	220571	239152	271903	199405	180630	241873	223666	233652	245721	173947	169314	266875	247685	266323	227681
O0396	tr|Q9VNF8|Q9VNF8_DROME	26	24	2640.78	0.000314134	0.000208286	1.77262	0.99231	SL	LV	88025	Sec23, isoform A OS=Drosophila melanogaster GN=Sec23 PE=4 SV=2	3.82617e+06	4.1018e+06	2.73193e+06	3.01428e+06	2.54495e+06	3.23986e+06	3.34402e+06	2.0733e+06	3.43514e+06	2.6893e+06	3.53342e+06	2.47304e+06	2.46446e+06	2.64013e+06	2.38899e+06	2.36691e+06	2.12361e+06	2.91449e+06	2.59208e+06	2.86301e+06	1.81529e+06	2.20331e+06	2.97612e+06	2.77977e+06	3.0835e+06	2.36019e+06	2.05687e+06	2.4368e+06	1.98947e+06	1.90656e+06	2.48053e+06	2.43871e+06	2.74244e+06	2.29942e+06
O0397	tr|Q9VY78|Q9VY78_DROME	3	3	256.05	0.000318946	0.000210944	1.47457	0.992272	SL	SV	30576	CG10997-PA OS=Drosophila melanogaster GN=Clic PE=1 SV=1	340417	276621	153307	169281	175725	399846	249493	141051	226206	153388	423820	155576	141549	181903	129977	148172	125557	144559	194908	145450	126871	161362	140715	167809	177827	151601	156326	184387	132982	91510	155562	174223	185710	141877
O0398	tr|Q9VWD9|Q9VWD9_DROME	13	13	1000.65	0.000324067	0.000212282	1.99872	0.991951	SL	LV	58798	LD38919p OS=Drosophila melanogaster GN=Ubqn PE=1 SV=1	372025	227254	168337	207175	229609	258856	247280	169889	293889	221537	274699	141099	104569	203028	157447	146102	131343	206998	190865	247888	136982	170401	181286	186420	194902	148304	116878	200295	144722	128648	214602	205647	190622	179200
O0399	tr|Q9VNB9|Q9VNB9_DROME	15	14	743.39	0.000324114	0.000212282	1.53303	0.991903	SL	SV	17787	RE17737p OS=Drosophila melanogaster GN=RpL35A PE=1 SV=1	2.29274e+06	1.75282e+06	1.33359e+06	1.26047e+06	1.27452e+06	2.01856e+06	1.6399e+06	1.63759e+06	1.37307e+06	990136	2.6837e+06	1.33446e+06	1.49321e+06	1.53424e+06	1.03582e+06	1.26079e+06	1.27793e+06	1.38135e+06	1.08643e+06	1.2477e+06	1.16525e+06	1.4462e+06	1.19536e+06	1.05985e+06	1.18495e+06	1.29362e+06	1.3216e+06	1.25846e+06	887947	971294	1.54605e+06	1.44813e+06	1.39751e+06	1.11587e+06
O0400	tr|Q9VR70|Q9VR70_DROME	2	1	69.26	0.000324846	0.000212282	1.95524	0.991886	SL	SV	78768	AT15442p OS=Drosophila melanogaster GN=CG12446 PE=2 SV=1	526007	382530	202987	178907	181442	343805	365030	208622	316238	251061	413069	304460	301494	231513	223722	269015	326513	240753	295047	262674	282038	231928	220300	236929	269426	259278	240992	203775	126613	167960	330560	346468	232076	179228
O0401	tr|M9PG47|M9PG47_DROME	5	5	334.2	0.000324983	0.000212282	1.97153	0.991893	SL	SV	13613	Ribosomal protein S26, isoform D OS=Drosophila melanogaster GN=RpS26 PE=4 SV=1	2.37333e+06	2.38059e+06	1.1638e+06	1.33504e+06	1.26609e+06	2.69018e+06	1.73501e+06	777893	1.64498e+06	1.16766e+06	2.44228e+06	1.41851e+06	1.30784e+06	943424	1.24254e+06	1.57995e+06	1.40513e+06	1.25168e+06	1.66036e+06	1.07078e+06	1.03918e+06	942896	1.25794e+06	1.25477e+06	1.42632e+06	1.12914e+06	1.3503e+06	1.10525e+06	880807	515011	1.408e+06	1.37577e+06	1.39639e+06	1.2511e+06
O0402	tr|X2JFG0|X2JFG0_DROME	2	2	57.81	0.000325012	0.000212282	2.60611	0.992062	LV	SL	249357	Rudimentary, isoform D OS=Drosophila melanogaster GN=r PE=3 SV=1	247473	172849	126069	93583.9	132041	142525	166196	156293	126653	136413	477856	291541	222257	117828	290615	69840.8	30429.1	54394.1	94056.3	42198.5	114292	72092.7	39117.1	72670.8	105113	130077	199393	163470	236966	123403	142447	145719	151931	124621
O0403	tr|E1JGV6|E1JGV6_DROME	2	2	174.22	0.000338338	0.000219546	1.85135	0.991624	SL	SV	57363	Nucleolar protein at 60B, isoform C OS=Drosophila melanogaster GN=Nop60B PE=4 SV=1	152590	150487	73931.2	95273.8	102904	149012	121457	80147.4	114873	89449.4	146853	86950.3	97455.5	85189.4	122516	121832	85932.7	61568.7	111383	91658.1	84740.4	66604.2	78710.8	94211	104801	95387.9	72505.8	69188	65960.3	50434.3	90142.8	105448	90187.9	80273.7
O0404	sp|Q9VTP4|R10AB_DROME	13	13	1004.79	0.000338693	0.000219546	2.05146	0.99162	LL	LV	24471	60S ribosomal protein L10a-2 OS=Drosophila melanogaster GN=RpL10Ab PE=1 SV=2	1.52873e+06	1.43404e+06	1.38336e+06	1.39358e+06	1.86805e+06	2.09351e+06	1.0562e+06	1.79226e+06	1.38066e+06	832006	2.08199e+06	919013	805038	747130	805539	822791	713411	790476	1.25083e+06	943980	718387	1.56677e+06	722578	956796	1.19718e+06	838368	648233	805055	938019	629911	1.14006e+06	1.05001e+06	1.34505e+06	998575
O0405	sp|P91928|MIC60_DROME	7	4	245.68	0.000339397	0.000219546	1.82829	0.991684	SL	LV	82248	MICOS complex subunit Mic60 OS=Drosophila melanogaster GN=CG6455 PE=2 SV=4	114720	62072.4	50634.3	40874.2	43534.8	93400.2	62218.4	51604.2	44091.4	37616.4	103476	46766.9	42716.9	45339.5	24340.8	48847.3	47004.8	50896.9	38277.2	50811.2	47040	42763.9	50545.7	41260.7	44450	51327.8	46338.5	37814.2	31181.3	29340	53580.5	56845.5	44449.3	30716.2
O0406	tr|Q9VKM3|Q9VKM3_DROME	3	3	220.53	0.000339477	0.000219546	2.51973	0.991604	LS	LV	10936	CG6105-PA OS=Drosophila melanogaster GN=ATPsynG PE=2 SV=1	381841	158014	256096	217198	307725	518993	187523	372243	263928	279630	361879	107359	122391	138596	111471	137401	81311	137446	207233	178026	115173	285829	105692	151726	148817	109696	108432	143769	163870	110204	181653	188494	212138	190105
O0407	sp|Q7K550|EIF3J_DROME	3	2	165.11	0.000344492	0.000222241	1.60507	0.991541	LL	SV	26693	Eukaryotic translation initiation factor 3 subunit J OS=Drosophila melanogaster GN=Adam PE=1 SV=1	451855	410307	307540	387129	298060	405700	379475	244502	334194	214225	414745	341889	278548	288592	268079	249177	209700	244844	281328	238592	243766	180495	250506	252648	298121	270269	193317	244297	228988	176819	274807	258745	312254	229072
O0408	tr|E1JIZ0|E1JIZ0_DROME;sp|Q7KRY7-2|LAP4_DROME	3	2	98.3	0.000345997	0.000222665	1.84361	0.991382	SL	LV	281842	Scribbled, isoform L OS=Drosophila melanogaster GN=scrib PE=4 SV=1	258919	244603	210044	187896	123728	333131	167551	216010	231608	133504	345100	105613	152782	198602	145073	209558	137052	175858	188600	186530	151445	193342	153640	160970	146952	223163	169909	221996	163070	141904	213181	166469	208700	162508
O0409	sp|Q9V3H2|PSDE_DROME	3	3	132.74	0.000347357	0.000222994	2.77215	0.99136	LL	SV	34592	26S proteasome non-ATPase regulatory subunit 14 OS=Drosophila melanogaster GN=Rpn11 PE=1 SV=1	171319	108454	93904.2	91899.5	146222	237624	78262.4	144237	75261.2	51863.1	152441	74663	45160.4	26107.8	55417.9	54708.3	47813.5	62424.5	82855.2	62864	40492.7	129146	55937.8	58946.3	81199.6	33044.4	44000.2	31625.7	51644.2	47529.4	81423.8	83113.9	74406.6	58672.3
O0410	sp|Q9VI55|UFL1_DROME	7	2	439.76	0.000349195	0.000223107	2.51957	0.991366	SL	LV	88068	E3 UFM1-protein ligase 1 homolog OS=Drosophila melanogaster GN=CG1104 PE=1 SV=1	58441.4	85621.7	45474.2	52732.8	62814.9	106711	55908.2	42976.3	58502.1	12787.7	47882.1	43670.2	42426.5	19491.6	24111.1	44510.8	44647.5	41442.8	57724.2	51166.8	31404.5	46353.7	42032.1	38813.4	58075.5	34719.9	38592.9	25200.2	21544.4	22969.2	48212.9	55857.3	50012.4	31295.6
O0411	tr|Q9VAT7|Q9VAT7_DROME	23	22	2056.13	0.000349233	0.000223107	1.85138	0.991311	LV	SL	42760	CG14061 OS=Drosophila melanogaster GN=aqrs PE=3 SV=2	3.52563e+06	3.67857e+06	2.21692e+06	2.11853e+06	2.12856e+06	4.65647e+06	3.62341e+06	3.13212e+06	2.60478e+06	1.63026e+06	1.04168e+07	5.23664e+06	4.7384e+06	3.52802e+06	3.49969e+06	2.17154e+06	1.46585e+06	1.2187e+06	1.99276e+06	790477	2.06278e+06	1.96242e+06	1.0528e+06	1.92883e+06	1.50537e+06	3.99946e+06	4.50763e+06	3.37367e+06	4.08648e+06	1.93865e+06	2.3196e+06	2.82079e+06	2.83653e+06	2.48077e+06
O0412	tr|Q9W1B9|Q9W1B9_DROME	6	6	604.51	0.000360886	0.000229992	2.06146	0.991051	LL	LV	17947	RE28824p OS=Drosophila melanogaster GN=RpL12 PE=1 SV=1	1.37417e+06	1.17336e+06	1.18077e+06	1.10511e+06	1.44851e+06	1.69935e+06	787590	1.61595e+06	1.04292e+06	638343	1.33201e+06	653356	709778	705954	771033	826062	594682	642611	860204	736782	741271	1.62189e+06	642290	861499	896540	642493	576864	654401	844816	693782	956460	944418	1.00853e+06	809324
O0413	sp|P15357|RS27A_DROME;sp|P0CG69|UBIQP_DROME	9	9	786.02	0.000363561	0.000231136	1.97368	0.990964	LL	LV	18213	Ubiquitin-40S ribosomal protein S27a OS=Drosophila melanogaster GN=RpS27A PE=1 SV=2	1.62014e+06	1.13495e+06	1.21574e+06	1.41366e+06	1.50259e+06	2.35645e+06	1.04836e+06	1.65099e+06	1.14722e+06	752591	1.84119e+06	767936	711802	771722	820670	931057	695768	726439	1.11347e+06	882201	690276	1.57681e+06	752566	911481	1.05125e+06	714947	661510	687162	1.08965e+06	665101	1.01464e+06	1.0362e+06	1.09459e+06	887607
O0414	tr|Q6IH48|Q6IH48_DROME	13	6	1337.05	0.000364605	0.00023124	1.88736	0.990957	SV	SL	26346	CG34051, isoform A OS=Drosophila melanogaster GN=CG34051 PE=4 SV=1	808392	740608	509001	691503	509243	1.15283e+06	705644	549325	690084	432114	2.43516e+06	1.26892e+06	959820	1.08302e+06	836518	550135	300052	293412	534894	180925	378372	504970	274079	563404	249048	1.24797e+06	858167	1.11981e+06	1.1507e+06	459881	560401	689128	767640	619280
O0415	tr|Q8MLU2|Q8MLU2_DROME	1	1	29.22	0.000365596	0.000231307	30.0334	0.992052	SS	LV	49721	CG11474, isoform B OS=Drosophila melanogaster GN=CG11474 PE=4 SV=1	86656.5	4786.96	3239.92	1526.03	2346.33	91097	0	0	2987.47	3979.88	0	41.7529	0.0782946	0	3073.45	15272.4	3819.97	6618.01	19265.3	8612.31	4238.95	9050.85	12683.7	18679.3	20302	0	12887.7	0	4.29581	0.394259	16425.4	8984.22	8720.39	6695.43
O0416	tr|B7YZY1|B7YZY1_DROME;tr|B7YZY2|B7YZY2_DROME	2	2	83.81	0.000366473	0.000231307	4.9115	0.991199	LL	SV	136423	Sodium/hydrogen exchanger OS=Drosophila melanogaster GN=Nhe2 PE=3 SV=1	11683.1	9731.1	12057.2	13193.9	26090.4	37679.1	14075.8	28865.3	7204.8	5875.11	6086.94	5499.38	4204.38	4319.23	2777.73	12013.2	7296.04	7342.46	4792.67	2354.75	7719.61	29920.8	5338.44	5795.83	7474.73	4601.95	2658.12	2906.49	5092.02	1194.89	10038.2	8976.12	4102.92	2390.76
O0417	tr|Q9VD61|Q9VD61_DROME	31	28	2639.12	0.000367638	0.000231486	2.27317	0.990888	SV	SL	63518	Sulfhydryl oxidase OS=Drosophila melanogaster GN=CG17843 PE=2 SV=1	2.12735e+06	2.45167e+06	2.29053e+06	2.39648e+06	1.95169e+06	3.53379e+06	2.97305e+06	1.94603e+06	2.27857e+06	1.30436e+06	6.3203e+06	3.88081e+06	4.25e+06	3.18378e+06	2.86876e+06	1.39218e+06	737174	867659	1.62052e+06	446060	1.23503e+06	2.00171e+06	639280	1.5201e+06	811162	3.9951e+06	2.90145e+06	3.11583e+06	4.14375e+06	1.5468e+06	1.61433e+06	2.15358e+06	2.61198e+06	2.11945e+06
O0418	sp|P05389|RLA2_DROME	7	6	458.88	0.000368749	0.00023163	4.23094	0.991137	LL	SV	11750	60S acidic ribosomal protein P2 OS=Drosophila melanogaster GN=RpLP2 PE=1 SV=1	248145	188176	132333	275116	273572	643027	138400	69102.9	200061	138146	207128	101260	46755.2	41013	122497	163374	105603	116512	317532	85036.3	73330.8	76253.5	103573	189546	316186	45835.4	63805.4	58340.9	73916.1	28912.8	202171	158385	149908	122776
O0419	tr|Q8IR72|Q8IR72_DROME	1	1	72.46	0.000381492	0.000239063	1.6967	0.990758	SL	SV	17710	CG32638 OS=Drosophila melanogaster GN=CG32638-RB PE=2 SV=2	734366	680294	479515	884243	556012	747787	689508	680212	770395	540145	755432	481618	483365	708328	482289	594257	482648	517683	477444	489334	454912	504740	436665	585068	459518	503265	390577	480582	441358	306780	468131	526235	633381	439516
O0420	sp|P54351|NSF2_DROME	5	5	311.42	0.000382858	0.000239347	1.79049	0.990557	LL	SV	83879	Vesicle-fusing ATPase 2 OS=Drosophila melanogaster GN=Nsf2 PE=2 SV=2	128463	75108.4	54802.6	69057.6	82431	128137	78229.2	84509.1	66243	62022.1	111802	65202.4	59694.4	74030.9	55719.4	63412.1	54870.6	50846.3	51303.3	46680.8	62298.7	63941.5	41236.6	47716.4	72807.7	68346	40063.3	50857.3	31724.7	28396.1	82340.6	58607.7	66196.6	41524.5
O0421	tr|Q7K7G0|Q7K7G0_DROME	14	14	841.64	0.000386128	0.000240818	1.47614	0.99064	SL	LV	58066	Coat protein (Coatomer) delta, isoform B OS=Drosophila melanogaster GN=deltaCOP PE=4 SV=1	1.6984e+06	1.69472e+06	1.14339e+06	1.19487e+06	925397	1.43351e+06	1.68478e+06	1.29691e+06	1.30362e+06	967093	1.80425e+06	1.17134e+06	1.28042e+06	1.0433e+06	1.15544e+06	943190	951185	979939	1.08555e+06	1.11699e+06	1.02264e+06	1.0463e+06	969050	960635	1.10957e+06	1.13748e+06	1.04807e+06	994989	964228	956328	1.19945e+06	1.06183e+06	1.18753e+06	983565
O0422	sp|Q9VXG4-2|ANX11_DROME	9	7	596.83	0.000387528	0.000241119	1.74489	0.990419	SL	SV	36693	Isoform A of Annexin B11 OS=Drosophila melanogaster GN=AnxB11	1.05938e+06	833101	590788	649599	591369	863908	701008	398482	681271	254682	1.0835e+06	606327	562505	544935	620804	515703	566097	483659	615934	552333	466547	369905	446457	531416	571432	545663	512994	499238	361070	291656	613041	589588	569310	432669
O0423	tr|Q9VLB4|Q9VLB4_DROME	7	7	813.62	0.000389452	0.000241743	2.0337	0.990355	SV	SL	32710	CG31883 OS=Drosophila melanogaster GN=CG31883 PE=4 SV=1	2.39246e+06	3.31858e+06	3.1992e+06	3.45385e+06	3.24254e+06	2.8338e+06	3.66121e+06	3.47211e+06	3.53391e+06	2.28954e+06	9.64212e+06	5.76907e+06	5.70278e+06	5.23569e+06	5.63864e+06	1.97608e+06	1.80023e+06	1.58503e+06	2.50705e+06	959992	2.10928e+06	2.3341e+06	1.24608e+06	2.68962e+06	1.4055e+06	5.0438e+06	4.15393e+06	5.74165e+06	6.37452e+06	3.37889e+06	2.81274e+06	3.03803e+06	3.59562e+06	3.26347e+06
O0424	sp|P36872-2|2ABA_DROME	1	1	42.44	0.00039323	0.000243512	3.68543	0.990346	SL	SV	51539	Isoform B of Protein phosphatase PP2A 55 kDa regulatory subunit OS=Drosophila melanogaster GN=tws	44428.6	16989.3	8611.34	13666.7	10910.7	34233	16844.3	5221.75	11578.6	8666.1	17516.5	6894.65	7366.3	2186.79	9284.42	16016.6	16315.7	11401.4	12808.8	6030.11	14532.5	6371.88	12524.9	10653.3	10951.9	5464.1	6188.47	8593.12	3244.74	1246.22	15302.2	12627.7	11067.6	6358.63
O0425	sp|P45437|COPB_DROME	29	27	2096.78	0.000403803	0.000249472	1.66487	0.990024	SL	SV	108546	Coatomer subunit beta OS=Drosophila melanogaster GN=betaCop PE=2 SV=2	2.0105e+06	1.93853e+06	1.11286e+06	1.37032e+06	1.0608e+06	1.67551e+06	1.87956e+06	1.29599e+06	1.52317e+06	617327	1.86841e+06	1.16622e+06	1.30221e+06	1.48276e+06	1.24527e+06	1.13655e+06	1.15762e+06	1.25208e+06	1.36907e+06	1.19269e+06	1.12578e+06	1.09818e+06	1.27895e+06	1.16895e+06	1.32838e+06	1.09762e+06	1.07062e+06	1.16514e+06	766871	959248	1.35173e+06	1.17764e+06	1.41877e+06	1.1074e+06
O0426	sp|P25007|PPIA_DROME	14	10	965.87	0.000406887	0.000250787	1.31509	0.98999	LL	SV	25006	Peptidyl-prolyl cis-trans isomerase OS=Drosophila melanogaster GN=Cyp1 PE=1 SV=2	8.63807e+06	4.15745e+06	3.30243e+06	3.24828e+06	3.42202e+06	5.91406e+06	3.91356e+06	3.75066e+06	3.91279e+06	2.82813e+06	8.2459e+06	3.51874e+06	3.85209e+06	3.79478e+06	3.27685e+06	3.3527e+06	2.48425e+06	2.61697e+06	3.61666e+06	2.5874e+06	3.17161e+06	2.97347e+06	2.69368e+06	3.02043e+06	2.47423e+06	3.36387e+06	3.17076e+06	3.86525e+06	2.8953e+06	2.28915e+06	3.44145e+06	3.54782e+06	3.73847e+06	3.19552e+06
O0427	sp|Q9V3A6|ERO1L_DROME	3	3	186.79	0.000409202	0.000251623	1.77158	0.990013	SL	LV	56832	Ero1-like protein OS=Drosophila melanogaster GN=Ero1L PE=2 SV=2	178438	168417	109069	130295	102220	174894	137345	80845.5	133530	56816.1	154753	111320	116669	97751.5	113521	92840.6	108376	103255	136283	127829	94392.2	99716.7	110423	91007.2	102080	126109	97603.6	97491.7	58308.2	73041.7	124092	104591	106719	84745.7
O0428	tr|Q9VA55|Q9VA55_DROME	1	1	31.1	0.000410247	0.000251676	2.2783	0.989965	SS	LV	75029	CG9702 OS=Drosophila melanogaster GN=CG9702 PE=4 SV=1	257462	142541	67373.6	92074.9	94851.5	214612	237299	115139	165358	92788.4	178209	120408	79742.5	84441.4	81907.7	117847	102009	114343	156387	106203	143608	146628	118581	93771.6	177154	141735	111405	125849	44345.6	100431	136290	108759	114782	95190.1
O0429	tr|X2JL49|X2JL49_DROME	1	1	28.6	0.000412675	0.000252576	2.21382	0.99095	SS	LV	62284	CG7332, isoform B OS=Drosophila melanogaster GN=CG7332 PE=4 SV=1	17695.1	6722.81	10840.8	7104.19	7919.4	13314.6	8489.97	12298.4	6631.91	5855.37	20004.7	2973.32	3725.79	4597.82	5288.84	8287.09	6746.67	7075.25	6169.39	6527.06	9151.7	11884.5	6846.32	5832.28	6215.06	8797.68	4267.15	5120.51	4804.47	5914.22	4685.75	6736.49	5889.71	4920.58
O0430	tr|Q9VVQ4|Q9VVQ4_DROME	6	6	256.41	0.000418306	0.000255427	1.78957	0.989799	SL	LV	55118	CG4174, isoform D OS=Drosophila melanogaster GN=CG4174 PE=4 SV=3	346132	394012	300366	315714	287097	442988	318725	256719	328357	221024	421864	213816	254673	303132	191114	288349	227780	239227	233838	306119	185430	316701	317429	215982	229664	286128	241596	222436	224332	180569	282296	259215	276112	223627
O0431	tr|Q9W392|Q9W392_DROME	8	6	668.3	0.000420357	0.000256083	1.71523	0.98978	SL	SV	58596	CG7033 OS=Drosophila melanogaster GN=CG7033 PE=2 SV=2	1.0322e+06	583967	453646	583087	539378	665515	470203	604106	653184	435286	839389	531478	523398	542762	511680	391314	495345	530470	565304	565085	393041	456502	534540	441927	625907	491002	387425	463363	375212	357414	482674	455317	558056	503894
O0432	tr|Q7KMQ0|Q7KMQ0_DROME	10	9	682	0.000423364	0.000257319	1.42238	0.989985	SL	SV	49008	26S proteasome regulatory complex subunit p48B OS=Drosophila melanogaster GN=Rpt1 PE=2 SV=1	1.78329e+06	951513	644225	779888	733153	1.56068e+06	869994	869247	885254	647065	1.44791e+06	841800	763296	820154	827792	571189	650931	700451	819364	712470	552229	751146	652075	692477	694764	710305	661555	851375	650254	518541	717037	735595	827783	707788
O0433	sp|Q7KUT2-2|LONM_DROME	2	2	97.26	0.000426092	0.000258378	1.92035	0.989533	SL	LV	113462	Isoform A of Lon protease homolog, mitochondrial OS=Drosophila melanogaster GN=Lon	103860	118209	55221.6	56330.1	34113.8	120042	79742	62477.6	56913.2	51161.9	146764	49501.1	44328.3	53142.9	61788.4	81879.9	69313.2	70325.5	77996.7	43546	51600.3	72489.6	67586.6	66085.6	73818.1	53679.3	67145.5	57772.2	37491	40255.2	91766.9	70751.5	73680.7	40592.4
O0434	tr|B4F5U4|B4F5U4_DROME	12	11	761.18	0.000429972	0.00026013	1.76712	0.989462	LL	SV	22416	CG1751-PA OS=Drosophila melanogaster GN=Spase25 PE=4 SV=1	1.14972e+06	1.39959e+06	969608	929245	1.10274e+06	1.31345e+06	1.00577e+06	742625	1.07489e+06	552420	1.4316e+06	952384	812448	522409	694971	954571	561991	763526	1.0493e+06	608187	488551	776972	629519	766383	856035	655480	750784	678352	727080	320767	820024	755444	854260	702517
O0435	tr|Q7JVY0|Q7JVY0_DROME	3	2	155.08	0.00043761	0.000264142	2.06275	0.989419	LL	LV	58014	Coronin OS=Drosophila melanogaster GN=coro PE=2 SV=1	232215	159835	99826	108338	88879.7	163125	129834	59109.8	126403	95357	167352	50706.1	84532.9	54281.4	71295.4	102055	68222.8	88773.5	89113.7	97148.5	89422.8	43077.1	87261.7	95721.7	88126.2	102272	85258.3	67913.2	32216.4	35179.9	92369.6	113195	98871.2	87153.8
O0436	tr|Q9VAH7|Q9VAH7_DROME	3	2	104.44	0.000448819	0.000270287	2.79243	0.989021	SS	SV	97881	RE62393p OS=Drosophila melanogaster GN=yata PE=2 SV=1	177315	169053	64184.3	86053.8	130124	139274	111714	67077.8	156883	73290.9	118887	92793	48705.1	44902.8	90944.7	111952	73001.5	101198	116596	95811.8	86601.9	46254.6	129355	129688	210446	69521.8	63789.4	66692.6	53769.3	40260.8	104413	73754.4	86156.6	86377.9
O0437	tr|Q9Y166|Q9Y166_DROME	5	5	415.04	0.000450828	0.000270875	1.47209	0.98895	LL	SV	30686	BcDNA.GH02431 OS=Drosophila melanogaster GN=Dic1 PE=2 SV=1	621645	395746	294185	341905	320371	520945	382117	288140	381137	217640	655929	327084	226408	260151	322270	279826	154866	223218	302667	211062	233105	280890	235566	290500	288073	250904	246405	271618	292374	186680	292041	271806	331885	287629
O0438	sp|Q9VH69|RS29_DROME	3	3	117.17	0.000455141	0.000272843	1.57868	0.988886	SL	SV	6941	40S ribosomal protein S29 OS=Drosophila melanogaster GN=RpS29 PE=1 SV=1	156038	147934	79667.6	106011	84355.7	183131	105825	69648.1	102764	72134.1	195811	100184	96365	91749.9	61367.1	91890.5	69275.2	73991.8	91898.2	73679.4	69163.2	115591	63152	66465.7	70304.2	92645.3	68927.7	66719.1	67765.1	55115	93449.9	99855.1	100427	74357
O0439	tr|A1Z6H7|A1Z6H7_DROME	2	2	76.62	0.000465816	0.000278606	2.61983	0.988603	SL	SV	210798	Gp210 OS=Drosophila melanogaster GN=Gp210 PE=4 SV=1	18805.6	19514.7	7986.32	11795.5	10726.5	15069.9	11946.2	9304.33	17859.9	10305.1	16048.9	6130.71	6921.22	15882.6	8077.85	17228.5	11177.9	10870.5	8641.18	9520.58	11244.9	9050.21	8237.34	11569.4	6709.09	8326.75	8404.46	8715.4	3544.15	2623.38	11637	12515.9	11139.8	6054.12
O0440	tr|Q9V9S0|Q9V9S0_DROME	1	1	33.29	0.000467629	0.000279055	2.69559	0.988562	SL	SV	35228	CG3305-PA OS=Drosophila melanogaster GN=Lamp1 PE=2 SV=3	56753.8	55545.7	28766.7	42268.4	34641.3	80556.1	52734.3	21004.2	51004.5	41706.4	92461.4	14160.4	24753.6	18658.5	38932.6	34895.5	28968.7	32776.8	45110.9	41607	23076.1	17664.2	32865.8	39599	38765.8	19393.6	23058.7	24062.9	17101.7	11604.9	30351.5	35462.8	34440.5	30207.3
O0441	tr|A1Z7H2|A1Z7H2_DROME	7	7	397.93	0.000470233	0.000279796	1.93285	0.988504	LL	LV	81844	Lethal (2) 44DEa, isoform D OS=Drosophila melanogaster GN=Acsl PE=4 SV=1	622901	408789	269740	331924	340060	669634	273374	178617	302155	236544	604637	181934	227494	181436	193345	278301	191802	254710	239459	226183	167756	206332	222715	230113	218863	215248	229383	251297	242443	95493.5	288559	283050	287765	187733
O0442	sp|P02299|H3_DROME;sp|P84249|H33_DROME	12	11	774.25	0.000471002	0.000279796	1.7197	0.988492	SL	LV	15450	Histone H3 OS=Drosophila melanogaster GN=His3 PE=1 SV=4	3.07024e+06	2.64219e+06	2.19674e+06	2.35547e+06	2.55513e+06	3.20268e+06	2.8699e+06	2.13261e+06	2.4459e+06	1.88226e+06	3.16088e+06	2.00933e+06	1.97406e+06	2.07189e+06	2.00566e+06	2.14106e+06	2.53431e+06	1.89377e+06	1.80105e+06	1.79247e+06	1.959e+06	2.11255e+06	1.98581e+06	1.77489e+06	2.36974e+06	1.91275e+06	2.04693e+06	1.63976e+06	2.11438e+06	1.68718e+06	2.48548e+06	2.08605e+06	2.26075e+06	1.9263e+06
O0443	tr|Q9W499|Q9W499_DROME	8	8	387.46	0.000476239	0.000282268	1.95288	0.988421	LL	SV	14512	CG4111-PB, isoform B OS=Drosophila melanogaster GN=RpL35 PE=1 SV=2	751055	598394	466266	500604	614541	1.20016e+06	471684	555414	486983	289391	979091	354554	292485	213267	322442	446646	319175	273358	410155	228624	280719	510202	319691	311346	392706	341905	318347	265458	342927	197426	514760	444918	400526	333933
O0444	tr|A4V4U5|A4V4U5_DROME;sp|Q04499-4|PROD_DROME	5	4	303.59	0.000480073	0.0002839	1.59823	0.988795	SS	LV	76543	Sluggish A, isoform F OS=Drosophila melanogaster GN=slgA PE=4 SV=1	261921	198925	133424	142442	174608	191748	146415	224660	133615	113562	254729	131758	129142	120449	138843	143469	108514	137724	124950	125504	135268	212724	101112	131790	113722	103152	103938	111538	114640	132500	144404	120702	149018	106173
O0445	tr|M9MRS7|M9MRS7_DROME	1	1	45.15	0.000493614	0.000291251	14.2423	0.989058	LL	SV	117803	Myosin 31DF, isoform C OS=Drosophila melanogaster GN=Myo31DF PE=4 SV=1	32899.6	13429.5	12643	16782.2	15668.5	15468.9	4053.25	2151.65	18362.3	9454.08	10469.3	1729.75	1200.82	16.6553	2249.3	3111.83	4774.99	11376.3	5187.24	15321.7	4944.12	3789.43	7155.35	6546.73	2949.39	1721.35	2495.71	993.469	1023.16	33.2958	14607.3	11839.1	6172.78	9869.09
O0446	tr|Q9VBT8|Q9VBT8_DROME	4	4	343.47	0.000495234	0.000291552	2.14098	0.987983	SL	SV	48770	CG11878 OS=Drosophila melanogaster GN=CG11878 PE=2 SV=1	879827	331737	178275	179483	187199	736161	198150	309108	235836	122825	757321	138322	150330	156089	134451	279700	254668	218037	292835	218066	286748	293845	250612	269807	226587	150417	151069	199167	152688	154405	218569	243876	217914	220597
O0447	tr|C0PV13|C0PV13_DROME	2	2	144.87	0.000500749	0.000293379	2.04917	0.987883	SV	SL	10089	MIP07141p OS=Drosophila melanogaster GN=Sfp26Ac PE=2 SV=1	311342	286374	256185	235412	308226	532032	320546	420071	294733	216727	905862	427765	460875	439976	358089	173679	93859.7	120318	233183	82397	133399	305287	113670	187078	95394.4	441535	292503	379064	597887	236677	245474	267702	279913	228501
O0448	sp|Q9VNE2|PKRA_DROME	5	4	262.14	0.000501099	0.000293379	1.88553	0.987814	LL	LV	49407	Protein krasavietz OS=Drosophila melanogaster GN=kra PE=1 SV=1	319434	238915	150110	233780	233813	357457	212473	190124	229071	97433	264768	161390	167978	113201	118548	136709	84308	150904	193718	114364	103257	152879	163027	150068	139753	151616	126562	164457	114588	81187.6	142048	149688	200197	156829
O0449	tr|Q9VTZ5|Q9VTZ5_DROME	9	8	546.7	0.000502436	0.000293379	1.79941	0.988686	SL	LV	94326	LD22449p OS=Drosophila melanogaster GN=Tsf2 PE=2 SV=1	114412	141492	101073	106279	103060	121872	116310	116195	142198	88787.8	141939	89348.2	103464	93484.8	82511.8	95142.8	113232	99112	94211.1	83943.6	85727.7	105332	96218.5	92727.2	96070.2	110426	103728	105529	90635.4	89323.5	87868	91896.8	113728	76447.7
O0450	tr|Q9VBN5|Q9VBN5_DROME	8	8	706.08	0.000502807	0.000293379	2.12653	0.987814	LL	LV	15893	60S ribosomal protein L27 OS=Drosophila melanogaster GN=RpL27 PE=1 SV=1	1.58377e+06	1.21243e+06	1.01016e+06	916100	1.52293e+06	2.21053e+06	861052	1.61729e+06	898547	629634	1.84601e+06	702377	642469	569447	476275	874304	653129	687356	720394	823388	613957	1.61226e+06	700641	675846	963349	738002	579236	491398	657556	626793	879508	868156	853081	737407
O0451	tr|M9PE74|M9PE74_DROME	1	1	67.96	0.000508163	0.000295847	3.50128	0.987675	SL	SV	235262	No circadian temperature entrainment, isoform D OS=Drosophila melanogaster GN=nocte PE=4 SV=1	23758.7	26621.8	15153.9	29535.7	28501	22207.5	27228.7	41611.1	23397.4	28852.5	7421.64	25977.9	10497.9	7083.01	19902.7	17387	37185.3	22583.7	21530.6	24297.3	18654.7	14899.3	28527.3	31385.5	23945.4	10090.7	14551.1	9374.15	3351.43	11629	17357.6	24645.2	25231.7	13959.3
O0452	tr|Q9VB23|Q9VB23_DROME	4	3	133.26	0.000511356	0.000297047	2.24344	0.987791	LL	LV	60257	BcDNA.LD34343 OS=Drosophila melanogaster GN=wdb PE=2 SV=2	152128	65553.2	26990.3	27088.5	29468.1	52025.6	52774.9	27700.9	44405.6	26571.3	57473.5	18684	24119.4	23144.8	28567.4	42111.4	24228.5	37972.5	37697.2	32093	37900.8	24968	36109.3	27772.1	16371.8	23381.3	28277.2	31617.7	19142.3	20132.2	46647.8	37369	32446.9	30012
O0453	tr|Q7KVR7|Q7KVR7_DROME;sp|Q9VB70|LST2_DROME	6	5	284.66	0.000522363	0.000302155	1.65549	0.988755	SS	SV	107053	Adaptor protein complex 1, gamma subunit, isoform B OS=Drosophila melanogaster GN=AP-1gamma PE=2 SV=1	270208	210446	96826.4	151813	120214	199348	148739	147649	165842	105275	239961	171847	125578	143803	137611	134557	123727	138869	135891	122258	115610	143643	116460	140152	189432	156523	157677	84113.7	83348.7	83166.7	130540	144151	117866	88668.8
O0454	tr|Q9VQZ0|Q9VQZ0_DROME	2	2	181.89	0.000523997	0.000302155	1.95549	0.987312	SL	LV	25188	Protein YIPF OS=Drosophila melanogaster GN=CG3652 PE=2 SV=2	343657	421321	284538	263117	268516	308431	382783	250769	355817	238868	376913	210093	237709	295627	205828	269698	229413	251173	277787	348078	161026	267489	280873	307069	248228	241515	303445	253822	153087	144723	264067	251020	329652	225244
O0455	tr|A1Z892|A1Z892_DROME	10	10	644.08	0.000524531	0.000302155	1.74518	0.987298	SL	LV	24982	LD11278p OS=Drosophila melanogaster GN=Prx2540-1 PE=2 SV=1	2.79993e+06	1.03859e+06	799895	768975	697228	2.08979e+06	929523	770574	851883	826217	1.83534e+06	738529	716685	629876	730414	950361	756068	754263	984952	673001	810482	644167	784246	932045	684256	736447	801653	897879	660260	589207	896325	937286	922495	724754
O0456	tr|Q9VG48|Q9VG48_DROME	5	5	293.43	0.000524753	0.000302155	2.87561	0.987471	LV	SL	43279	Lipase OS=Drosophila melanogaster GN=CG11600 PE=3 SV=2	151387	239749	87727.6	86268.7	47432.2	170907	192851	54244.1	144780	84014.6	653573	377885	355175	282235	279610	118165	72460.6	62700.8	73776.7	28820.8	107945	26439.4	59158.7	114479	62657.7	446692	347766	337880	226298	68734.6	145628	162069	179907	124090
O0457	tr|A4UZI6|A4UZI6_DROME	4	3	151.61	0.000534289	0.000306973	3.01099	0.987279	LL	SV	22135	Rho1, isoform C OS=Drosophila melanogaster GN=Rho1 PE=3 SV=1	48142.1	34732.1	41371	38571.2	42697.9	96354.3	27683	68175.3	26179.8	15665.6	60144	11798.5	16282.8	16557.5	8981.81	33001.7	16210.1	20502	28422.6	11749.6	17337.8	57597.1	16120.8	18242.2	17772.1	16514.5	11142	9774.37	23867.4	7522.57	29922	31667.2	28165.8	19997.1
O0458	tr|Q494G1|Q494G1_DROME	1	1	99.19	0.000536708	0.000307264	2.01225	0.987163	SS	LV	52077	CG9864 OS=Drosophila melanogaster GN=CG9864 PE=2 SV=1	389932	293056	156022	137194	200686	437055	242061	176595	191772	93056.9	376287	165846	124133	108864	169763	200485	158794	147260	264339	117378	163921	260823	202803	212014	175059	181039	191314	124063	119903	140619	185106	201034	160455	153575
O0459	sp|P21187|PABP_DROME	35	33	3096.63	0.000537136	0.000307264	1.64895	0.987115	SL	LV	70166	Polyadenylate-binding protein OS=Drosophila melanogaster GN=pAbp PE=1 SV=3	3.90477e+06	3.36653e+06	2.20403e+06	2.38101e+06	1.95324e+06	2.92349e+06	3.52343e+06	2.9035e+06	3.04e+06	1.75791e+06	3.44819e+06	2.32183e+06	2.64896e+06	1.95113e+06	2.10265e+06	1.95216e+06	2.10288e+06	2.35373e+06	2.15246e+06	2.33928e+06	2.10184e+06	1.88159e+06	2.23418e+06	2.00374e+06	2.08598e+06	2.36843e+06	1.96096e+06	2.18442e+06	1.49424e+06	1.94642e+06	2.68878e+06	2.66545e+06	2.54638e+06	1.96789e+06
O0460	tr|Q8MVX6|Q8MVX6_DROME	1	1	73.79	0.000539597	0.000308001	2.49213	0.987048	LV	SS	13941	CG31941-PB, isoform B OS=Drosophila melanogaster GN=Obp22a PE=2 SV=1	522239	586615	384420	357335	399149	829650	570756	578858	466529	246903	2.04772e+06	1.12256e+06	841432	985743	631102	318260	191728	196868	461169	76066.9	295894	332452	115039	318916	180394	561087	482941	637105	758702	356737	460520	546214	500074	366726
O0461	tr|Q9VD29|Q9VD29_DROME;tr|Q95SY7|Q95SY7_DROME	7	6	498.96	0.000542002	0.000308702	1.53528	0.987281	SL	LV	21939	RE74312p OS=Drosophila melanogaster GN=Sar1 PE=2 SV=1	1.49029e+06	1.20575e+06	867382	988506	877320	1.25595e+06	1.0553e+06	816633	1.01302e+06	851345	1.78947e+06	812023	860888	1.17279e+06	815899	885626	696424	839124	980157	971932	744074	738726	1.0013e+06	839241	830492	1.10824e+06	863536	999334	848789	696997	887106	887304	1.00736e+06	814746
O0462	tr|Q9VMQ9|Q9VMQ9_DROME	1	1	52.11	0.000545163	0.000309831	3.27604	0.986924	LL	LV	14935	CG11024-PA OS=Drosophila melanogaster GN=cl PE=2 SV=1	86929.4	28573	32965.6	31539.9	38393.8	118748	18813.4	51914.1	19797.2	17661.3	59217.7	13674	12882.4	4019.15	8699.63	33881.4	20123.2	10520	35630.9	27535.2	19596.7	46475.2	17357.4	21623.1	18481.6	17788.2	17052	10969.1	9162.92	12215.9	26429	30005.8	23752.5	20458.3
O0463	tr|Q9V3Z4|Q9V3Z4_DROME	7	6	415.47	0.00055412	0.000314241	1.29262	0.987253	SL	SV	58634	GH11341p OS=Drosophila melanogaster GN=Rpn5 PE=2 SV=1	721232	511497	320409	344015	360499	638910	457857	374045	378099	384789	705376	438040	396591	390237	318818	319194	270534	315770	313845	286660	318887	308340	301353	278709	336462	367149	363676	350137	288939	253871	376037	387369	362482	282800
O0464	sp|Q9U5L1|SRPR_DROME	10	8	564.52	0.000568169	0.000321514	1.8809	0.986569	SL	LV	68108	Signal recognition particle receptor subunit alpha homolog OS=Drosophila melanogaster GN=Gtp-bp PE=1 SV=2	472609	484643	276296	269478	263506	310824	428256	225615	380426	314448	527824	284301	278222	288734	268866	271058	296205	331939	333592	376256	262737	218715	403340	328191	372085	262611	320739	284436	233951	203389	319124	272945	324628	256716
O0465	sp|Q9VGP6|PFD3_DROME	1	1	39.71	0.000569486	0.000321566	2.90243	0.986382	SL	SV	22442	Prefoldin subunit 3 OS=Drosophila melanogaster GN=mgr PE=1 SV=3	67248	35008.9	13278.8	20894.2	28403.1	31482.6	22050.1	11986	17922.5	16914.5	27080.5	23180.9	15350.3	15909.2	4571.16	15978.5	13947.2	28785.1	26864.1	25684.3	18068.4	14096.9	28311.7	17148	29060.3	16080.6	10042.9	16591.1	4013.53	7307.78	29573.9	16644.3	18139.7	16901.2
O0466	tr|A8DY87|A8DY87_DROME	1	1	124.6	0.000576052	0.000324576	1.84054	0.986311	SL	LV	42399	cAMP-dependent protein kinase R2, isoform D OS=Drosophila melanogaster GN=Pka-R2 PE=4 SV=1	1.46269e+06	1.2537e+06	853642	950435	700632	855354	1.50633e+06	562443	1.19884e+06	976312	1.27536e+06	692182	758116	990916	793382	780939	844790	799208	1.08655e+06	935608	685863	897782	893059	858359	902327	782436	618949	930543	677219	551307	825012	792348	967647	774348
O0467	sp|Q9VA91|RS7_DROME;tr|Q8IMI7|Q8IMI7_DROME	18	18	1079.92	0.000585259	0.000327789	1.6802	0.98616	LL	SV	22156	40S ribosomal protein S7 OS=Drosophila melanogaster GN=RpS7 PE=1 SV=1	2.72283e+06	2.31352e+06	1.48496e+06	1.68232e+06	2.13099e+06	3.29334e+06	1.86265e+06	1.75064e+06	1.95797e+06	617203	2.58057e+06	1.50781e+06	1.35032e+06	1.23635e+06	1.43436e+06	1.58853e+06	1.18712e+06	1.28217e+06	1.45806e+06	1.0454e+06	1.41159e+06	1.66539e+06	1.2641e+06	1.40757e+06	1.46425e+06	1.38238e+06	1.11781e+06	1.24814e+06	1.15131e+06	981059	1.57885e+06	1.428e+06	1.47187e+06	1.2599e+06
O0468	tr|Q9VKS9|Q9VKS9_DROME	43	9	5668.21	0.000585602	0.000327789	2.29226	0.986075	LV	SS	52070	CG18284, isoform B OS=Drosophila melanogaster GN=CG18284 PE=2 SV=2	1.11543e+07	1.13131e+07	5.02612e+06	5.42179e+06	2.93211e+06	1.18617e+07	1.43997e+07	4.62433e+06	6.59332e+06	5.10325e+06	2.95673e+07	2.0495e+07	2.10892e+07	1.40707e+07	1.1945e+07	8.43091e+06	4.2924e+06	4.46057e+06	5.0887e+06	2.06995e+06	7.3023e+06	3.12751e+06	3.29319e+06	6.4714e+06	3.43115e+06	1.81328e+07	1.47421e+07	1.25155e+07	1.01474e+07	6.2333e+06	7.45665e+06	8.95661e+06	9.95094e+06	7.48418e+06
O0469	tr|Q9VAT8|Q9VAT8_DROME	18	17	1952.47	0.000586622	0.000327789	1.66164	0.985946	LV	SL	38178	CG9997 OS=Drosophila melanogaster GN=CG9997 PE=4 SV=1	2.67754e+06	4.27168e+06	2.19699e+06	1.88009e+06	1.54937e+06	2.75799e+06	3.28791e+06	2.23275e+06	2.67732e+06	1.44721e+06	7.30478e+06	4.34783e+06	4.10625e+06	4.32092e+06	3.67655e+06	1.98583e+06	1.41593e+06	1.49432e+06	1.92657e+06	834218	2.00295e+06	1.55408e+06	1.03803e+06	1.94614e+06	1.50418e+06	4.01892e+06	3.88721e+06	3.89229e+06	3.42991e+06	1.80191e+06	2.26449e+06	2.47479e+06	2.73009e+06	2.2577e+06
O0470	tr|Q9VLT3|Q9VLT3_DROME	18	18	944.17	0.000587767	0.000327789	1.69165	0.986228	SL	LV	203792	LD23292p OS=Drosophila melanogaster GN=Mcr PE=2 SV=1	267664	198300	146321	126234	133418	227732	183310	143082	173098	151845	253751	148402	183467	178164	120969	170901	174187	156709	140136	143231	139508	110278	157015	132275	112629	182135	144192	144925	95028.5	105829	139919	160796	161343	124086
O0471	tr|Q9VZU4|Q9VZU4_DROME	9	7	507.09	0.000587997	0.000327789	2.82212	0.986046	SL	SV	30237	CG12079-PA OS=Drosophila melanogaster GN=ND-30 PE=2 SV=1	1.18491e+06	972499	392568	513866	412574	1.04599e+06	827156	273362	723660	523893	906716	582280	402548	264110	556580	810384	814082	710576	713688	542894	531774	252170	556880	667477	686108	383605	474587	469473	309808	181740	804332	621481	507360	490984
O0472	tr|Q8IR19|Q8IR19_DROME	1	1	90.85	0.000601043	0.000334352	2.3443	0.985636	LL	SV	14151	CG32576-PA, isoform A OS=Drosophila melanogaster GN=CG32576 PE=4 SV=1	361115	360294	276706	407306	555282	570835	263820	477906	349083	241708	511235	181213	174468	159146	225761	266519	227836	207640	395038	226142	210636	463552	167279	210920	444419	214491	170331	103143	249225	127440	340110	250044	283571	226359
O0473	tr|Q9VFN5|Q9VFN5_DROME	2	1	68.35	0.0006053	0.000336008	Infinity	0.988038	SL	LV	11081	AT30951p OS=Drosophila melanogaster GN=CG9920 PE=2 SV=1	25989.1	3742.15	0	662.444	0	16422.6	0	0	2104.54	2876.9	0	0	0	0	0	9784.67	1237.28	2210.2	25125.5	732.49	0	61.0293	4033.05	6040.51	23952.6	0	0	0	0	9.18405	7455.67	3803.92	901.749	1489.82
O0474	sp|O62621|COPB2_DROME	26	21	1693.73	0.000610689	0.000338078	1.49955	0.985792	SS	LV	103856	Coatomer subunit beta' OS=Drosophila melanogaster GN=beta'Cop PE=2 SV=2	1.30675e+06	1.01484e+06	773510	831559	720178	1.01515e+06	989342	899357	973445	431355	1.31228e+06	786051	838198	900656	705958	702274	604218	786978	652721	728820	783802	796372	801361	714995	716397	870306	659607	724374	500391	607031	748439	774424	828938	630968
O0475	tr|Q9VMC7|Q9VMC7_DROME	1	1	29.07	0.000611603	0.000338078	5.53429	0.986221	LS	SL	80020	CG31638, isoform A OS=Drosophila melanogaster GN=CG9545 PE=2 SV=3	94084.9	53340.8	146207	70455.3	88492.6	291073	100351	501481	54381.7	46544.1	450459	214656	175322	138569	174813	39573.9	14882.6	13526.2	40090.1	10070.4	28784.2	141161	8670.93	22585.5	18285.1	160878	73521.8	144499	91304.5	135720	71545.5	162425	127643	100056
O0476	tr|Q7KMP8|Q7KMP8_DROME	4	4	274.54	0.000620425	0.000342234	2.59812	0.985224	SL	LV	44023	26S proteasome regulatory complex subunit p39A OS=Drosophila melanogaster GN=Rpn9 PE=1 SV=1	330715	303285	213002	221634	175122	272789	224204	119436	264108	511036	162204	144111	129679	134633	189505	177067	210132	206833	260847	244559	137043	177225	222194	194790	233778	124529	184795	177845	159342	102477	171789	196113	225028	207894
O0477	tr|Q9V9M7|Q9V9M7_DROME	16	16	1041.8	0.000652915	0.000359401	1.70576	0.984706	LL	LV	18535	RE62581p OS=Drosophila melanogaster GN=RpL21 PE=1 SV=1	2.26126e+06	1.67925e+06	1.38285e+06	1.29438e+06	2.1758e+06	2.11474e+06	1.50548e+06	2.00891e+06	1.39449e+06	830447	2.34188e+06	1.2394e+06	1.29277e+06	1.2208e+06	923361	1.0632e+06	1.09154e+06	1.18562e+06	1.12807e+06	1.0136e+06	1.1292e+06	1.71236e+06	1.08321e+06	1.00291e+06	1.03765e+06	1.15558e+06	993823	1.06651e+06	995655	919068	1.23025e+06	1.31649e+06	1.29293e+06	1.10504e+06
O0478	tr|Q9VNA3|Q9VNA3_DROME	5	5	423.59	0.000667552	0.000366689	1.88775	0.984281	SS	LV	23903	CG11999 OS=Drosophila melanogaster GN=CG11999 PE=2 SV=1	219470	259209	166267	177907	201789	253490	231398	246690	235216	158675	243870	165412	169443	217738	145179	167271	173768	184289	171555	248913	170060	231377	257606	158084	187413	206047	157274	159671	104251	153941	191619	174685	211483	168496
O0479	tr|Q2PDR9|Q2PDR9_DROME;tr|M9PDB2|M9PDB2_DROME	3	3	205.41	0.000670225	0.000367388	1.99538	0.984249	SL	LV	53831	Varicose, isoform C OS=Drosophila melanogaster GN=vari PE=4 SV=1	205199	166524	75790.1	135468	100565	185825	146841	85696.7	132832	98706.5	179789	89715.9	94898.2	96646.7	97933.6	127756	118943	105597	139408	95662.4	87778.5	57365.4	103190	113474	133187	88452.5	112148	91185.4	111618	67090.1	118167	95704.6	108777	107507
O0480	tr|Q0E8E8|Q0E8E8_DROME	18	13	1124.67	0.000673849	0.000368605	1.74977	0.984174	LL	SV	39464	MIP08013p1 OS=Drosophila melanogaster GN=Mpcp PE=2 SV=1	1.87963e+06	1.03418e+06	903571	840457	1.20658e+06	2.32326e+06	913567	965132	919627	688718	1.71175e+06	784103	789645	703483	865754	742187	550667	562542	1.01547e+06	606068	563607	917859	521981	804038	768815	650565	533823	704744	773307	493167	863457	842603	1.03533e+06	748065
O0481	tr|Q7KSB5|Q7KSB5_DROME	1	1	136.19	0.000678142	0.000370183	1.54952	0.984245	LL	SV	36826	CG4390, isoform B OS=Drosophila melanogaster GN=CG4390 PE=4 SV=1	941484	388067	316488	348651	332557	710089	350019	391796	344863	283370	691806	323937	300875	302873	381983	263148	196334	228158	280962	270833	250788	307428	263261	291550	261634	277676	241700	314698	255492	232990	301804	351269	323762	274853
O0482	tr|Q86PD3|Q86PD3_DROME	2	2	128.95	0.000688849	0.000375247	3.41137	0.984132	SL	LV	31808	CG30022 OS=Drosophila melanogaster GN=CG30022;CG30023 PE=2 SV=1	115100	102255	39134.2	46452.3	40239.6	131469	53471.8	13747.2	70545.1	33249	61895.5	25048.5	19859.1	19712.4	31093.8	49836.6	52340	49508.6	90626.4	36355.1	29214.6	17877.4	39979.9	42970.1	49608.5	40409	31520.4	40376.6	17133.6	12577.5	50894	50662.8	44850.7	42718.7
O0483	tr|Q9V9Y7|Q9V9Y7_DROME	1	1	40	0.000691443	0.00037588	40.2596	0.985314	LV	SS	27116	CG18672 OS=Drosophila melanogaster GN=CG18672 PE=4 SV=1	4849.49	7361.33	3537.26	1470.52	3066.23	2006.44	2172.21	0	5893.73	1718.95	22168.6	7705.51	8827.72	1869.96	5205.49	0	93.7813	71.3478	3212.69	0	0	0	446.352	0	61.3217	5439.43	4858.47	1163.25	12480.7	631.428	2003.88	4413.79	6160.65	3049.95
O0484	tr|Q6IGA5|Q6IGA5_DROME	1	1	68.26	0.000695953	0.000377551	2.28862	0.983776	LV	SL	18441	HDC06796 OS=Drosophila melanogaster GN=Sfp53D PE=2 SV=1	298854	307560	313455	254325	280136	452777	282564	393865	239822	181642	952929	481544	556116	461677	359222	200391	108928	97822	176943	69246.6	189341	239858	82549.9	258898	145617	495281	285923	366571	425366	202983	255312	308310	315225	256648
O0485	tr|O77434|O77434_DROME	6	1	510.02	0.000704896	0.000381192	1.55649	0.983473	SS	LV	24772	EG:34F3.8 protein OS=Drosophila melanogaster GN=Sec22 PE=2 SV=2	1.31448e+06	1.24228e+06	740292	797670	760441	959841	980909	674081	962941	548825	1.23274e+06	712543	743027	902953	814454	678150	691794	728273	756314	729669	611818	617566	813868	806959	987723	773614	739921	814294	508092	547190	787699	759715	888550	711880
O0486	tr|X2J4W8|X2J4W8_DROME	8	7	469.09	0.000705569	0.000381192	1.68141	0.983559	SL	SV	31337	Kruppel homolog 2, isoform C OS=Drosophila melanogaster GN=Kr-h2 PE=4 SV=1	680313	560457	383965	441279	408552	751081	482653	350597	496135	316042	829610	388271	411165	331321	347979	372587	400153	365132	371583	403341	348109	364472	402913	279899	421171	394187	412657	346403	220212	234569	523173	448256	460911	295413
O0487	tr|Q9VFV9|Q9VFV9_DROME	5	3	375.89	0.000712393	0.000384088	1.67498	0.98472	LL	SV	46054	DnaJ-like-2, isoform A OS=Drosophila melanogaster GN=Droj2 PE=2 SV=1	523280	273726	280427	237590	294427	424413	247904	292946	250579	199378	643071	182704	249067	221659	203312	191819	163812	204575	261772	226799	175084	290975	198498	208104	252045	150324	192848	214689	218739	126730	131674	224428	259751	233534
O0488	sp|O02649|CH60_DROME	8	5	581.45	0.000716932	0.000385744	1.60984	0.983345	SL	LV	60913	60 kDa heat shock protein, mitochondrial OS=Drosophila melanogaster GN=Hsp60 PE=1 SV=3	2.3237e+06	1.06939e+06	903170	796287	786702	1.44399e+06	1.03542e+06	1.01367e+06	1.00419e+06	779419	1.70457e+06	675530	942264	949654	790062	705810	740305	723598	969199	1.07738e+06	662727	795482	815707	744893	849338	763685	729282	841842	662734	808243	1.01216e+06	958757	1.03645e+06	787444
O0489	tr|Q8IMK7|Q8IMK7_DROME	1	1	62.63	0.00072691	0.000390312	2.30596	0.983032	SL	SV	42284	Alphabet, isoform B OS=Drosophila melanogaster GN=alph PE=3 SV=1	80468.9	34258.7	21923.7	21697.5	23444.8	34117.3	32461.7	22159.6	35873.2	18571.4	61231	18999.2	20990	25412.6	15126.1	25685.5	31625.4	33662.9	27495.9	31280.3	31293.4	15494.9	32733.3	23827.5	23002	16968.8	29955.3	25306	9562.89	11227.2	24752.2	27321.2	29933.4	24374.5
O0490	tr|Q9VIL5|Q9VIL5_DROME	15	14	1177.73	0.000742315	0.000396702	1.87415	0.982696	SV	SL	18995	CG17472 OS=Drosophila melanogaster GN=CG17472 PE=2 SV=1	6.36901e+06	6.38552e+06	4.09093e+06	4.83687e+06	2.95973e+06	7.49753e+06	6.99598e+06	3.91413e+06	4.83484e+06	4.02699e+06	1.83077e+07	9.04351e+06	7.5325e+06	8.05127e+06	7.96197e+06	4.77598e+06	2.57262e+06	2.42916e+06	4.65976e+06	1.66026e+06	4.08348e+06	2.75428e+06	2.86284e+06	4.86286e+06	2.4507e+06	9.53137e+06	9.36837e+06	1.00356e+07	9.57906e+06	3.2409e+06	4.66075e+06	5.92979e+06	5.59175e+06	4.50712e+06
O0491	tr|Q4V566|Q4V566_DROME	6	6	403.29	0.000743295	0.000396702	1.99592	0.982678	LV	SL	44713	CG34447, isoform A OS=Drosophila melanogaster GN=CG31684 PE=2 SV=1	638178	675847	486530	518956	387624	870850	473022	601366	408775	329781	1.79597e+06	675477	670281	563248	562797	258053	145728	221100	365482	109181	212777	407757	137530	333328	189917	538535	453311	523698	877386	340264	375623	474957	456085	403400
O0492	tr|E1JJ68|E1JJ68_DROME	11	8	828.32	0.000743344	0.000396702	1.51386	0.982721	SL	SV	62791	Rm62, isoform H OS=Drosophila melanogaster GN=Rm62 PE=3 SV=1	792685	678195	438356	493642	484957	632724	735677	497690	694435	593780	1.0718e+06	419826	481866	562587	571981	495976	368043	491198	486969	397062	441586	462617	487084	414295	445747	472922	400019	455720	418634	308429	532221	495230	564218	426751
O0493	sp|Q9VQ79-1|AIFM1_DROME	1	1	23.25	0.000751346	0.00040016	2.76962	0.982813	SL	SV	75211	Isoform A of Putative apoptosis-inducing factor 1, mitochondrial OS=Drosophila melanogaster GN=AIF	9888.77	10513.1	4649.23	6488.42	6004.18	6549.02	10745.3	6851.85	7314.46	4888.91	11549.5	4878.08	6647.27	7784.05	6881.06	10081.3	12025.3	9308.1	7186.67	13109.3	10023	3721.81	10073.7	5912.1	8749.95	5132.17	6610.87	6541.76	2761.44	5256.47	8271.46	5046.78	8654.9	4690.23
O0494	sp|Q95SK3|CK5P3_DROME	5	5	258.44	0.000753285	0.00040038	1.53681	0.982527	SL	SV	57707	CDK5RAP3-like protein OS=Drosophila melanogaster GN=CG30291 PE=2 SV=1	493229	331160	327863	203242	184505	290215	275767	282052	251601	229791	405744	265072	234924	274876	194065	194695	199800	230201	202223	225266	208751	248268	241623	169221	193395	198511	185535	218495	186918	166932	270265	255226	229821	186043
O0495	tr|Q9VVU2|Q9VVU2_DROME;sp|Q9V771|C6A23_DROME;sp|Q9W1X4|NU214_DROME;tr|Q7JRQ1|Q7JRQ1_DROME	16	16	896.49	0.000773454	0.00041027	1.79703	0.982392	SL	LV	17270	CG6846-PA OS=Drosophila melanogaster GN=RpL26 PE=1 SV=1	2.27972e+06	1.58632e+06	1.25526e+06	1.24319e+06	1.17413e+06	1.61547e+06	1.52375e+06	1.75257e+06	1.4464e+06	996151	2.04497e+06	1.14115e+06	1.18724e+06	1.49482e+06	974984	1.17535e+06	1.26876e+06	1.34121e+06	1.02265e+06	1.56348e+06	1.21576e+06	1.76682e+06	1.47826e+06	996806	1.02765e+06	1.36918e+06	1.13741e+06	1.15031e+06	801499	1.13317e+06	1.27271e+06	1.3076e+06	1.30511e+06	1.04637e+06
O0496	tr|Q9VQQ4|Q9VQQ4_DROME	1	1	38.19	0.00079171	0.000419107	2.42642	0.982039	LL	SV	16668	CG31952, isoform A OS=Drosophila melanogaster GN=CG31952 PE=4 SV=1	928370	488372	283167	362710	243611	810161	321839	261461	328106	261865	668197	269921	265754	136900	268359	221582	128812	180117	415000	100012	153781	181854	167917	235583	174663	138398	172186	219783	174170	120285	296182	300041	276776	236829
O0497	tr|Q8SY53|Q8SY53_DROME	14	14	982.56	0.000801526	0.00042302	1.42851	0.982199	SL	LV	37200	CG7830-PA OS=Drosophila melanogaster GN=Ostgamma PE=2 SV=1	1.48307e+06	1.1195e+06	705750	743964	622748	1.09868e+06	1.12228e+06	724288	1.01177e+06	587750	1.16096e+06	822849	803547	911480	868445	867023	601919	744247	807814	557382	781369	654568	650736	666215	707228	881327	783293	808337	644604	489779	765676	819564	816201	612875
O0498	tr|A0AQH0|A0AQH0_DROME	9	8	684.71	0.000802324	0.00042302	1.6676	0.981486	SL	SV	24604	Proteasome subunit beta type OS=Drosophila melanogaster GN=Prosbeta1 PE=2 SV=1	1.86406e+06	1.58368e+06	911161	1.02918e+06	738465	1.3975e+06	1.28031e+06	738156	1.20504e+06	840725	1.41779e+06	1.03251e+06	1.04221e+06	930933	1.1124e+06	850984	915694	1.0239e+06	1.1086e+06	1.04076e+06	799922	696130	1.08113e+06	1.05259e+06	1.06279e+06	910005	837484	1.14049e+06	608957	649827	984168	979253	1.10198e+06	978520
O0499	tr|Q8MSK0|Q8MSK0_DROME	13	2	753.32	0.000805301	0.000423738	1.8638	0.981582	SL	SV	56364	CG18749 OS=Drosophila melanogaster GN=CG18749 PE=2 SV=1	516648	500937	277245	348553	293235	476134	429158	192587	403563	212007	535347	358357	307823	243312	290696	358655	324691	324821	339876	279612	294064	207476	358908	324187	361845	297601	321591	317823	194005	116725	340170	305880	303781	250107
O0500	tr|O76742|O76742_DROME	1	1	70.62	0.000809517	0.00042442	1.75149	0.982097	SL	SV	23743	CG5915 protein OS=Drosophila melanogaster GN=Rab7 PE=2 SV=1	701300	333571	213379	301204	231488	504320	313474	216710	241692	354560	482590	197361	219096	271660	219232	282244	237918	264463	250431	218120	239528	169340	255744	239685	203863	228657	228112	259706	199875	102906	292802	233777	217911	188412
O0501	tr|I0DHK3|I0DHK3_DROME	7	7	423.57	0.000809828	0.00042442	1.87598	0.981544	SL	SV	31253	Proteasome subunit alpha type OS=Drosophila melanogaster GN=Prosalpha6 PE=2 SV=1	389376	331496	195968	229893	214573	437766	243830	132887	271386	178046	359056	157240	190432	182853	127728	167544	141864	199344	265100	199229	80371.5	224756	200134	225129	187893	136913	158948	205401	124478	94223.8	182823	194453	200774	157389
O0502	tr|Q0KIE7|Q0KIE7_DROME	3	2	164.56	0.000825245	0.000431519	2.2073	0.981034	SL	LV	172476	Ankyrin, isoform B OS=Drosophila melanogaster GN=Ank PE=2 SV=1	100202	76596.3	62150.6	57826.7	46092.1	54934	78090.6	68749	68324.3	48669.4	49055.2	16759.4	46345.1	54100.4	59484.3	56556.7	51960.6	50935.5	57302	60701.7	41640.6	46940.2	49127.4	48933.2	53577.6	67392	33021.9	55250.4	34679.5	36476.3	61487.2	54139.2	61555.1	39302
O0503	tr|Q9VPQ7|Q9VPQ7_DROME	5	5	354.8	0.000826662	0.000431519	2.24577	0.983172	SL	LV	43328	SD07518p OS=Drosophila melanogaster GN=Spp PE=2 SV=1	93727.4	132136	73201.4	112591	108849	152415	91506.6	69497.1	94720.6	121019	117995	61233.2	47987.2	39577.6	69783.9	111808	55065.6	48414.2	109438	77877.9	43614.3	70530.3	41992.5	73501.8	108344	61348.1	73822.1	44484.8	69744.6	32725	72812	124821	115414	100490
O0504	tr|Q2PE12|Q2PE12_DROME	2	2	140.44	0.00083679	0.00043594	1.95441	0.981792	LL	SV	10126	Troponin C-akin-1, isoform B OS=Drosophila melanogaster GN=Tina-1 PE=4 SV=1	114287	112800	39635.9	39534.1	57271.8	75365.4	57837.9	51700.2	80176.4	30412.8	100112	37212	48314	33379.1	28581	52027.4	27915.8	51418.9	44451.8	45979.6	34869.7	35782.5	60224.7	61940.1	30807.3	28607	48692.7	34657.7	31149	23066.7	33205.3	40754.8	48345.6	37426.2
O0505	tr|A0A023GQA5|A0A023GQA5_DROME	14	12	943.62	0.000845695	0.000439706	1.57475	0.980699	SL	LV	30365	Lethal (2) 37Cc, isoform D OS=Drosophila melanogaster GN=l(2)37Cc PE=4 SV=1	2.14051e+06	1.275e+06	746663	799298	859892	1.58064e+06	1.24641e+06	830697	1.18924e+06	941182	1.79593e+06	752382	996309	822004	909850	803048	835047	803754	829948	993646	805151	678855	704566	748643	821939	970082	795173	972442	781689	587412	1.02897e+06	833900	1.04746e+06	775669
O0506	sp|Q9VKD3|NFS1_DROME	2	2	127.19	0.000853341	0.000442805	1.54787	0.981235	SL	SV	51469	Probable cysteine desulfurase, mitochondrial OS=Drosophila melanogaster GN=CG12264 PE=2 SV=1	190974	85966.9	57695.3	71455.8	63228.8	86164.7	93545	73989.2	81026.3	67687.2	141320	79062.6	63181.9	57846.6	84404.1	56940.3	59188.8	67532.5	62080.1	68574.5	68030.7	61727.3	61157	69945	52867.9	65915.4	65683.7	60262.1	48027.7	45267.9	72948.3	80638.1	88387.6	69415.8
O0507	sp|Q09332|UGGG_DROME	49	43	3633.53	0.000864079	0.000447492	1.62332	0.980274	SL	SV	174956	UDP-glucose:glycoprotein glucosyltransferase OS=Drosophila melanogaster GN=Ugt PE=1 SV=2	1.18346e+06	1.25418e+06	760650	952176	821556	952922	1.13879e+06	754575	1.06468e+06	499145	1.39e+06	911720	743424	898516	849503	721603	717296	877656	850535	832350	716542	644624	804485	761473	841024	777755	732103	834043	579721	529302	834345	731032	982112	840527
O0508	sp|Q24400|MLP2_DROME;tr|B7YZP9|B7YZP9_DROME	2	1	105.68	0.00087272	0.000451078	1.64672	0.980249	SS	LV	56403	Muscle LIM protein Mlp84B OS=Drosophila melanogaster GN=Mlp84B PE=1 SV=1	169666	109604	71313	66325.4	82938.7	158896	110009	95401.8	90055.2	88591.1	156702	98914.3	93514.5	84986.2	62277.8	103055	99737	70947.1	73226	71656.9	104710	114516	81839.9	89128.8	64307	109234	81319.2	73567.9	53534.9	63912.3	103875	96121.5	78706.5	72135.7
O0509	sp|Q9VXF1|PP2B3_DROME	1	1	58.62	0.000887124	0.000457622	3.3062	0.980429	SL	LV	65239	Serine/threonine-protein phosphatase 2B catalytic subunit 3 OS=Drosophila melanogaster GN=CanA-14F PE=1 SV=4	138414	61476.9	71664.2	44877.1	74793.1	101484	84289.9	64165.5	88344.2	35837.5	68647.9	32655.6	22629.9	29794	27496.9	58441.7	88877.6	61072	51590.7	36998	49658	72401.5	65400.7	35613.8	42826	43627.7	48714.9	38820.3	23516.5	116902	41341.2	55860.6	47112	38502.2
O0510	tr|X2J4U0|X2J4U0_DROME	1	1	38.18	0.000896829	0.000461209	2.66001	0.979751	LV	SL	16682	CG44574 OS=Drosophila melanogaster GN=CG44574 PE=4 SV=1	70909.7	72787.8	59980	70607.5	56130.5	132439	70869.6	77482.4	46949.5	28402	234244	119890	100002	88220.2	63995.6	38632.9	12938.7	16275.7	43901	9904.84	27966.4	54361.7	14536.1	45504.3	20517	80518.3	61319.6	62305.2	105218	42123.2	52939.4	62084.5	59950.9	49396.5
O0511	sp|P32748|PYRD_DROME	4	3	297.31	0.000897591	0.000461209	1.74165	0.980107	SL	LV	44456	Dihydroorotate dehydrogenase (quinone), mitochondrial OS=Drosophila melanogaster GN=Dhod PE=2 SV=2	181473	149906	90767.6	94035.4	69023.7	126302	127494	68620.8	125870	76278.7	172334	107151	86740.6	97267.5	75437.2	87754.6	100416	113236	98078.4	86006.8	77397.1	56920.2	80625.3	99401.2	90459.2	96026.1	103707	81198.1	76493	50941.8	78015.4	90301.1	110639	78116.3
O0512	tr|Q8IPU3|Q8IPU3_DROME	5	5	290.96	0.000912305	0.000467854	1.88147	0.981741	SS	LV	39330	CG4365, isoform C OS=Drosophila melanogaster GN=CG4365 PE=3 SV=1	147218	111104	119161	132861	144432	188090	109094	103926	127463	108450	175155	77953.9	85184.2	85976.6	94711.6	78634.4	67240.7	91861.4	104117	123047	84881.7	117690	109474	127395	97236.7	84895.3	78970.3	104791	109937	98095	78327	81337.6	107704	86075.5
O0513	sp|Q8IN43|TOTC_DROME	2	2	92.4	0.000919756	0.000470756	7.04108	0.979227	SS	LV	14430	Protein Turandot C OS=Drosophila melanogaster GN=TotC PE=1 SV=1	67634.5	38466.7	11806.4	16722	26793.7	132642	90994.3	36784.9	21389.1	56226.5	31007.8	26275.5	10400.8	14239.4	15118.7	26211	70112.8	39236.1	38067	93201.8	49994.4	41330.5	216838	22650.3	22925.4	31078.7	26954.1	27559.8	6502.32	11417.4	35011.3	32956.5	28727.5	25016.4
O0514	tr|M9NCX1|M9NCX1_DROME	5	3	210.91	0.000922015	0.000470994	1.83077	0.979446	LS	SV	128376	Lethal (2) giant larvae, isoform G OS=Drosophila melanogaster GN=l(2)gl PE=4 SV=1	46323	27287.6	15854.7	20404.5	19618.2	23668.6	37021.1	30429.7	24341.4	15655.6	44818.2	22208.9	14549.3	16281.2	9979.21	17685.5	12513.4	16362.2	18824.9	18131.3	10301.3	22573.8	13965.3	12239.6	13060.5	14278.3	14176.4	20009.5	9782.66	7569.69	18233.3	19442.8	16001.5	13798.6
O0515	tr|X2JC80|X2JC80_DROME	13	13	1250.55	0.000931369	0.000474848	1.54533	0.979158	SL	LV	30280	40S ribosomal protein SA OS=Drosophila melanogaster GN=sta PE=3 SV=1	2.25578e+07	2.03118e+07	1.41342e+07	1.39175e+07	1.34179e+07	1.60743e+07	1.98679e+07	1.75688e+07	1.82237e+07	1.20413e+07	2.37235e+07	1.45446e+07	1.52278e+07	1.39482e+07	1.38554e+07	1.12061e+07	1.29704e+07	1.35403e+07	1.33304e+07	1.50176e+07	1.13607e+07	1.56617e+07	1.35621e+07	1.17402e+07	1.37338e+07	1.45593e+07	1.27187e+07	1.45574e+07	1.06076e+07	1.08717e+07	1.46526e+07	1.32958e+07	1.68499e+07	1.21852e+07
O0516	tr|X2JA66|X2JA66_DROME	1	1	113.05	0.000940465	0.000478557	1.88031	0.978896	LV	SS	7935	CG45011, isoform A OS=Drosophila melanogaster GN=CG45011 PE=4 SV=1	1.38657e+06	1.29499e+06	1.32534e+06	796622	696962	850815	1.45888e+06	846773	933025	833784	3.49149e+06	1.8742e+06	2.2363e+06	2.16959e+06	1.34474e+06	558257	365327	798355	554826	802522	737451	606934	694012	829115	396938	1.20649e+06	1.72091e+06	1.65785e+06	1.92718e+06	789426	1.01521e+06	1.15455e+06	1.18884e+06	992601
O0517	sp|Q9W0P5|GALE_DROME	12	12	991.73	0.000960251	0.00048768	1.49398	0.978455	LL	LV	39170	UDP-glucose 4-epimerase OS=Drosophila melanogaster GN=Gale PE=1 SV=1	1.63771e+06	720160	559678	586528	594161	1.03108e+06	556604	702399	696501	517206	1.19336e+06	516592	572733	576688	534352	450854	369557	537520	505885	526457	506199	542052	509012	513630	436232	574659	526699	578341	468023	459597	547060	589216	665946	539616
O0518	sp|Q8MRC9-2|GALT9_DROME	6	1	241.4	0.000964642	0.000488964	2.15143	0.978347	SS	LV	73880	Isoform B of Putative polypeptide N-acetylgalactosaminyltransferase 9 OS=Drosophila melanogaster GN=pgant9	34241	31333.3	23147.8	18302.9	25970.8	56383.8	21807	39286.8	24140.3	14640.6	44886.1	15777.2	17944	8831.07	15396.9	22848.1	17663.8	16142.1	20394.3	20391.1	16234.3	40878.8	15551	17483.4	26417.5	22006.3	17591.1	13606.1	13750	11926.8	26201	26086.1	21179.7	14901.1
O0519	tr|M9PD08|M9PD08_DROME	12	10	531.84	0.000974615	0.000493067	1.63134	0.978548	SL	LV	55892	Ef1alpha-like factor, isoform C OS=Drosophila melanogaster GN=Elf PE=4 SV=1	1.78796e+06	1.27571e+06	1.2201e+06	1.11308e+06	1.0812e+06	1.1438e+06	1.07923e+06	1.10071e+06	1.21132e+06	673401	1.74164e+06	975966	1.02186e+06	851578	1.18182e+06	783378	1.09868e+06	1.02483e+06	1.06608e+06	973783	882743	928946	820591	720477	1.12868e+06	1.0652e+06	1.05333e+06	1.02535e+06	883030	743862	1.08232e+06	932872	996664	917597
O0520	sp|Q9VUR0|UFSP2_DROME	2	2	130.76	0.000986599	0.00049817	2.49478	0.977922	SL	SV	69414	Probable Ufm1-specific protease 2 OS=Drosophila melanogaster GN=UFSP2 PE=2 SV=1	91393.5	63887.8	41050.2	52096.6	64207	46231.8	75942.6	54356.3	82456.1	52827.8	62823.2	46087.5	58632.8	102706	66891.5	69000.7	63326.9	99033.4	72301.1	63277.6	62731.7	45035.2	110724	69932.3	62555.2	46598.6	38545.8	39521.7	43544.7	36127.3	78135	62255.5	64318.4	45335.6
O0521	sp|P13060|EF2_DROME	66	61	5068.7	0.000997374	0.000502622	1.64824	0.977857	SL	SV	95677	Elongation factor 2 OS=Drosophila melanogaster GN=EF2 PE=1 SV=4	1.53926e+07	1.06684e+07	6.51944e+06	7.56687e+06	8.69565e+06	1.2504e+07	8.6929e+06	5.73573e+06	8.5449e+06	3.46054e+06	1.39531e+07	7.51842e+06	6.82886e+06	5.79894e+06	8.16175e+06	6.4349e+06	6.28416e+06	7.45801e+06	7.6113e+06	7.90297e+06	6.47004e+06	4.85785e+06	6.95203e+06	7.51904e+06	9.332e+06	6.1226e+06	6.02936e+06	6.85655e+06	6.71334e+06	4.58202e+06	7.42254e+06	6.4375e+06	7.53483e+06	7.14382e+06
O0522	tr|E1JHT6|E1JHT6_DROME;tr|E1JHT9|E1JHT9_DROME;tr|Q7KTP4|Q7KTP4_DROME;tr|Q9VMV9|Q9VMV9_DROME;tr|Q9VMW4|Q9VMW4_DROME	6	4	307.36	0.000999243	0.000502622	6.90938	0.977757	LL	LV	65475	Reticulon-like protein OS=Drosophila melanogaster GN=Rtnl1 PE=4 SV=1	29861.5	22578.6	19213.4	36175.2	51352.1	87349.3	16346	18982.1	20563.4	7792.4	25782.2	5087.48	2757.73	1655.65	4944.64	14745	11903.8	9838.03	20719.6	8129.82	3481.2	28936.5	7575.37	16732.1	10582.1	4109.55	4300.67	5093.38	16139.4	166.792	11997.5	11597	11409.5	13010.6
O0523	sp|Q9VVW8|NNRD_DROME	1	1	35.91	0.00105537	0.000529836	3.48095	0.976671	LL	SV	32630	ATP-dependent (S)-NAD(P)H-hydrate dehydratase OS=Drosophila melanogaster GN=CG10424 PE=2 SV=1	117507	28098.7	18105.3	20317.1	19118.6	49820.7	13828.8	12168	19383.2	19625.3	56621.1	4994.8	16396.7	16280.7	8477.21	10967.5	15670	23749.5	22289.8	24956.6	14184.5	19765.2	22574.2	21895.6	16740.1	6578.08	7625.47	12159.6	7138.76	11007.6	21935.7	13602.9	20809.5	17888.6
O0524	tr|Q9VK46|Q9VK46_DROME	1	1	63.52	0.00105925	0.00053077	1.94615	0.976567	SS	LV	28607	Protein YIPF OS=Drosophila melanogaster GN=CG12404 PE=2 SV=1	123291	107201	100140	108907	106633	164206	101476	168903	92054.6	71857.1	146080	65976.2	81637	62261.4	46861.8	82845.6	75447.4	62643.3	72643	73455	76751.5	152051	55634.7	56771.5	87956.4	87723.6	62520.5	54866.1	63900.3	68353.9	95432.1	99167.9	84789.3	66691.5
O0525	sp|Q9VZS3|SUI1_DROME	1	1	24.8	0.00106878	0.000534529	1.9803	0.976615	SL	SV	12655	Protein translation factor SUI1 homolog OS=Drosophila melanogaster GN=CG17737 PE=1 SV=1	263751	267830	138616	189304	166446	381666	190975	146603	188912	144692	236155	145816	107153	124721	141081	130330	74243	134467	232954	178073	89334.3	94788.9	101395	105659	219565	79383	120177	134495	107060	73513.7	167035	153517	192125	123424
O0526	tr|Q8IQP2|Q8IQP2_DROME	2	2	205.39	0.00108567	0.000541943	1.756	0.976206	SL	SV	18969	Coat protein (Coatomer) zeta, isoform C OS=Drosophila melanogaster GN=zetaCOP PE=4 SV=1	2.48627e+06	1.97497e+06	1.51782e+06	1.95312e+06	1.41568e+06	2.00905e+06	2.02447e+06	1.15625e+06	2.21426e+06	1.59785e+06	2.41696e+06	1.60544e+06	1.52027e+06	1.46962e+06	1.64305e+06	1.50497e+06	1.45967e+06	1.65591e+06	1.69276e+06	1.75412e+06	1.35285e+06	1.03845e+06	1.92922e+06	1.64339e+06	1.90134e+06	1.45583e+06	1.41908e+06	1.62804e+06	1.23294e+06	781359	1.6408e+06	1.5914e+06	1.61335e+06	1.40335e+06
O0527	tr|X2JFR6|X2JFR6_DROME	9	8	480.84	0.00109323	0.000544678	1.84122	0.975949	LL	LV	38906	Eukaryotic translation initiation factor 2alpha, isoform B OS=Drosophila melanogaster GN=eIF-2alpha PE=4 SV=1	475644	319705	317526	329112	361811	658898	258266	493105	291729	209721	443197	238582	214685	218315	205974	212515	184652	180845	275965	253231	198082	440188	165928	223400	240599	238889	217592	177423	266900	160028	265079	292276	303915	209738
O0528	sp|Q9VAL0|SPCS1_DROME	1	1	181.7	0.0011021	0.000548007	2.27689	0.975835	LL	LV	11052	Signal peptidase complex subunit 1 OS=Drosophila melanogaster GN=Spase12 PE=1 SV=2	418059	421258	325455	340775	472347	746817	264494	553754	445579	168919	474496	206839	171718	168423	209249	215591	183232	200854	485735	180081	153568	385567	170055	206782	327274	254940	174042	161074	224868	123789	290684	293241	298702	234282
O0529	tr|X2J8L3|X2J8L3_DROME	3	3	133.26	0.00110408	0.000548007	3.08175	0.97588	LS	SV	19820	Adenine phosphoribosyltransferase, isoform C OS=Drosophila melanogaster GN=Aprt PE=3 SV=1	119160	52153.4	25662.7	33879.1	29994	147001	40867.2	32691.3	26197.3	32421.5	103002	25476.6	20849.9	13557.4	28600.1	30615.1	20127.7	28521.5	37340.7	16505.2	26793	27099	31606.3	30556.4	34692.4	16534.6	25211.1	18821	13199.4	3052.25	38629.6	37619.5	27016.2	25524.8
O0530	tr|Q9VPD7|Q9VPD7_DROME;tr|Q7YU90|Q7YU90_DROME;tr|Q9VPE1|Q9VPE1_DROME	8	7	428.65	0.00111427	0.00055202	3.09366	0.975707	LV	SL	85036	CG32425, isoform A OS=Drosophila melanogaster GN=CG32425 PE=2 SV=2	3.16287e+06	3.00198e+06	1.57125e+06	1.47829e+06	726911	730293	4.09029e+06	811074	1.96878e+06	1.70544e+06	5.69957e+06	5.86872e+06	6.7901e+06	7.97651e+06	3.91287e+06	1.21913e+06	970077	1.40804e+06	1.24789e+06	642326	1.83843e+06	448465	1.04227e+06	1.75724e+06	827419	4.60711e+06	3.99556e+06	3.97213e+06	3.68059e+06	1.59348e+06	1.82953e+06	2.3766e+06	2.45165e+06	2.20585e+06
O0531	tr|Q9VBS0|Q9VBS0_DROME	2	2	111.72	0.00112966	0.00055859	2.44041	0.975331	LL	SV	48293	CHKov2 OS=Drosophila melanogaster GN=CHKov2 PE=2 SV=2	199415	146811	78992.8	76572.8	66871.3	135994	118498	43153.2	81296.2	46420.4	125972	74641.5	86479.3	70007	55224.3	43128.3	62880.4	61308.3	48291.5	49440.8	31470.9	73223.1	54485.4	66555.4	81412.7	50061.9	55782.7	27901.5	49884.5	24000	53342.2	86249.3	64796.2	55006.5
O0532	tr|Q7K084|Q7K084_DROME	4	4	238.1	0.00113395	0.000559656	2.01193	0.975218	SL	LV	16205	Obp44a OS=Drosophila melanogaster GN=Obp44a PE=2 SV=1	462345	343791	263616	336456	282820	475983	293211	148129	298892	278275	322092	261806	223067	134257	222883	276553	248951	267458	265760	196988	211259	147561	270953	308061	253913	230104	231816	243977	231739	135308	296642	278714	249409	190450
O0533	tr|Q9VBX3|Q9VBX3_DROME	7	6	258.08	0.00113964	0.000561412	2.82748	0.976464	SL	SV	48747	Vig2, isoform B OS=Drosophila melanogaster GN=vig2 PE=1 SV=2	53474.6	37212.3	29330.8	52708.4	53479.2	46765.3	27950.3	22202	28553.2	38001.5	47993.8	24822.1	19326.3	32584.9	27620.4	44410.8	28658.9	39077.9	31509.6	21409.6	38260.9	30332.3	43433.8	9485.42	22769.3	21759.1	21390.6	14336.2	13688.9	10571	47867.7	28727.5	38262.1	33916.5
O0534	sp|Q9VKH0|COG8_DROME	5	5	256.88	0.00115205	0.000566464	1.97832	0.975609	SS	SV	65792	Conserved oligomeric Golgi complex subunit 8 OS=Drosophila melanogaster GN=CG6488 PE=2 SV=1	174292	118794	62889.6	58669.9	58772.6	82000.3	86565.9	94875.4	81230.7	71604.7	80465.8	66723.1	64124.2	90021	90158.1	64212.3	53987.5	98177.6	77212.4	69191.1	68467.5	50537.9	91888.6	70553.7	99872.1	65434.8	49528.5	54936.5	41689.8	45951	76477.7	65074	71862.2	51383.5
O0535	tr|B4ZJ99|B4ZJ99_DROME	1	1	71.56	0.00116529	0.000571902	3.17663	0.97491	LV	SL	16093	Seminal fluid protein 51E OS=Drosophila melanogaster GN=Sfp51E PE=2 SV=1	576011	445322	545349	629352	666918	978734	521140	763035	499379	242292	3.02522e+06	1.03885e+06	985548	970284	477945	296926	163399	177483	299978	76243.3	315831	504711	142551	348777	191780	870455	518019	646363	898912	372713	529454	611002	596442	398652
O0536	tr|Q7K0E6|Q7K0E6_DROME	7	7	442.45	0.00116802	0.000572172	1.53284	0.976459	SS	LV	59377	Aspartyl-tRNA synthetase OS=Drosophila melanogaster GN=Aats-asp PE=2 SV=1	430811	305703	215390	225761	219599	380166	304822	331355	251248	186769	340881	239700	244313	324241	167770	202509	158182	193657	217516	199181	210391	277402	237508	194493	226428	324357	222996	241510	199000	190288	216364	238061	227602	198393
O0537	tr|Q6IHT7|Q6IHT7_DROME	3	2	197.14	0.00117106	0.000572592	2.50054	0.97472	SV	SL	12958	HDC01001 OS=Drosophila melanogaster GN=Sfp26Ad PE=4 SV=1	947462	744040	1.12536e+06	985406	891125	1.38205e+06	933916	1.41382e+06	938222	525038	2.48407e+06	1.65802e+06	1.53838e+06	1.15272e+06	1.32376e+06	538414	220924	288578	768288	132339	472402	615687	233745	788740	282802	1.37637e+06	920844	1.21115e+06	2.07204e+06	826182	849398	1.06249e+06	883438	725178
O0538	tr|Q8MQS4|Q8MQS4_DROME	2	1	162.94	0.00118129	0.000576164	8.02184	0.974738	SL	SV	96927	GH06923p OS=Drosophila melanogaster GN=Reps PE=2 SV=1	20749.9	47111.1	12108.7	24948.7	10424.2	39386.7	38485.2	3711.59	16800.5	5285.56	10395.1	7717.99	4925.71	1609.86	7374.84	48679.4	44131.1	10961.9	11579.4	6481.17	30106.2	4576.76	10156.7	18245.3	15783.5	7097.81	12315	735.263	792.944	1335.71	22826.6	24234.2	8480.3	6328.69
O0539	sp|Q9VSU7-2|USE1_DROME	1	1	52.3	0.00118418	0.000576164	1.87878	0.975458	SL	SV	23892	Isoform 2 of Vesicle transport protein USE1 OS=Drosophila melanogaster GN=Use1	120564	76265.3	49987.1	44253.5	63844.7	60129.6	78218.4	58753.6	64618.6	37990	87100.7	72115.6	84749.4	66149.8	72109.2	47906.3	66561.1	75707	48828	66834.1	65662.2	60645.4	45507.4	63219.4	61394.1	59781.5	53807.9	46167	39094	34398.2	56554.4	59879.5	63209.5	39324.5
O0540	sp|P09491-2|TPM2_DROME	9	8	929.62	0.00118495	0.000576164	2.67189	0.974403	LL	LV	32929	Isoform Embryonic of Tropomyosin-2 OS=Drosophila melanogaster GN=Tm2	212793	185763	238034	249768	350449	566613	177988	323124	217530	153499	259852	133263	91010	66354.4	135369	191266	119688	89545.7	257220	131818	84527.7	280532	95899.7	180855	192303	110992	99449.7	111177	129315	103041	186444	175064	200991	147948
O0541	tr|E2QCS7|E2QCS7_DROME;tr|Q7K3Q3|Q7K3Q3_DROME	94	87	10428.1	0.00121364	0.000589026	2.58116	0.974066	LV	SL	120907	CG17097 OS=Drosophila melanogaster GN=CG17097 PE=4 SV=1	7.88635e+07	9.82696e+07	6.1316e+07	3.97718e+07	2.06688e+07	7.63054e+07	1.27049e+08	4.97617e+07	7.06448e+07	4.95466e+07	2.41812e+08	1.61971e+08	1.3838e+08	1.00048e+08	9.19151e+07	5.32408e+07	2.64685e+07	2.02619e+07	4.53747e+07	8.35573e+06	6.27847e+07	3.91923e+07	1.6197e+07	2.74797e+07	2.01325e+07	7.76113e+07	1.44271e+08	9.95999e+07	1.54999e+08	4.61411e+07	6.03961e+07	6.69701e+07	7.56297e+07	6.10538e+07
O0542	tr|O62531|O62531_DROME	3	2	133.37	0.00122676	0.000594291	3.03687	0.973581	LS	LV	49052	AP-47 OS=Drosophila melanogaster GN=AP-1mu PE=2 SV=1	148958	110564	51578.1	74719.8	69281.4	139513	84382.5	61441.6	92758.1	303361	78951.1	52773.3	57948.8	50883.8	58383.1	71037.6	73099.4	78157.7	88952.3	75538.4	56067.2	55967.6	70908.4	62196.7	99621.6	56223.5	58024.8	66464.9	26618.4	38541.6	74868.6	78433.9	81420.1	51472.9
O0543	tr|Q9VEC8|Q9VEC8_DROME	1	1	46.44	0.00124031	0.00059975	3.76859	0.973453	SL	SV	14882	CG7215, isoform A OS=Drosophila melanogaster GN=Prx5-RA PE=2 SV=1	47926.3	48736.4	24792.3	18404	27027.4	21921.8	29601.3	23960.9	27221	2774.5	16370.3	23829.9	28696.8	10173.2	5943.36	22284.4	19236.4	29586.4	21602.9	31432.8	23438.9	11984.7	30719.9	23403.7	30029.3	12415	7902.96	14928	2610.97	8472.75	16358.7	22754.3	32273.3	14157.2
O0544	tr|Q9VCK2|Q9VCK2_DROME	2	2	104.16	0.00125146	0.00060403	2.04227	0.973127	LV	SL	25416	CG13822 OS=Drosophila melanogaster GN=GILT3 PE=2 SV=1	167606	109447	105433	84845.4	34306.6	96901.5	84308	50868.7	72106.1	56899.1	179771	168981	133014	118523	111789	38037.8	33162.7	41267.8	51435.8	27352.5	62665.9	48857.9	46334.7	50529.6	25845.2	78345.9	108812	119012	89298.6	55345.9	65359.7	82958.4	101566	45650.3
O0545	tr|Q9VN44|Q9VN44_DROME	9	7	478.09	0.00125635	0.000605275	2.3034	0.973084	LS	SV	125471	FI07923p OS=Drosophila melanogaster GN=Karybeta3 PE=2 SV=1	225072	124004	57824.3	73037.5	79782.1	277607	108812	193040	83981.3	43643.9	159063	51716.3	80209.7	46216	56660	89718	56662.7	57923.3	74977.4	49881.9	69427	137547	58523.1	58663.8	62898.3	64435.7	58402.5	47996.4	42415.4	42865	82113.7	74852.6	76453.7	64098.8
O0546	tr|Q9VQ29|Q9VQ29_DROME	4	2	316.81	0.00128026	0.000615666	1.84577	0.972619	LL	SV	25141	Cytochrome b-c1 complex subunit Rieske, mitochondrial OS=Drosophila melanogaster GN=RFeSP PE=2 SV=3	1.17202e+06	637317	515889	644353	661305	1.65598e+06	481494	741151	643352	395090	1.4727e+06	437192	340354	291446	391361	494216	351547	438909	597127	362592	299696	618266	365925	502148	484831	361762	383242	394821	442101	267177	544543	519495	503012	447363
O0547	tr|M9PDK3|M9PDK3_DROME	2	2	106.66	0.00130771	0.000627717	2.15663	0.97247	SS	SV	86275	CG32479, isoform B OS=Drosophila melanogaster GN=Usp10 PE=4 SV=1	51647	25878.1	29776.3	25575.8	24124.8	39332.2	31943.7	39226.9	28987.7	8202.52	35813.8	21235.5	19828.8	30205.2	17562	17126.9	22014.5	23411.2	19556.6	26275.9	23213.6	38977.5	24182.7	20186	23431.4	19813.6	17354.2	16188.1	10830.8	14096.6	23559.4	19259.5	25393.9	18810.3
O0548	tr|Q9VJ43|Q9VJ43_DROME	1	1	137.34	0.00132425	0.000630733	1.75931	0.971882	SS	LV	59751	LD10783p OS=Drosophila melanogaster GN=ScpX PE=2 SV=1	1.04836e+06	778756	475144	392320	311419	777601	616906	646566	845466	495979	1.03684e+06	299208	441653	809432	396853	539572	389717	567948	525074	641958	585670	557601	684873	586832	426378	506952	486342	604176	384272	386082	487426	494111	657119	544409
O0549	sp|O96827|EF1B_DROME	4	3	252.02	0.00132471	0.000630733	3.93325	0.972302	LL	SV	24303	Probable elongation factor 1-beta OS=Drosophila melanogaster GN=Ef1beta PE=1 SV=3	75637.2	56402.9	60284.1	73987.7	144343	246860	33978.8	55965.1	47071.9	32068.2	64854.8	36395.6	18823.3	17521.9	40192.2	39144.3	26416	22858.7	72145	31412.4	23567.9	48732	23128.9	29160	51286.5	19962	18542.2	21869.9	27113.4	21463.8	59501.8	45813.7	43280.4	39486.2
O0550	sp|Q05856|RSMB_DROME	3	3	240.05	0.00132501	0.000630733	1.96664	0.971964	SL	LV	21078	Small nuclear ribonucleoprotein-associated protein B OS=Drosophila melanogaster GN=SmB PE=1 SV=1	183988	186427	145605	143118	119515	166203	153313	94303	201697	142755	182279	122849	118863	114748	122541	128334	159734	133908	149311	121514	116452	87368.3	120062	129709	135399	129689	146823	142759	90964.1	54808.4	133816	120588	137480	117521
O0551	sp|P92177-1|1433E_DROME	15	13	1304.14	0.00132539	0.000630733	2.73805	0.972171	LL	SV	29765	Isoform D of 14-3-3 protein epsilon OS=Drosophila melanogaster GN=14-3-3epsilon	1.11077e+06	681226	659196	714122	1.20847e+06	2.2204e+06	486959	868341	538381	387484	1.18901e+06	462013	306440	206154	350088	527429	303007	383445	752028	289929	326305	835291	274883	481787	610497	354251	281507	266751	483718	219623	549876	562435	628945	528172
O0552	tr|Q9VJ31|Q9VJ31_DROME	4	3	244.9	0.001326	0.000630733	1.76416	0.972067	LL	LV	37156	CG10623 protein OS=Drosophila melanogaster GN=CG10623 PE=2 SV=1	435464	275284	141276	207981	162654	418102	210159	107645	209117	150442	297711	148088	131538	126753	155072	184833	120299	144670	205485	139359	128268	102699	144076	169023	168745	131422	153803	126423	110128	145269	198703	179559	183797	153464
O0553	sp|Q9VBP9-2|NPL4_DROME	3	3	213.02	0.0013492	0.000640607	1.84961	0.971706	LL	LV	71135	Isoform B of Nuclear protein localization protein 4 homolog OS=Drosophila melanogaster GN=Npl4	267198	288116	174873	233928	301315	384673	202326	176268	240276	181871	336051	130960	178902	170341	135424	153220	151015	197534	234356	162011	105266	142944	200416	205112	240858	150651	157210	160217	163065	102880	195777	169717	254068	204132
O0554	tr|Q9VPE2|Q9VPE2_DROME	7	7	523.92	0.00135699	0.00064224	1.62045	0.972108	SL	SV	47076	CG6020, isoform A OS=Drosophila melanogaster GN=ND-39 PE=2 SV=1	1.15773e+06	784969	402615	497646	356905	915224	695141	388660	649931	544643	1.09883e+06	473889	552423	602935	448140	551705	531609	541509	570453	440306	393738	358738	476702	536553	472506	484255	471544	579696	460177	295006	516377	470927	531397	469917
O0555	tr|Q9VMH4|Q9VMH4_DROME	4	4	194.96	0.00135824	0.00064224	1.78025	0.971267	SL	LV	49318	CG9175, isoform A OS=Drosophila melanogaster GN=CG9175-RA PE=2 SV=1	194699	199932	158327	163401	127255	145735	180330	137517	200888	137547	226968	147981	151429	144899	134624	126196	180627	147976	150714	148998	120718	131127	176963	160073	180947	151005	142395	157173	102795	103585	176409	142572	151685	143499
O0556	tr|A1ZBL5|A1ZBL5_DROME	1	1	81.41	0.00135998	0.00064224	2.67312	0.971238	SL	LV	98071	Par-1, isoform B OS=Drosophila melanogaster GN=par-1 PE=4 SV=1	41640.2	57413.3	45950.8	40435.6	38925.8	44371.7	52609.7	28772.8	43791.1	41412.6	65073.5	21614	32149	35201.7	16527.7	37328.1	41818.7	43262.1	40974.8	62226.9	27179.6	32700.5	41679.7	45985.5	31329.3	46017.8	33316.7	31499.8	16636.5	39845.1	30104.9	42176.9	45216.1	34844.5
O0557	sp|Q9VYY3|UBA5_DROME	6	6	474.38	0.00136728	0.000644528	1.58724	0.971337	SS	LV	44707	Ubiquitin-like modifier-activating enzyme 5 OS=Drosophila melanogaster GN=CG1749 PE=2 SV=1	1.07048e+06	837912	745330	794203	869129	740352	879448	1.05184e+06	950140	504815	1.09505e+06	679767	597395	658156	635584	546863	489842	628210	718189	645606	669763	692219	610977	645219	639900	595508	634770	657654	563810	573907	678680	607653	751438	678533
O0558	tr|Q9VZW7|Q9VZW7_DROME	4	3	208.76	0.00137313	0.000646125	1.83967	0.971378	SL	LV	75770	CG2107 OS=Drosophila melanogaster GN=CG2107 PE=3 SV=1	55285.3	39747	43363.1	38260.8	28982.8	93364.4	62700	32731.8	63319	31880.6	84250.3	21696.7	47996.6	33397.8	20864.8	40059.5	41388	37278.1	35174.4	34279.4	34855.9	35767	23420.3	36962.8	24244.7	35452.5	31857.5	31481.8	19589.5	26489.9	34418.5	40726.1	45617	40684.9
O0559	tr|Q9VRL0|Q9VRL0_DROME	5	4	236.92	0.00137974	0.000648074	1.68702	0.971354	LL	SV	33885	CG4769, isoform A OS=Drosophila melanogaster GN=Cyt-c1 PE=2 SV=1	411768	237714	170044	171997	171742	350050	149692	209411	220127	199636	453974	160301	136357	145431	123826	129606	95699	118659	183318	153926	94663.9	128310	112403	160709	165070	140746	119054	152640	117888	94278.2	175505	159036	225897	150046
O0560	tr|Q7JUS9|Q7JUS9_DROME	5	2	212.42	0.0014134	0.000661562	1.73011	0.97064	SL	LV	41166	CG9090 OS=Drosophila melanogaster GN=CG9090-RA PE=2 SV=1	414205	200504	126113	84101.8	133211	220637	127986	140878	103496	82985.9	292441	114886	106383	81255.9	104909	151106	139194	91988.2	105251	107599	114022	107305	121398	95974.9	114350	95224.6	94808.7	136890	84376.6	73690.5	124803	136674	128831	80354
O0561	sp|P02572|ACT2_DROME	41	1	3718.84	0.00141349	0.000661562	2.49974	0.970643	LL	SV	42294	Actin-42A OS=Drosophila melanogaster GN=Act42A PE=1 SV=3	161040	92506.1	93484.8	77582.1	152411	209967	66856.5	135167	72608.6	55438.8	150735	81807	70950.5	34144.4	54147.9	67847.8	56564.6	44551.8	86118	62773.6	63624	141119	43219.9	54571	88674.1	40275.6	46097.8	40544.5	63799.3	35063.7	95828.9	81977.3	81201.8	65463.9
O0562	sp|O46202|A62F_DROME	6	6	536.53	0.00141808	0.000662529	2.68259	0.970609	LV	SL	13555	Accessory gland protein Acp62F OS=Drosophila melanogaster GN=Acp62F PE=2 SV=1	1.5658e+06	1.37118e+06	1.95682e+06	2.07574e+06	1.93732e+06	2.36534e+06	2.07083e+06	1.22486e+06	2.27169e+06	1.4972e+06	4.87391e+06	4.77038e+06	3.37419e+06	3.49483e+06	3.96672e+06	912011	726964	963793	1.18213e+06	475791	1.08085e+06	624987	615715	1.93772e+06	874710	2.55104e+06	1.91593e+06	2.96087e+06	3.32569e+06	991212	1.52766e+06	2.04611e+06	2.29222e+06	1.72313e+06
O0563	tr|Q9VSY8|Q9VSY8_DROME	3	2	122.53	0.00143187	0.000667783	1.54768	0.97127	LL	SV	20672	CG3911-PA OS=Drosophila melanogaster GN=Bet3 PE=2 SV=3	166725	101552	49769.1	63645.2	63072.5	79663	87850.8	62292.2	64121.7	54048.2	146242	55521.7	82821.8	71382.1	49360.4	56003.6	57411.2	57818.7	56270.2	47102.5	53635.9	56794.9	62489.1	52081.6	45252.2	55169.5	63923.7	51824.8	47301.7	36325.8	63065.8	63431	64959	43348.1
O0564	tr|Q9VU38|Q9VU38_DROME	4	4	333.53	0.00144732	0.000673792	1.78733	0.971159	SL	LV	38389	Adenosine kinase, isoform B OS=Drosophila melanogaster GN=AdenoK PE=4 SV=1	386777	161342	89268.8	123906	138520	304946	116307	109269	129992	83395.9	344580	78414	110261	102769	81947.9	121239	114757	140103	143427	94743.6	89409.6	134724	147841	120330	120504	111246	103390	123134	108259	60432.6	99863.4	120867	110052	103768
O0565	tr|A4V0N4|A4V0N4_DROME	32	15	2643.22	0.00146017	0.000678572	1.6389	0.969802	SL	SV	68614	MIP16230p OS=Drosophila melanogaster GN=Vha68-2 PE=2 SV=1	3.49862e+06	1.91021e+06	1.50134e+06	1.52987e+06	1.59627e+06	2.9885e+06	2.05557e+06	1.72374e+06	1.77058e+06	1.58033e+06	4.60708e+06	1.29312e+06	1.07238e+06	1.61628e+06	1.23792e+06	1.1214e+06	1.25006e+06	1.51436e+06	1.54761e+06	1.9857e+06	1.18435e+06	1.58945e+06	1.40428e+06	1.38561e+06	1.65542e+06	1.57279e+06	1.24382e+06	1.48877e+06	1.20815e+06	897287	1.63016e+06	1.37137e+06	1.71518e+06	1.4479e+06
O0566	tr|Q0KI39|Q0KI39_DROME	2	2	111.21	0.0014795	0.000686339	3.40785	0.969401	LL	LV	30844	CG17271, isoform B OS=Drosophila melanogaster GN=CG17271-RB PE=2 SV=1	128026	102141	144081	149059	211041	373459	78229.4	157439	117573	111816	75438.2	75899.1	51939.1	24386.2	71248.6	71932.9	61942.6	61859.4	133951	96486.6	49990.5	141875	44958.2	47587.2	104376	48131.3	45655.6	44048.1	110470	53774.5	137771	96566	88594.2	66097.2
O0567	tr|Q9VYR1|Q9VYR1_DROME	29	25	2380.47	0.00151778	0.000702856	1.44479	0.968619	LV	SS	33694	Regucalcin homologue OS=Drosophila melanogaster GN=regucalcin PE=2 SV=1	1.51567e+07	1.01803e+07	6.59217e+06	7.22005e+06	5.89594e+06	1.22191e+07	8.88031e+06	5.59279e+06	7.3719e+06	4.25071e+06	1.83839e+07	1.07928e+07	1.0975e+07	1.04319e+07	8.74112e+06	4.86951e+06	3.33827e+06	4.94686e+06	7.11819e+06	3.50731e+06	4.66259e+06	4.47515e+06	3.7519e+06	6.16303e+06	3.86074e+06	1.0202e+07	7.78238e+06	9.51728e+06	1.13933e+07	4.76776e+06	6.57531e+06	7.48145e+06	7.76592e+06	6.36397e+06
O0568	sp|Q7JWD3|ASNA_DROME	2	2	84.75	0.00152365	0.00070433	1.90428	0.968763	LS	SV	37983	ATPase ASNA1 homolog OS=Drosophila melanogaster GN=CG1598 PE=2 SV=1	100201	67423.6	63502.7	58652	73714.4	157394	59004.1	100275	73893	44793.2	100910	39396	39224.6	54967	48449.5	38657	31996.2	31881.2	52227.9	33860.1	42018.3	115490	36800.5	38096.5	49841.6	36780	46583.8	28967.8	50686.2	32445.7	49484.3	58885.8	51959	41050
O0569	tr|Q9VCC2|Q9VCC2_DROME	1	1	53.05	0.00152756	0.000704898	1.61835	0.97299	LS	LV	37829	CG5510 OS=Drosophila melanogaster GN=CG5510 PE=2 SV=1	800414	763361	476313	546260	389352	1.55835e+06	642733	551054	572939	538468	814979	501202	516641	484140	449618	436931	376040	468812	464161	593020	294107	422177	495247	512691	466911	569033	386015	504690	428313	324457	322156	485447	484120	423223
O0570	tr|A1Z843|A1Z843_DROME	4	4	161.82	0.00153068	0.000705099	1.95304	0.968827	SL	LV	131946	CG1371 OS=Drosophila melanogaster GN=CG1371 PE=4 SV=1	94002.2	78400.3	42826	43685.1	35883.6	78528	51855.5	54663.6	51041.9	34715.1	82695.7	30591.9	45779.5	41085.9	28311.7	45941	45315.9	37199	35817.4	59161.6	43581.6	46958.8	41808.2	33450.5	38403.6	50502.7	33636.5	45328.5	22263	45170	48759.8	44927.2	42566.4	33964.8
O0571	sp|P12370|KAPC_DROME	2	2	124.89	0.00153927	0.000707815	2.19556	0.968314	SL	LV	41026	cAMP-dependent protein kinase catalytic subunit OS=Drosophila melanogaster GN=Pka-C1 PE=1 SV=3	346325	259099	200993	283029	323444	214627	305653	169337	334080	55733.5	312035	205100	189196	214349	197357	228870	296003	278650	240754	249357	227534	157158	248535	273230	289013	185963	163906	238778	162998	129507	224344	195635	219107	218345
O0572	sp|P17210|KINH_DROME	6	4	336.12	0.00154276	0.000708181	1.66692	0.968598	SL	SV	111042	Kinesin heavy chain OS=Drosophila melanogaster GN=Khc PE=1 SV=2	205712	143451	89647	86172.7	78635	136987	130649	74230.8	84755.9	68200.3	191234	85901.2	89032.4	81372.9	56498.4	89974	67248.7	78522	66387.6	86070.1	93701.7	63029.3	73657.4	62922.7	59694.3	95902	75170.8	71711.7	40170.4	46683.5	107633	105778	90786.3	63535.5
O0573	tr|B7YZW3|B7YZW3_DROME	9	9	569	0.00156314	0.000716281	2.16752	0.968294	SL	SV	225265	CG42389, isoform E OS=Drosophila melanogaster GN=CG13260 PE=4 SV=1	177639	162324	90946.1	114638	91861.5	153441	117694	56599.9	140703	132518	175357	77920.4	63900.4	75256.7	120304	97135.9	110546	119116	121105	101158	78829.7	61790	125368	100649	139153	74179.5	102325	90128.5	55986.4	38180.6	114022	96043.2	83588.8	75508.2
O0574	tr|Q5U117|Q5U117_DROME	1	1	43.37	0.00156938	0.000717299	3.12595	0.968533	SL	LV	71403	Enigma OS=Drosophila melanogaster GN=Egm PE=2 SV=1	31355.5	15147.1	19468.1	19877.7	16287.3	8161.67	6626.41	9821.28	17182.1	14068	18233	10172.4	10587.5	6727.66	4989.17	14794	6168.54	17910.9	20081.8	22633	10585.8	7638.45	18923	18761.9	26521.8	15202.8	7476.8	4252.49	4784.23	8847.17	13493.2	15111.5	4789.65	9796.71
O0575	tr|C1C5A0|C1C5A0_DROME	1	1	64.58	0.00157083	0.000717299	2.38495	0.967748	LL	LV	102061	Calcium-transporting ATPase OS=Drosophila melanogaster GN=SPoCk PE=2 SV=1	16029.7	20130.9	19010.5	22867.9	18448.6	51644.2	15816.8	14790.4	19475.8	11400	14759.7	9884.41	5805.15	7638.91	16109.6	14656.6	12712.3	13833.5	12882.4	7124.26	12244.8	16356.2	9332.33	10821.8	14041.3	7370.3	9373.08	10985	15512.9	5556.15	19959.1	10697.3	16415.8	9921.57
O0576	tr|B4ZJA2|B4ZJA2_DROME	5	5	499.94	0.00159219	0.000725795	2.26352	0.967401	SV	SL	15564	RT03039p OS=Drosophila melanogaster GN=Sfp65A PE=2 SV=1	1.79889e+06	1.75872e+06	2.25429e+06	2.11864e+06	2.05431e+06	3.33871e+06	1.9607e+06	3.23507e+06	2.04735e+06	1.40105e+06	5.55681e+06	3.38928e+06	2.83054e+06	3.01547e+06	2.88731e+06	1.15145e+06	622248	775147	1.70175e+06	472395	1.06547e+06	1.79848e+06	578902	1.42528e+06	766901	2.74916e+06	2.26517e+06	2.42434e+06	4.89378e+06	1.90156e+06	1.64929e+06	1.95555e+06	2.22528e+06	1.80075e+06
O0577	tr|A1Z9J3|A1Z9J3_DROME	7	2	311.28	0.00161758	0.000736012	2.50963	0.967684	SL	SV	993276	Short stop, isoform H OS=Drosophila melanogaster GN=shot PE=4 SV=1	20313.2	14117.5	12076.6	10381.3	10132.9	22306.1	16127.6	8035.61	12349.5	10610.3	25577.9	13036.7	6528.58	11466.3	10017.5	13171.4	11189.6	11070.6	9023.19	6337.81	10609.1	5949.1	7099.28	8724.14	10088.7	8483.3	12076.9	4892.97	2355.58	1599.69	9153.4	8545.85	11415.9	5200.56
O0578	tr|Q9VQ60|Q9VQ60_DROME	3	3	224.99	0.00162021	0.000736012	1.41437	0.971497	SS	LV	73240	CG7289 OS=Drosophila melanogaster GN=CG7289 PE=2 SV=2	290487	246914	145491	161332	167812	312174	244463	212381	209153	142145	385504	176998	159684	212302	188610	163519	182239	161110	153885	136786	155569	208266	183730	160926	159974	222205	171117	197964	138232	138107	168798	160121	169248	154473
O0579	tr|Q9VQL1|Q9VQL1_DROME	14	13	984.49	0.00165163	0.000748987	1.78726	0.966414	SL	SV	57059	CG17259, isoform A OS=Drosophila melanogaster GN=CG17259 PE=2 SV=1	1.38156e+06	1.20453e+06	831809	955343	786485	1.05534e+06	1.07372e+06	580857	1.03823e+06	706276	1.29554e+06	902433	735896	721364	1.01919e+06	700958	729621	866595	844247	837178	728568	430329	864917	773602	731789	661283	681819	688419	657814	441870	805921	832073	895981	737878
O0580	tr|M9PFR8|M9PFR8_DROME	2	2	100.29	0.00169153	0.000765758	4.76638	0.968366	SL	LV	122422	CG32164, isoform B OS=Drosophila melanogaster GN=CG32164 PE=4 SV=1	14000.6	15325.7	4784.41	7311.39	4126.07	10868.6	12963.7	3892.47	4050.08	4545.45	7431.12	1740.13	5533.46	1258.96	4036.83	13094.2	7920	9976.71	6398.92	10827.2	7092.73	2877.37	10012.5	5309.74	13960.2	4431.33	5548.11	3862.48	2108.39	841.839	7338.52	4812.14	6819.74	555.736
O0581	tr|D5AEK7|D5AEK7_DROME	1	1	39.85	0.00169841	0.000766874	2.90905	0.965838	SL	LV	46290	CG4729, isoform E OS=Drosophila melanogaster GN=CG4729 PE=2 SV=1	159362	180866	151183	144517	155304	284300	72721	92016	183552	90040.7	126940	77926.9	99211.5	104461	76351	134300	130805	145706	221465	139446	62390.4	85602.9	167286	152613	247396	73903.3	88291.1	130477	150631	73411.6	123802	88552.4	159814	105967
O0582	tr|Q9V3U6|Q9V3U6_DROME	4	4	185.48	0.00169983	0.000766874	1.87473	0.965649	LL	LV	62801	26-29kD-proteinase OS=Drosophila melanogaster GN=26-29-p PE=2 SV=1	105755	53370	55080.5	46248.9	49459.6	74997.4	48208.2	59140.8	56195.1	41378.8	36790.7	29473	45213.3	59309.3	25557.9	23272.7	13115.5	26157.1	30520.1	31702.9	21374.4	42092.3	28545.7	33544.4	18619.3	29230.1	31803.8	43359	25262.3	24030.7	30614.4	37023	42696.6	37723.8
O0583	tr|Q8IRR0|Q8IRR0_DROME	1	1	51.78	0.00172392	0.000776408	4.30139	0.965415	LL	SV	13005	CG3566-PB, isoform B OS=Drosophila melanogaster GN=CG3566 PE=3 SV=3	39756.8	30636.3	15277.7	39027.3	38648.3	62019.3	13218.5	20841.1	22252.6	32111.4	54549.4	12263.2	5437.09	17278.3	17585	26559.7	9771.28	21822.4	28734.8	7716.05	13701.4	21425.4	15555.8	10190.2	17018.9	8225.9	7412.8	5913.18	11557.4	4809.85	29441.4	14320.4	20163.4	7132.48
O0584	tr|Q7K110|Q7K110_DROME;tr|Q9VPZ2|Q9VPZ2_DROME	26	23	1896.51	0.00175071	0.000787123	1.70156	0.965097	LL	LV	69542	CG6370 OS=Drosophila melanogaster GN=OstDelta PE=2 SV=1	1.0061e+06	1.14023e+06	644698	794645	887109	1.18374e+06	852845	529781	887361	312244	1.07836e+06	651153	613600	461555	664434	684324	421890	613790	764653	427549	510595	521815	552345	721040	701165	570312	517984	576330	619159	312526	668294	611127	640833	545419
O0585	tr|X2JAI2|X2JAI2_DROME	3	3	169.89	0.00181621	0.000815174	1.53412	0.965278	SV	LS	35295	Actin-related protein 2/3 complex, subunit 2, isoform B OS=Drosophila melanogaster GN=Arpc2 PE=4 SV=1	515707	476950	361427	430969	374194	566140	471703	564602	417509	253633	1.30845e+06	677077	558000	777897	710829	282220	302670	267999	414324	207349	303978	441858	300209	374191	337678	773557	496886	560890	888312	409222	345692	417076	470560	432550
O0586	sp|Q8SXY6|TMEDA_DROME	13	12	840.94	0.00181956	0.000815283	1.42633	0.964106	LL	SV	24102	Transmembrane emp24 domain-containing protein bai OS=Drosophila melanogaster GN=bai PE=2 SV=1	2.57032e+06	1.90986e+06	1.52938e+06	1.65328e+06	1.69185e+06	1.71394e+06	1.79648e+06	1.75607e+06	1.86258e+06	753906	2.62697e+06	1.57061e+06	1.66086e+06	1.40915e+06	1.37401e+06	1.16938e+06	1.3205e+06	1.26158e+06	1.25475e+06	1.18666e+06	1.28551e+06	1.55811e+06	1.25389e+06	1.28616e+06	1.1471e+06	1.47621e+06	1.29048e+06	1.41376e+06	1.27279e+06	857756	1.49628e+06	1.43525e+06	1.51588e+06	1.20478e+06
O0587	tr|Q9VK12|Q9VK12_DROME	2	1	72.44	0.00182815	0.000817738	Infinity	0.965285	LL	LS	28781	CG5945, isoform B OS=Drosophila melanogaster GN=CG5945 PE=2 SV=1	30351.7	0	255.314	18.861	870.411	0	0	0	0	0	2662.73	0	0	1143.94	1432.63	0	0	0	0	0	1413.44	0	584.197	0	0	1323.3	3119.34	1896.33	1476.03	483.066	0	512.981	0	0
O0588	tr|D3DML3|D3DML3_DROME	1	1	41.73	0.0018635	0.000832132	3.30294	0.96315	SS	SV	80703	Connector of kinase to AP-1, isoform E OS=Drosophila melanogaster GN=Cka PE=2 SV=1	33678.9	14782.1	8157.08	25350	12183.4	38426.7	17902.5	17284.2	17885	12682.9	47269.1	16019.5	12254.9	4729.05	7720.84	20286.2	19257.4	15659.3	11336.1	13521.5	14211.7	15148.4	24491.1	9607.36	21379.8	4785.65	9899.25	12190.6	2229.83	5550.54	19776.1	14486	14162.9	6966.3
O0589	tr|X2J9A4|X2J9A4_DROME	10	9	987.16	0.00188625	0.000840859	1.59897	0.962783	LL	LV	43995	Translocation protein 1, isoform D OS=Drosophila melanogaster GN=Trp1 PE=4 SV=1	1.0046e+06	824985	712412	784289	861860	1.34051e+06	708319	925526	840041	394176	1.26823e+06	681011	598722	506766	541754	668634	482501	560606	700069	455526	486668	741461	490540	582402	788623	665309	531542	571857	622550	423123	716964	617943	707643	600229
O0590	tr|Q8IPJ6|Q8IPJ6_DROME	2	1	53.55	0.00189933	0.000845256	1.85667	0.964501	SL	LV	54624	CG9535-PB, isoform B OS=Drosophila melanogaster GN=mmy PE=4 SV=1	15811.1	8817.95	4303.75	6454.09	4691.24	6872.02	8448.77	4087.15	7700.43	3565.92	12305.4	4846.9	4839.9	4489.14	4991.19	4420.88	5059.35	7170.67	5879.5	6605.78	7045.15	7720.35	6559.99	4873.86	4622.47	5825.81	6371.19	4146.29	1902.82	3815.44	7257.05	8581.57	7321.03	5059.3
O0591	sp|Q8MLY8|RS8_DROME	18	14	1516.84	0.00190794	0.000847651	1.95906	0.962631	SS	LV	23887	40S ribosomal protein S8 OS=Drosophila melanogaster GN=RpS8 PE=1 SV=1	3.42378e+06	2.0769e+06	1.91371e+06	2.53639e+06	2.16008e+06	2.03143e+06	2.22837e+06	2.44993e+06	2.81746e+06	1.24176e+06	3.52627e+06	2.29979e+06	1.57946e+06	1.97207e+06	1.44368e+06	1.77253e+06	2.17834e+06	2.59707e+06	1.66459e+06	2.09362e+06	1.90884e+06	3.8322e+06	2.55061e+06	1.53904e+06	1.88456e+06	2.06511e+06	1.38722e+06	1.92033e+06	1.53257e+06	1.5698e+06	2.0187e+06	1.89513e+06	2.22456e+06	1.79844e+06
O0592	tr|Q9VI17|Q9VI17_DROME	28	26	2195.62	0.0019177	0.000850547	1.99883	0.962276	LV	SS	54240	CG42564 OS=Drosophila melanogaster GN=CG10284 PE=4 SV=2	2.40928e+06	3.55882e+06	1.86926e+06	2.26452e+06	1.37442e+06	4.47252e+06	2.90789e+06	1.57843e+06	2.34457e+06	1.70847e+06	8.14188e+06	3.84285e+06	3.832e+06	3.66695e+06	3.68544e+06	1.95015e+06	917249	1.01476e+06	2.13807e+06	590419	1.08168e+06	1.36448e+06	982794	1.98196e+06	963252	3.76148e+06	3.41813e+06	3.59715e+06	3.95424e+06	1.23007e+06	2.02927e+06	2.23525e+06	2.54455e+06	2.07369e+06
O0593	sp|P45594|CADF_DROME	8	8	521.72	0.00193592	0.000857181	2.06186	0.962563	LL	SV	17498	Cofilin/actin-depolymerizing factor homolog OS=Drosophila melanogaster GN=tsr PE=2 SV=1	1.1371e+06	627880	442442	533901	628244	1.43983e+06	474597	394884	468437	267695	1.01147e+06	373194	371588	332605	378487	379712	206597	345902	514828	235480	255705	327668	285422	352221	345296	349107	344598	309701	368797	166533	482468	481920	446894	371331
O0594	tr|A4V3J5|A4V3J5_DROME;sp|P48810-2|RB87F_DROME	3	3	133.1	0.00194648	0.000860407	3.50102	0.961895	LL	LV	39014	Heterogeneous nuclear ribonucleoprotein at 98DE, isoform C OS=Drosophila melanogaster GN=Hrb98DE PE=4 SV=1	33085	16126.2	21306.6	15962.7	47102.1	46303.3	13545.5	49917.4	21122.7	9742.4	37151.6	7963.31	5051.42	4633.88	8175.33	18340.4	12364.4	8724.32	24036.1	9651.7	10628.2	33556.2	7039.96	14610	19566.9	12333.8	3418.43	4986.67	14282.7	6998.05	12351.7	18409.5	15080.7	14967.6
O0595	sp|P40320-3|METK_DROME;sp|P40320-2|METK_DROME;sp|P40320|METK_DROME	10	9	460.79	0.00196941	0.00086908	1.58249	0.961835	LL	SV	45443	Isoform 3 of S-adenosylmethionine synthase OS=Drosophila melanogaster GN=Sam-S	636486	333790	262868	299080	364516	544739	363921	360176	288374	235553	740355	251258	319065	239486	232359	225921	154448	261074	265805	234009	216019	390541	205978	235235	284481	295178	188818	208826	251695	173941	255823	304663	290805	242955
O0596	sp|P32392|ARP3_DROME	4	4	172.01	0.00197688	0.000870914	1.53588	0.961369	SL	SV	47571	Actin-related protein 3 OS=Drosophila melanogaster GN=Arp3 PE=2 SV=3	533221	350509	255617	194397	214471	477050	277189	231736	225267	177458	483515	245914	247296	226462	150481	197907	192457	164096	250963	208047	169338	175120	169042	152782	241611	250968	187085	151636	221083	114333	272777	228851	249992	163818
O0597	tr|Q9VKW1|Q9VKW1_DROME	4	4	201.36	0.00199013	0.00087528	1.67295	0.963751	SL	SV	47368	CG5168, isoform A OS=Drosophila melanogaster GN=CG5168 PE=2 SV=1	430343	331717	213661	184377	245711	248461	313195	171652	285409	98364.3	455719	223692	210801	192963	149156	190468	216329	236050	214399	127693	207043	167179	175109	241853	167006	214664	148330	210282	156101	105167	187358	161744	225402	143942
O0598	tr|Q7K1M4|Q7K1M4_DROME	7	6	385.43	0.00201895	0.000886469	1.33228	0.964518	SL	SV	35911	CG1902, isoform A OS=Drosophila melanogaster GN=CG1902 PE=2 SV=1	438553	359043	267794	230691	205997	276424	303576	277700	285330	193893	394368	269300	278082	262109	262347	208350	193060	215554	186933	201514	237366	221205	200096	242250	170788	266138	194154	246536	177477	174662	219340	212142	248148	193695
O0599	sp|Q9VQ57|DERL1_DROME	1	1	107.83	0.00205962	0.000902819	1.70084	0.960702	SL	LV	28522	Derlin-1 OS=Drosophila melanogaster GN=Der-1 PE=2 SV=1	2.48952e+06	1.27217e+06	1.23999e+06	1.60473e+06	1.4314e+06	1.5211e+06	1.14673e+06	1.7268e+06	1.73694e+06	1.30293e+06	1.69149e+06	1.28661e+06	990079	891679	1.30766e+06	822705	914254	1.2396e+06	1.55679e+06	1.16302e+06	1.12521e+06	1.086e+06	1.06062e+06	1.05658e+06	1.10273e+06	945463	752462	1.33483e+06	901446	976159	1.29607e+06	1.28555e+06	1.422e+06	1.29429e+06
O0600	tr|A1Z7X8|A1Z7X8_DROME	6	6	419.28	0.00209062	0.000913684	1.54833	0.960128	LL	SV	35685	CG12926 OS=Drosophila melanogaster GN=CG12926 PE=2 SV=1	948970	577976	519472	593373	459933	621327	712544	520407	671620	380228	855015	507537	536750	627272	494344	357816	299572	447268	403488	377595	396059	355673	365053	510019	422569	399761	344368	456746	447109	245739	472811	491391	435334	438236
O0601	sp|Q9VCA2|ORCT_DROME	1	1	74	0.00209137	0.000913684	1.48324	0.95973	LL	SV	61674	Organic cation transporter protein OS=Drosophila melanogaster GN=Orct PE=1 SV=1	800291	888134	453128	434401	538776	945774	612892	500958	574549	334638	933470	541308	530585	371577	443674	476342	396697	416291	393138	333807	335252	433642	327674	374576	365674	502467	490754	392440	339445	258207	499815	471529	524071	371992
O0602	sp|O01666|ATPG_DROME	15	15	1043.07	0.00209944	0.000915686	1.77612	0.959865	SL	SV	33134	ATP synthase subunit gamma, mitochondrial OS=Drosophila melanogaster GN=ATPsyn-gamma PE=2 SV=2	1.10665e+06	612640	421971	518235	569576	951944	613211	355706	587686	564257	969552	448547	499773	402209	475605	490998	474035	479298	520748	478279	389861	267750	409808	499863	575689	385953	342356	593668	358633	259715	425245	468359	582737	430773
O0603	sp|Q9W4P5|VA0D1_DROME	1	1	56.16	0.0021127	0.000919941	2.06759	0.95935	LL	SV	40536	V-type proton ATPase subunit d 1 OS=Drosophila melanogaster GN=VhaAC39-1 PE=2 SV=1	99429.1	74142.5	59557	80308.6	102397	157047	75683.8	118426	72375.5	43837.6	191445	50881.5	33715.5	45420.8	32383.9	52095.4	41992.5	54579.9	53605.8	51646.8	43369.2	83220.1	37658.8	42056.1	57636	47213.7	38700.4	28798.3	49983.1	34243.8	62501.7	61958.1	60082	50385.3
O0604	sp|Q9VWG3|RS10B_DROME;sp|Q9VB14|RS10A_DROME	13	11	828.72	0.00214068	0.000930582	2.34986	0.959313	LL	SV	17867	40S ribosomal protein S10b OS=Drosophila melanogaster GN=RpS10b PE=1 SV=2	1.14961e+06	1.19106e+06	530616	770399	680793	1.82485e+06	940359	345899	730704	362914	1.25836e+06	599766	425194	392751	375184	667700	501912	464451	744825	323660	376855	302308	416370	509849	627010	381113	452904	386420	389711	147081	778188	692537	557658	398658
O0605	tr|Q9W1H8|Q9W1H8_DROME	15	12	838.11	0.00216179	0.000938205	1.72206	0.958728	SL	SV	51107	GH13256p OS=Drosophila melanogaster GN=Thiolase PE=2 SV=1	3.52136e+06	2.13346e+06	1.38928e+06	1.81431e+06	1.52212e+06	3.09995e+06	1.86029e+06	1.16236e+06	2.03281e+06	1.85354e+06	3.08969e+06	1.63406e+06	1.32286e+06	1.24214e+06	1.70223e+06	1.50551e+06	1.60215e+06	1.62609e+06	1.78254e+06	1.37906e+06	1.15338e+06	1.01228e+06	1.73647e+06	1.709e+06	1.84911e+06	1.40724e+06	1.33009e+06	1.75824e+06	1.28541e+06	725287	1.62422e+06	1.60524e+06	1.64075e+06	1.51171e+06
O0606	tr|Q9VG81|Q9VG81_DROME	4	2	245.36	0.00219741	0.000952092	1.67397	0.958571	SS	LV	47504	CG5167 OS=Drosophila melanogaster GN=CG5167 PE=2 SV=1	290720	128667	142985	150140	117013	223924	90193.5	165128	145491	113764	194746	130331	115889	126480	110582	113691	104316	134339	118672	126112	128544	154470	127464	85518.6	140680	111629	113198	127883	85725.3	109674	129708	161562	150682	119480
O0607	sp|Q9VCA9|SPCS3_DROME	6	6	310.48	0.00221733	0.00095914	1.58656	0.95838	SL	LV	20433	Signal peptidase complex subunit 3 OS=Drosophila melanogaster GN=Spase22-23 PE=2 SV=1	771248	756744	482019	485314	468787	994393	748331	566314	533743	415706	913016	621067	618534	450734	490514	621715	631746	453156	453045	410167	450428	601840	486202	442152	434881	668628	453206	409119	390277	380594	555801	616327	472874	428506
O0608	tr|Q9VJD4|Q9VJD4_DROME	5	5	235.99	0.00223253	0.000964127	1.50548	0.957876	SS	LV	36515	LD24721p OS=Drosophila melanogaster GN=Sgt PE=2 SV=1	572985	380420	250555	269423	215882	558647	345097	378314	276070	218297	529450	286692	276871	283259	206003	219414	234955	227435	210288	269040	246487	350604	231680	235685	245926	336000	291011	267181	169841	181145	284948	280997	312891	218478
O0609	tr|M9PHI2|M9PHI2_DROME	3	2	150.95	0.00224272	0.000966938	2.07866	0.958148	SL	LV	61823	Histidyl-tRNA synthetase, isoform C OS=Drosophila melanogaster GN=Aats-his PE=3 SV=1	89057	58947.9	30949.8	46151	37409.6	64362.7	46919.7	26379.7	63114.4	29134.4	64066.4	29084.1	40830.8	37633	18993.6	36979.4	28750.6	49720.6	42181.1	46021.1	22280	29097.1	51419	39919.5	40659.5	29753.4	28300.6	26093.6	18908.6	35595.4	44648.3	31695.5	54375.5	41780.1
O0610	tr|Q9VZF1|Q9VZF1_DROME	1	1	89.95	0.00225439	0.000970376	3.81413	0.957345	SL	LV	58720	CG1309 OS=Drosophila melanogaster GN=CG1309 PE=2 SV=1	160752	114163	73293	112433	109298	113057	93760.3	35122	129226	122957	79392.1	54743.1	46215.9	48746	90540.9	114544	120182	160869	103538	159505	55675.4	21553.4	143400	115917	159940	33830.7	66381.7	68290.9	58814.2	25907.3	122275	67787.4	89381.1	76928.9
O0611	sp|Q9V4Z9|LINES_DROME	4	1	99.11	0.00228914	0.000983719	1.55289	0.956826	SS	LV	97793	Protein lines OS=Drosophila melanogaster GN=lin PE=1 SV=1	1.25975e+06	1.13146e+06	962133	1.0699e+06	1.0728e+06	1.15897e+06	1.1417e+06	1.1445e+06	1.15784e+06	833340	1.15356e+06	1.03048e+06	1.0214e+06	1.16339e+06	992809	931869	920121	1.01094e+06	818706	846430	1.04243e+06	1.06864e+06	937766	906041	915018	964945	710238	933853	840409	748982	1.11148e+06	1.0345e+06	1.03183e+06	799891
O0612	tr|Q9VQA4|Q9VQA4_DROME	2	2	109.7	0.00229428	0.000983744	1.80663	0.956958	LV	LS	27471	CG4271 OS=Drosophila melanogaster GN=CG4271 PE=3 SV=1	62879.3	64209.5	32025.8	37251.5	25751.7	52411.8	62339.5	29728.3	41806.7	35577	127418	95259.6	86823.8	109682	62780.2	49725.9	29271.1	30477.4	34983	18033.1	45649.7	23603.3	31620.9	34624.9	16502.6	95933.1	63609	62671.6	72702.3	32548.2	41957.6	46087	50435.6	38129.1
O0613	tr|Q9VCK6|Q9VCK6_DROME	11	11	964.73	0.0022998	0.000983744	1.79634	0.956732	LL	SV	41517	CG10184 OS=Drosophila melanogaster GN=CG10184 PE=2 SV=1	1.00098e+06	862757	664500	749541	680269	790704	613609	360831	806974	455183	728862	574087	455739	546603	643834	357718	407374	577156	581921	598918	443989	442856	409022	541422	518543	385593	336771	392076	674673	322589	642551	541036	532843	429548
O0614	tr|M9NDC3|M9NDC3_DROME	1	1	53.77	0.00230044	0.000983744	2.86772	0.958033	SL	LV	100194	Female sterile (2) ketel, isoform B OS=Drosophila melanogaster GN=Fs(2)Ket PE=4 SV=1	40295.1	87605.5	46863.6	45966.9	43904.2	84901.3	49935.9	46472.8	42377	52173	42605.4	17315	44360.1	39217	33973.5	51070.6	55232.8	74138.6	41975.4	50788.7	34301.5	33488.6	26323.5	26133.2	19564.4	52853.3	55105.2	52341.1	17537.9	12975	50626.4	40450.4	53825.4	53718.8
O0615	tr|X2JEA3|X2JEA3_DROME	1	1	75.82	0.0023364	0.000997501	3.29961	0.956273	LS	SV	69284	Polypeptide N-acetylgalactosaminyltransferase OS=Drosophila melanogaster GN=GalNAc-T2 PE=3 SV=1	39046.4	35392.8	27550.7	32834.4	26849.3	150045	24991.2	40845.8	18164.1	17391.6	27688.2	21284	9456.58	19362.7	14932.8	40484.7	12509.8	25081.1	17055.4	16223.2	19555.6	46979.3	28902.5	17687.6	19118.7	20624.2	4484.04	10605	8680.88	14025.4	26761.8	28289	10391.9	21043.5
O0616	tr|Q0E993|Q0E993_DROME	9	9	575.03	0.00235469	0.00100248	1.64364	0.956953	SL	SV	119813	Valyl-tRNA synthetase, isoform A OS=Drosophila melanogaster GN=Aats-val PE=3 SV=1	1.09048e+06	672300	379197	410988	395196	825887	631926	322191	552508	237578	833015	407694	361215	363780	429474	361205	320489	413899	431276	393737	286286	288758	393946	397170	495663	410080	321540	361733	367421	190458	426062	345158	422467	346194
O0617	tr|A1ZBR1|A1ZBR1_DROME	3	3	142.26	0.00235742	0.00100248	1.61639	0.957388	SL	LV	47611	CG16898 OS=Drosophila melanogaster GN=CG16898 PE=2 SV=1	148750	72193.8	65841.9	55579.2	54423.4	195417	87296.2	93226	65991.7	46903.1	156658	42134.4	55734.3	64845.5	52512.2	60315.7	65446.3	53086.7	68938.3	49711.2	54205	80902.2	56255.9	53144.4	56935	64339.8	69065.4	61498.8	54990.5	45334.4	63228.1	70362.1	57251.4	53434.4
O0618	sp|P22465|ANX10_DROME	5	1	436.25	0.00235952	0.00100248	2.47784	0.955979	LL	LV	35967	Annexin B10 OS=Drosophila melanogaster GN=AnxB10 PE=2 SV=3	74427.3	36674.7	42479	54490.7	68835.5	92836.8	31820.1	66909.2	42246.1	23075	71852.5	22436.2	22091.5	26142.2	20941.3	31564.8	20473.6	27208.7	48389.8	19367.3	29215.1	64964.8	19188.9	35587.3	27819.9	30786	21696.5	30331.6	33522.3	19743.7	34681.5	38352.3	32706.9	27300.1
O0619	sp|Q9V9X4|MTNA_DROME	1	1	56.8	0.0023738	0.00100692	1.84859	0.955679	SS	LV	39368	Methylthioribose-1-phosphate isomerase OS=Drosophila melanogaster GN=CG11334 PE=2 SV=1	1.68556e+06	569146	474753	474963	624294	1.40903e+06	449363	898800	520061	395958	1.13592e+06	391366	411731	505560	435468	463384	428305	529777	555557	588934	462107	734158	503428	458515	675016	432829	513396	530874	339335	378324	575028	554826	566108	479859
O0620	sp|Q24208-2|IF2G_DROME	12	3	655.23	0.00238638	0.00101062	2.05105	0.955516	SS	SV	51228	Isoform C of Eukaryotic translation initiation factor 2 subunit 3 OS=Drosophila melanogaster GN=eIF-2gamma	184469	122982	121858	122068	130339	204038	105852	163044	105642	75173.4	196759	134417	147277	80612	68252.2	89316.9	96038.3	81622.6	89480.2	90454	129818	229419	86582.1	91626.5	86666.3	93967	66754.1	68100.5	81639.4	75657.4	109235	116495	116306	83026.8
O0621	sp|Q9VGS2|TCTP_DROME	7	6	276.78	0.00241095	0.0010167	2.89896	0.955532	LL	LV	19838	Translationally-controlled tumor protein homolog OS=Drosophila melanogaster GN=Tctp PE=1 SV=1	137221	83935.8	101052	107099	161880	274181	48798.2	72697.6	84367.4	65463.8	120145	39291.4	41780.2	46069.2	50020.2	77048.5	41567.7	61438.1	129825	76897.6	33292.3	135171	58653.1	65203.4	125573	43527.2	45687.4	47223.9	65709.5	51677.9	78675.6	70315.7	71470.4	47227.6
O0622	tr|Q9VEQ1|Q9VEQ1_DROME	2	2	144.21	0.00241154	0.0010167	3.12843	0.955388	SL	SV	33095	CG17556 OS=Drosophila melanogaster GN=CG17556-RA PE=2 SV=1	103694	100689	45747.6	56049.8	29196.9	80905.3	77213.6	26287.9	51501.5	41616.7	92059.7	43275	34024.9	26838.1	21203.2	73796.7	68725.6	59264.5	29861.5	40839.4	49217.5	29342.8	57568.9	29437.1	44621.6	47090.9	41446	19924.6	6426.18	12606.1	64903.2	61590.9	45363.9	25805.8
O0623	sp|P25160|ARL1_DROME	5	3	299.9	0.00241236	0.0010167	1.83132	0.955075	SL	SV	20377	ADP-ribosylation factor-like protein 1 OS=Drosophila melanogaster GN=Arl1 PE=2 SV=5	444747	474924	285066	351063	239538	374809	439507	219394	533112	279404	407986	340698	273730	269460	307507	325683	260690	317849	378918	220872	257492	196908	290242	275408	304099	269447	285387	276270	165667	146208	337120	292253	348757	242578
O0624	tr|Q9VEZ6|Q9VEZ6_DROME	4	3	247.86	0.00241741	0.0010172	2.27921	0.955018	SL	LV	29740	CG10407 OS=Drosophila melanogaster GN=CG10407 PE=4 SV=1	187494	151019	65145.1	74873.8	78735.4	276540	89619.1	65039.7	90208.7	88718.5	246381	85999.2	99372.8	40146.3	67585.3	145987	102825	132126	117827	96661.4	91604.2	57588.5	148018	115029	138781	85035.6	97034.4	93021.4	67203.5	44620.6	111849	112899	100258	69604
O0625	tr|Q9VP06|Q9VP06_DROME	2	2	82.93	0.0024332	0.00102221	1.73688	0.955895	SL	LV	55087	CG11306, isoform A OS=Drosophila melanogaster GN=CG11306 PE=2 SV=2	62231.2	55726.5	49393	50250.7	43916.5	78822.8	55819.5	60014.4	53994.2	28023.3	88780.3	34529.3	40607.5	36185.7	30938.9	41436	34436.3	41305.9	42708.2	42292.4	33536.9	76913.7	33430.8	32249.3	26216.8	53477.8	32489.8	33185.8	26210.4	23669.5	46973.5	48483.6	33259	29207.6
O0626	tr|Q9VW59|Q9VW59_DROME	4	4	162.63	0.00244205	0.00102334	2.82617	0.954684	LS	LV	23204	LD16419p OS=Drosophila melanogaster GN=RhoGDI PE=2 SV=1	88272	106883	64746.8	74327.4	128470	225493	70937.1	190307	70655.1	40023	103891	28576.6	42400.5	53269	29820.2	54724.2	30233.7	40796.2	71708.2	32130.7	49752.5	132109	39801.3	60445.9	58026.9	53822.2	56789.6	32008.3	49291.6	45937.5	61493.3	65507.4	70326.3	56896
O0627	sp|Q9VGC3|COG1_DROME	2	2	59.83	0.00244368	0.00102334	7.40038	0.956628	SS	SV	100719	Conserved oligomeric Golgi complex subunit 1 OS=Drosophila melanogaster GN=CG4848 PE=1 SV=1	23625.3	14274.2	11135.7	18486	23474.9	8548.13	18617.1	4095.78	15499.8	14187.4	11139.2	1064.88	6883.03	6166.45	19391.5	9389.92	15494.3	19370.8	12718.9	30666.9	12055.9	10946.8	27765.4	20833.8	42447.9	3307.28	4738.93	7722.19	928.356	4035.64	22245.8	8591.53	10212	877.487
O0628	tr|M9NH88|M9NH88_DROME	3	1	119.96	0.00244906	0.00102395	4.61807	0.954616	LL	LV	23574	Wings up A, isoform J OS=Drosophila melanogaster GN=wupA PE=4 SV=1	31540.2	15369.5	24965.4	40524.6	67026.1	54759.9	10806.5	38195.1	28422.6	22680.4	33973	10793.5	4855.65	1397.22	13611.1	41501.2	17449.2	20924.6	35103.2	21469	16418.7	20443.5	8215.62	24673.5	24755.4	8363.21	17833.5	18334.6	23346.6	9108.73	18944.7	11075.8	18355.4	26385.6
O0629	tr|Q9VZU7|Q9VZU7_DROME	3	3	183.86	0.00245777	0.00102596	3.90085	0.954727	LL	SV	93099	Ubiquitin carboxyl-terminal hydrolase OS=Drosophila melanogaster GN=Usp5 PE=2 SV=1	58408.4	38618.7	51847.7	72637.2	75026.8	130936	42010.4	31511.7	62631.6	11712.5	88329.8	26157.4	14136.5	30443.2	20916.3	22312.9	17810.8	29586.2	46070.3	29726.3	14029.1	28777.4	21196.7	31316.5	30153	18966.1	16604.3	16887.4	21087.9	7300.37	34142	37472.6	47244.9	20745.4
O0630	tr|M9PFN0|M9PFN0_DROME	1	1	31.22	0.00247892	0.00103315	2.65771	0.954139	LL	SV	40869	CG5830, isoform B OS=Drosophila melanogaster GN=CG5830 PE=4 SV=1	17517.6	7575.81	5526.12	10665.9	8758.06	18031.3	10769.6	7122.4	12492.4	5269.27	5893.38	4116.69	530.299	13183	1472.88	6592.42	6404.06	4646.34	5648.87	5359.95	5649.14	6706.53	4434.12	8267.69	6324.08	1790.42	6617.28	3498.46	828.564	4150.64	6325.41	5157.97	5085.49	5852.7
O0631	tr|Q9VC05|Q9VC05_DROME	7	7	659.01	0.0025149	0.00104648	1.64224	0.953687	SL	LV	90405	Oxysterol-binding protein OS=Drosophila melanogaster GN=Osbp PE=2 SV=1	551158	402746	338308	377176	354207	454129	437083	371746	480196	349548	409531	286160	312348	547663	309834	323857	335791	350640	325768	339693	298858	312944	367589	373449	311832	335398	324481	353473	243466	271733	346226	372673	372583	375335
O0632	tr|Q7JQH9|Q7JQH9_DROME	9	8	527.38	0.00252417	0.00104868	1.48736	0.953637	SL	LV	90493	LD31742p OS=Drosophila melanogaster GN=whd PE=2 SV=1	437075	226043	199596	230016	195183	301426	177505	128450	232115	193320	438422	203416	221780	177072	214036	176168	170236	206232	234495	179360	175702	168867	189289	172008	174801	233307	203832	205573	212297	126830	195327	200934	243682	178572
O0633	tr|Q0E919|Q0E919_DROME	2	2	113.53	0.00253517	0.00105158	1.86193	0.954572	SL	LV	103288	CG10737, isoform C OS=Drosophila melanogaster GN=CG10737-RC PE=2 SV=1	56579.7	82244.8	46131.2	41860.3	38652.8	54100.6	62338.9	38741.1	53227.9	43724	61747	41493.6	47007.6	56198.1	40206.2	50801	52074.6	41191.3	48240.6	54719.1	43585.2	35220.2	58417.4	39174.6	51785.7	52733.4	49484.8	36354.8	28446.7	33624.7	55020.2	40232.9	42462	35366.9
O0634	sp|Q24560|TBB1_DROME;tr|A1ZBL0|A1ZBL0_DROME;tr|A1ZBL1|A1ZBL1_DROME	41	13	3620.32	0.0025711	0.00106324	1.38092	0.952938	LL	SV	50683	Tubulin beta-1 chain OS=Drosophila melanogaster GN=betaTub56D PE=1 SV=2	1.28986e+07	6.62161e+06	5.03663e+06	4.72912e+06	5.5131e+06	9.04144e+06	6.65877e+06	6.8361e+06	5.51508e+06	4.22313e+06	1.39597e+07	5.38824e+06	5.27755e+06	4.48415e+06	5.01303e+06	4.00104e+06	3.53756e+06	3.66105e+06	4.87845e+06	3.78485e+06	4.2029e+06	5.33409e+06	3.43231e+06	4.05778e+06	4.25739e+06	4.76301e+06	4.38967e+06	4.62504e+06	4.92659e+06	3.84237e+06	5.53611e+06	5.1312e+06	5.55397e+06	4.93155e+06
O0635	tr|X2J5E8|X2J5E8_DROME	2	2	119.68	0.00257138	0.00106324	2.83686	0.952917	LL	LV	49475	FK506-binding protein FKBP59, isoform B OS=Drosophila melanogaster GN=FKBP59 PE=4 SV=1	52130.5	27003.6	32052.7	28654.5	45090.4	82312.1	20186.2	56567.2	18089.7	14219.4	42189.3	17732.4	13214.3	7020.48	14145.5	21908.4	19389	14653	19228.4	15876.8	18944.1	55458.2	19580.5	17055.4	21775.8	10987.8	16083.3	13332.4	23273.4	17025.9	24871.2	26241.9	23389.9	18729.6
O0636	tr|B5RIV0|B5RIV0_DROME	1	1	62.8	0.00259864	0.00107283	2.51721	0.952517	SL	LV	74416	Bubblegum, isoform C OS=Drosophila melanogaster GN=bgm PE=2 SV=1	306482	80836.3	66242	61867.2	82072	246436	87828.8	123744	100885	62186	185529	29216.1	41138.2	39077.8	77183	133873	67542.5	71743.9	79454.4	97841.1	75050.8	107258	92241.1	92685.6	65932	58403.5	61909	100042	18317.6	50310	116988	59356.1	93064.7	68396.7
O0637	tr|Q9VYI1|Q9VYI1_DROME	2	2	124.72	0.00262565	0.00108228	3.52424	0.952139	SL	SV	37812	Protein YIPF OS=Drosophila melanogaster GN=CG4645 PE=2 SV=2	299870	464725	178486	212952	228919	238140	362802	89226.7	388737	281998	419120	141433	172343	142744	181197	289712	243950	427111	345001	444274	197110	64532.6	361146	385814	287419	150546	185166	168797	118856	82603.9	219749	221456	272352	210497
O0638	tr|Q8INP8|Q8INP8_DROME	5	4	239.43	0.00264042	0.00108666	1.49998	0.953843	SL	SV	41349	CG11980, isoform B OS=Drosophila melanogaster GN=CG11980 PE=4 SV=1	413403	249343	139810	131660	116494	331856	206009	215457	173877	135607	339923	163672	185159	228122	137327	153350	135153	127975	131839	137608	146686	168190	141503	130645	107294	179057	127771	135757	96591.2	102234	154859	150533	170974	125646
O0639	tr|X2J8Y6|X2J8Y6_DROME;sp|O76932|PP4C_DROME;tr|Q9W0M6|Q9W0M6_DROME;tr|Q9W2N6|Q9W2N6_DROME	176	158	20233.2	0.00265358	0.00108977	2.86731	0.95216	SV	SS	102074	Accessory gland protein 36DE, isoform B OS=Drosophila melanogaster GN=Acp36DE PE=4 SV=1	1.24811e+08	1.69176e+08	1.72716e+08	1.37659e+08	6.01817e+07	1.47623e+08	2.01461e+08	7.83425e+07	2.22413e+08	1.34055e+08	4.71559e+08	2.27116e+08	2.43664e+08	1.90802e+08	2.10454e+08	1.16739e+08	4.44963e+07	5.1997e+07	1.19453e+08	2.28655e+07	8.52636e+07	5.49312e+07	3.81267e+07	8.22898e+07	4.1947e+07	1.52761e+08	2.64214e+08	2.1203e+08	4.21987e+08	9.82412e+07	1.16386e+08	1.38427e+08	1.63958e+08	1.32943e+08
O0640	tr|Q8SWX6|Q8SWX6_DROME;tr|Q8IMU2|Q8IMU2_DROME	5	4	344.03	0.00265628	0.00108977	2.13734	0.952658	LL	LV	33755	CG11790, isoform A OS=Drosophila melanogaster GN=CG11790 PE=2 SV=1	481116	483283	478393	472273	731376	686660	336719	469272	429747	218904	620018	312359	243331	272097	327886	381676	287573	329177	483678	283875	225384	448681	254507	368490	572501	317247	254558	197108	333549	301902	353959	325265	365146	279434
O0641	tr|Q9VDH8|Q9VDH8_DROME	3	3	232.51	0.0026921	0.00110274	1.53168	0.951245	SL	SV	14647	Ribosomal protein S30, isoform A OS=Drosophila melanogaster GN=RpS30 PE=1 SV=1	2.08761e+06	1.50959e+06	827635	1.09939e+06	1.03931e+06	1.41657e+06	1.54431e+06	1.19469e+06	1.23093e+06	718512	1.86285e+06	1.36207e+06	1.15124e+06	1.35862e+06	1.13785e+06	946646	1.02666e+06	1.08728e+06	1.08627e+06	858010	1.20821e+06	901667	1.12006e+06	970746	1.03634e+06	1.14466e+06	1.02417e+06	1.11329e+06	641728	672165	1.25062e+06	1.17875e+06	1.23891e+06	847453
O0642	tr|Q9VZX9|Q9VZX9_DROME;sp|P50245|SAHH2_DROME	10	8	587.22	0.00280185	0.00114591	1.76064	0.950066	SL	SV	57865	Adenosylhomocysteinase OS=Drosophila melanogaster GN=CG9977-RA PE=2 SV=1	710101	671822	548564	625388	514924	845163	821960	293840	703895	433622	708288	419516	425217	556957	340602	363902	348996	445003	555320	493577	303121	317769	350074	495019	480661	469159	318080	410358	391824	184312	472777	416402	574655	505786
O0643	sp|Q9I7T7-2|Y1505_DROME	2	2	71.9	0.00281447	0.00114928	2.17125	0.950973	SS	SV	161171	Isoform A of La-related protein CG11505 OS=Drosophila melanogaster GN=CG11505	24085.6	18612.5	13935.2	18650.9	14154.7	16896.2	19552.1	21685.2	19820.7	4997.53	35130.8	15313.3	10938.3	17465	12176.1	13914	14870.9	13813.9	12338.4	10076.5	17660.4	18755	17536.6	13372.6	13545.9	12962.2	14051.8	10840.5	6033.1	6003.95	15916.4	14431	19856	16192.9
O0644	sp|Q9I7K5|TMEDE_DROME	14	13	1138.26	0.00282665	0.00115246	1.77865	0.949654	SL	SV	25498	Transmembrane emp24 domain-containing protein eca OS=Drosophila melanogaster GN=eca PE=2 SV=2	1.7193e+06	1.96786e+06	921243	915488	944552	1.97868e+06	1.3495e+06	742427	1.27228e+06	977387	1.80576e+06	1.1319e+06	1.01255e+06	815719	1.04039e+06	1.24824e+06	867673	922663	1.29044e+06	738070	741898	625318	916749	951916	1.28112e+06	1.10057e+06	939855	797244	697058	437838	1.08111e+06	1.1978e+06	1.19711e+06	832918
O0645	tr|Q9V428|Q9V428_DROME	1	1	33.43	0.00285937	0.00116193	1.95046	0.95022	SL	LV	31901	Icarus, isoform A OS=Drosophila melanogaster GN=ics PE=2 SV=2	63261.8	45901.7	27282.1	24464.2	29933.8	34477.2	56747.4	24284.4	29339.2	30020.7	59953.6	39485.2	34655.2	21939.6	21711.3	38876	49847.5	28227.4	25465.1	31701.2	49445.5	27536.7	41484.7	34992.6	31934.6	40157.5	28210.4	27897.7	22415.7	17339.7	41989.6	33835.1	24065.7	22176.7
O0646	sp|P82147|L2EFL_DROME;sp|P82147-2|L2EFL_DROME	4	4	160.69	0.00286012	0.00116193	2.43092	0.949131	SL	SV	21296	Protein lethal(2)essential for life OS=Drosophila melanogaster GN=l(2)efl PE=1 SV=1	204252	156776	95406.1	82945	89551.2	247736	119307	45594.5	99557.4	106804	136575	66012	56483.6	62927.1	83238.8	134187	60061.9	72221.4	150061	51825.6	36997.4	39884.9	51436.8	111339	59478.6	35832.8	86236.7	62923.9	59622	18631.2	53560.7	77997.2	92562.6	79269.4
O0647	tr|M9PI33|M9PI33_DROME	2	2	123.99	0.00286462	0.00116193	12.0795	0.950976	LL	LV	32456	CG6910, isoform C OS=Drosophila melanogaster GN=CG6910 PE=4 SV=1	94293.8	7326.55	384.581	2006.13	3218.8	59151	3846.57	7143.69	3271.54	2652.55	9359.93	0	0	1536.51	0	6175.06	3326.78	6288.25	4907.02	3482.73	8066.53	4016.16	6692.91	3998.23	5730.33	5259.33	2232.55	2329.23	0	689.282	6096.1	4809.41	4614.43	7234.17
O0648	sp|Q9U4L6|TO401_DROME	1	1	87.97	0.00286757	0.00116193	2.1772	0.949636	SL	SV	36598	Mitochondrial import receptor subunit TOM40 homolog 1 OS=Drosophila melanogaster GN=Tom40 PE=2 SV=2	245452	214723	124386	123037	97090	173115	207926	65478.1	157870	109706	245947	124063	125820	90253.9	110815	148020	163675	125597	135358	184397	100093	67783.5	122628	117663	142106	127472	114612	134299	57972.3	64091.4	157067	106576	121774	87508
O0649	sp|P14318|MP20_DROME	2	2	136.91	0.00287475	0.00116304	3.27978	0.950272	LL	LV	20320	Muscle-specific protein 20 OS=Drosophila melanogaster GN=Mp20 PE=2 SV=2	285659	95893.2	59866.4	102251	156976	339952	30681.8	101610	58586.5	52380.1	180589	40944.2	29185.7	23229.2	36938.5	63957.3	39410.5	60704.8	122627	53916.8	36603	59187.1	47153.4	68050.6	80267.2	27950	52105.3	43444.3	58207.8	27000.6	84793.4	82874.7	92531.6	62222.4
O0650	tr|Q9W228|Q9W228_DROME	1	1	59.35	0.00303829	0.00122732	1.89262	0.95177	SL	LV	59445	RE07815p OS=Drosophila melanogaster GN=Ugt58Fa PE=2 SV=3	47365.2	44095.7	22585.8	37329	33709.7	46903.3	40956.2	24666.2	29002.4	35679.2	53534.6	27143.2	32203.3	19528.5	28066.4	33134.3	38476.3	27563.3	29478.5	27349.2	29754.2	33260.9	30712.4	29075.6	21647.1	34973.3	25875.1	31812.4	32173.7	26845.9	18267.3	38182.1	36489.2	18571.4
O0651	sp|Q9VPH7|ERF1_DROME;tr|M9PFR9|M9PFR9_DROME	2	2	254.47	0.00307466	0.0012401	1.61045	0.946384	SL	LV	49413	Eukaryotic peptide chain release factor subunit 1 OS=Drosophila melanogaster GN=eRF1 PE=1 SV=2	296160	201531	124941	153207	108570	174766	188490	115264	157564	116293	187318	118903	143558	162097	149692	117723	117616	148635	116725	159839	135382	115404	139175	126892	165495	128933	122399	142966	80075.5	114265	180834	146005	143883	119478
O0652	tr|Q8STA5|Q8STA5_DROME	1	1	132.82	0.00308761	0.00124341	3.40219	0.94609	LL	LV	16799	CG2862, isoform C OS=Drosophila melanogaster GN=CG2862 PE=2 SV=1	290950	98638	175742	205915	254354	441156	73333.1	252974	120977	100231	295657	68956.6	38462.4	50376.8	37139.2	100447	59118.9	57493.2	161363	67812	64212.3	278762	57916.5	119557	129081	75011.4	53267.5	50793.9	106656	64926.8	101863	115833	127939	81884.2
O0653	tr|A1Z959|A1Z959_DROME	5	5	355.2	0.00310971	0.00125039	1.50962	0.949963	LV	SL	30559	CG30486, isoform A OS=Drosophila melanogaster GN=CG30486 PE=4 SV=1	566738	683284	366181	381985	335272	583683	678616	404158	522988	385242	1.50534e+06	600987	787221	686739	483596	346690	231147	272779	302324	223927	412492	289687	300834	423628	293744	671790	630644	623921	597173	328221	492613	591280	556637	457867
O0654	tr|Q9VTW6|Q9VTW6_DROME	1	1	143.38	0.00313302	0.00125784	2.41808	0.946107	SL	LV	10873	CG10418-PA OS=Drosophila melanogaster GN=CG10418 PE=4 SV=1	286092	241829	141422	180384	151520	213451	232790	118864	190043	168529	21846.6	204680	106634	105706	42016	106700	121521	153953	198677	114860	106250	62184.6	159140	196265	186365	108228	56914.5	102295	96082.2	61479.8	113290	123978	223332	147525
O0655	tr|Q9VHN4|Q9VHN4_DROME	2	2	52.57	0.00314619	0.00126018	2.1386	0.945783	LL	SV	39960	CG8043 OS=Drosophila melanogaster GN=CG8043 PE=2 SV=1	38705.9	27785.9	12580.8	11934.2	9633.09	14935.4	23205.9	13673.1	12391	7780.12	20215.1	13304.3	15157.7	5287.57	3431.3	12160.8	10402.3	11908.6	10786.5	11973.3	8213.94	11176.6	10731.3	7393.19	14256.5	8734.1	9584.06	11773	3859.16	6232.12	11844.3	14700.5	8529.09	7545.44
O0656	tr|Q7KSF4|Q7KSF4_DROME	11	7	423.78	0.00314846	0.00126018	2.05531	0.945575	LS	SV	261537	Cheerio, isoform G OS=Drosophila melanogaster GN=cher PE=4 SV=2	126671	86532.1	77592	80666.2	94172.9	193713	73013.5	134594	62810.9	89434.2	151642	73396.5	53262.1	43214	67306.7	56846.3	58729.1	46611.8	62054.5	42087.7	51168	128323	45383.9	47674.1	53687.8	38228.8	57794.7	49673.2	63253.3	29650.5	65370.6	75753.3	72626.8	49129.4
O0657	tr|Q9VHC3|Q9VHC3_DROME	1	1	44.56	0.00316261	0.00126392	1.98347	0.945273	SS	SV	79846	Blistery, isoform A OS=Drosophila melanogaster GN=by PE=2 SV=1	47763.7	33193	22876.7	23673.8	25125.5	39982.3	31760.7	33334	27601	38138.7	42266.1	27920.9	28815.9	31251.6	20661	29131.8	26529.8	18128.5	20364.2	20990.2	31806.8	25858	18488	25022.6	23231.8	30016.8	17326	16335.3	4630.87	14043.3	26819	27027.5	22823.1	19982.1
O0658	sp|Q9VN25-2|EIF3A_DROME	44	18	2112.36	0.00318789	0.00126987	1.56069	0.944925	SS	SV	126172	Isoform B of Eukaryotic translation initiation factor 3 subunit A OS=Drosophila melanogaster GN=eIF3-S10	585334	581863	276453	354716	282946	545170	482480	282587	394587	407222	543128	367102	353678	307195	356944	309805	291040	332120	395044	230835	261749	247810	320310	384662	413310	270158	348179	381135	248108	161279	342465	348694	388752	286203
O0659	sp|Q9VN25|EIF3A_DROME	27	2	1512.23	0.00318789	0.00126987	1.56069	0.944925	SS	SV	134580	Eukaryotic translation initiation factor 3 subunit A OS=Drosophila melanogaster GN=eIF3-S10 PE=1 SV=1	864129	859005	408127	523668	417714	804836	712286	417184	582530	601182	801820	541954	522136	453513	526957	457366	429662	490309	583203	340782	386420	365842	472874	567877	610170	398835	514017	562670	366282	238097	505582	514778	573915	422521
O0660	tr|M9MRD0|M9MRD0_DROME	1	1	41.46	0.00319201	0.00126987	3.66797	0.945663	LL	LV	26047	Ubiquitin carboxyl-terminal hydrolase OS=Drosophila melanogaster GN=Uch PE=3 SV=1	60232.6	33911.7	37633.5	62827.6	88075.8	124325	15561.6	40656.7	30212.2	24583.7	72802.3	17466.1	16738.6	4382.95	16346.2	42257.9	14886	31937.6	52372.9	27157.5	20071	59397.2	28844.3	33188.8	28006	12789.8	12783	12858.9	41775.3	18103.6	38412.3	35653.9	36730.7	31456.6
O0661	sp|P46415|ADHX_DROME	6	5	276.06	0.00320983	0.00127503	1.98922	0.944902	LL	LV	41216	Alcohol dehydrogenase class-3 OS=Drosophila melanogaster GN=Fdh PE=1 SV=3	479901	218068	149113	151476	149188	590578	134873	118925	130559	120505	298059	116165	122009	96253.8	92571.7	114932	104310	112196	136041	92842.4	72843.6	174344	94899.7	133636	110615	121400	84571.9	102039	101378	92630.4	105596	155706	132107	120945
O0662	sp|Q9VSS2|SRP68_DROME	13	13	612.28	0.00322924	0.0012808	1.49947	0.945676	SL	SV	69747	Signal recognition particle subunit SRP68 OS=Drosophila melanogaster GN=Srp68 PE=2 SV=1	401356	318903	181905	201761	210216	403533	276098	211823	243150	176296	332738	238499	245613	294880	206911	182203	169226	202338	213633	192383	163698	170161	202732	194573	245805	261260	159485	155356	153421	157484	208534	212230	233150	170075
O0663	tr|Q0KHQ2|Q0KHQ2_DROME	2	1	72.01	0.00324297	0.00128431	2.90456	0.944245	SL	LV	227353	CG34120, isoform C OS=Drosophila melanogaster GN=CG1819 PE=4 SV=1	93720.7	26688.6	25851.6	28200.2	38267.2	36881.5	29848.4	45192.7	36588.7	26831.9	42425	15609.9	28263.1	16472.9	18818.8	43075.7	31364.6	36644.4	31607.4	38110	27574.5	27641.3	56385.8	25748.4	36455.2	44478.9	29177.5	31069.8	8184.59	29853	37216.5	41499.7	24158.8	30817.8
O0664	sp|P08841|TBB3_DROME	16	1	1182.03	0.00325553	0.00128734	1.37767	0.944416	LL	SV	51527	Tubulin beta-3 chain OS=Drosophila melanogaster GN=betaTub60D PE=2 SV=2	70381.9	30389.6	22788.9	23520.9	22280.5	41570.9	34565.5	31544	26867.2	21768.7	67311.9	24768.9	26251.7	23567	26279.4	18845	17814.5	17931.4	23573.5	16439.1	21710.2	22920.1	17541.6	20719.7	20500.1	22207	20737.3	24337.7	21732.2	17913.9	26713.3	25445.2	27850.3	23690.3
O0665	tr|Q8IN49|Q8IN49_DROME	3	3	188.98	0.00329857	0.0013024	1.5104	0.943618	SL	LV	95442	CG31195 OS=Drosophila melanogaster GN=CG31195-RA PE=2 SV=2	322661	287156	194978	198550	191845	331516	246752	199296	211833	99721.7	286033	194989	205519	232546	188554	190631	203684	188971	170861	142270	166306	206396	162346	180491	152619	224173	184617	196881	183705	145840	214659	178517	214242	176897
O0666	tr|Q9VRB7|Q9VRB7_DROME	1	1	46.32	0.00332109	0.00130932	4.20693	0.943844	LS	LV	33311	CG1324, isoform A OS=Drosophila melanogaster GN=CG1324 PE=2 SV=1	42480.5	19167	13053.3	16757.4	6693.88	124710	20792.2	19532.7	21964.7	14298.6	23652	4408.29	3631.24	13553.1	8980.99	36344.6	10012.5	11930.4	24941	8382.41	10384.5	46873.3	14194.6	21455.9	16690.9	20761.3	9808.12	17796.5	9944.13	15051.4	26434.3	21438.8	13815.6	16167.1
O0667	sp|P91931|DCAM_DROME	1	1	91.34	0.00337287	0.00132774	3.56303	0.947153	SL	LV	40431	S-adenosylmethionine decarboxylase proenzyme OS=Drosophila melanogaster GN=SamDC PE=2 SV=1	338904	255927	129174	117767	225279	155374	276879	38197.1	212027	31278.8	125077	95430.3	101074	108182	112083	153986	110352	358614	171089	254949	151587	53351.3	264679	277932	324524	138023	56879.3	142374	77499.7	85024.6	104834	74828.5	85725.7	93673.4
O0668	tr|Q9W3N1|Q9W3N1_DROME	2	2	75.61	0.00339929	0.00133614	2.05314	0.942414	SL	LV	35166	CG1444 OS=Drosophila melanogaster GN=CG1444 PE=2 SV=1	104028	163500	96880.5	96866.6	65594.1	133605	178800	62064.2	105294	101133	84794.1	100903	84262.9	84541	89682.4	97774.3	76928.7	116597	118286	104218	65173.2	98751.7	104079	95868.3	102527	103237	99324.8	82834.5	51991.9	66600.7	89000.5	79300.3	122684	81471.4
O0669	tr|Q9W5W8|Q9W5W8_DROME	3	3	188.22	0.00340923	0.00133805	1.77745	0.942159	LL	SV	34223	CG9577 OS=Drosophila melanogaster GN=CG9577 PE=2 SV=2	169634	96552	80127.6	74579	113291	248078	76617.4	126773	97497.8	49117.4	175948	61890.3	63998	87630.5	44954.5	60627.9	64613.9	57272.2	91834.2	73047.3	67373.7	114194	68504	52103.7	63328	78776.9	57037.1	50054.6	50557.9	46736.1	83613.1	76246.5	83126.7	65383.9
O0670	tr|Q8IQS7|Q8IQS7_DROME	6	6	472.39	0.00343701	0.00134693	1.58597	0.946468	LL	SV	60559	CG32201 OS=Drosophila melanogaster GN=CG32201 PE=4 SV=2	406381	399166	220016	338965	310988	580787	260611	228665	337302	198798	596393	252615	260259	265992	258711	218971	189972	202473	279241	156886	190178	246876	198543	240237	231982	256084	210744	221233	197991	140152	225714	196448	276119	205720
O0671	tr|Q9V3A8|Q9V3A8_DROME	16	16	1427.96	0.00346608	0.0013563	1.62208	0.943039	SL	LV	57888	Ergic53, isoform A OS=Drosophila melanogaster GN=ergic53 PE=2 SV=1	4.76656e+06	5.46719e+06	4.10066e+06	4.33818e+06	3.95196e+06	4.70081e+06	4.93901e+06	2.77571e+06	5.14569e+06	3.49011e+06	5.36084e+06	3.35769e+06	3.73873e+06	4.07525e+06	3.54202e+06	2.90532e+06	3.39157e+06	3.51973e+06	3.80513e+06	3.81039e+06	3.1201e+06	2.78406e+06	3.58881e+06	3.6768e+06	3.9431e+06	3.94919e+06	3.406e+06	3.63047e+06	3.05159e+06	2.12283e+06	3.47551e+06	3.23984e+06	3.7285e+06	3.35962e+06
O0672	sp|Q9Y105|SYQ_DROME	7	4	395.92	0.00359588	0.00140363	1.28364	0.93988	LL	LS	88306	Probable glutamine--tRNA ligase OS=Drosophila melanogaster GN=Aats-gln PE=1 SV=1	659639	490088	337785	299844	235218	377761	372028	279295	343775	208535	839005	434304	387806	424963	365373	242094	216910	222183	236788	175098	269459	266210	226899	242824	210887	377997	330939	308677	307743	249348	305975	317191	344517	285963
O0673	tr|A1ZA22|A1ZA22_DROME	3	3	191.09	0.00359772	0.00140363	1.78154	0.939835	LS	LV	51279	eIF2B-gamma OS=Drosophila melanogaster GN=eIF2B-gamma PE=4 SV=1	512335	256662	178222	169270	160314	444549	184529	367667	193483	158354	455088	137591	134809	143202	114941	141391	116109	142319	210444	132980	152079	258788	106755	139226	129139	95799.7	110727	140886	162363	163232	193836	181810	192870	143175
O0674	tr|Q0E8H8|Q0E8H8_DROME	4	3	256.06	0.00365049	0.0014221	2.6732	0.940296	SV	SS	8898	BG642312, isoform A OS=Drosophila melanogaster GN=BG642312 PE=2 SV=1	164309	134804	162862	156748	134706	198369	160824	163896	123806	136304	503302	399240	312022	153084	233798	88406.4	47887.9	89297	171784	17937.8	59287.5	92187.5	25555.7	88329.8	81762.6	338320	194662	206460	390101	100944	152026	172592	181068	144943
O0675	sp|P53777|MLP1_DROME	2	1	196.33	0.00368761	0.00143289	3.27152	0.939261	LS	LV	10591	Muscle LIM protein 1 OS=Drosophila melanogaster GN=Mlp60A PE=2 SV=1	584990	191673	227611	190537	456751	854188	128415	614423	231042	258758	530850	97692.1	80160.1	87920.6	90496.7	183542	97706.2	133120	318467	165393	143614	414003	130284	157181	166798	116885	134124	124711	159103	151506	226060	221528	223970	206725
O0676	tr|Q7KMH5|Q7KMH5_DROME	1	1	56.75	0.0036891	0.00143289	2.39855	0.938811	SS	LV	68335	BcDNA.LD29892 OS=Drosophila melanogaster GN=BcDNA.LD29892 PE=2 SV=1	26137.7	21447.9	13251.1	12272.3	15718.2	19613.9	20144.4	21491.1	14698.2	9168.21	28447	10848.6	12616.9	4817.41	7802.76	14056.3	17627.5	15084.9	10133.8	13467.4	17750.5	23265	15930.8	10519.2	12653.9	10348	16804.7	8696.25	1490.94	6964.59	15734.9	12631.3	14353.5	8484.17
O0677	tr|Q9VNF9|Q9VNF9_DROME	5	4	283.54	0.00371397	0.00144042	1.48659	0.950397	LV	QC	22337	Ethanol sensitive with low memory OS=Drosophila melanogaster GN=elm PE=4 SV=1	470633	377308	241933	269976	229701	434790	457563	302476	339537	250895	758667	452720	445644	624087	429655	257593	212201	209134	272604	169315	220855	182974	223806	273033	240427	418468	298032	374299	330306	236871	246522	291987	291061	238846
O0678	tr|Q9W2S8|Q9W2S8_DROME	5	5	324.54	0.00372594	0.00144293	2.36362	0.938872	SV	SL	104082	CG9806-PA OS=Drosophila melanogaster GN=CG9806 PE=4 SV=1	25419.8	63752.4	44616.6	44454.5	28434.6	35222.9	80309.8	70106.3	50263.8	32598.5	160852	84835	118896	123819	93443.6	51942.2	25278.2	23533	35629.9	8739.51	56424.8	45761.9	17414.4	46309.6	16346.7	137640	86382.7	102460	75918	65090.7	53871.9	55952	66360.4	53323.5
O0679	tr|Q9VNX4|Q9VNX4_DROME	9	9	621.39	0.00376105	0.00145439	1.6048	0.94353	SL	SV	64337	Delta-1-Pyrroline-5-carboxylate dehydrogenase 1, isoform A OS=Drosophila melanogaster GN=P5CDh1 PE=2 SV=1	1.59592e+06	1.05386e+06	729410	761583	891025	1.22364e+06	925827	648688	1.1108e+06	716214	2.08914e+06	804396	799492	755787	601100	595499	756516	826612	909714	555158	669058	490365	712705	897936	709396	644239	586884	818661	662235	460848	722697	636910	732471	612284
O0680	tr|Q7K5M6|Q7K5M6_DROME	2	2	182.81	0.00376816	0.00145499	3.75008	0.937833	SS	SV	30812	GH04176p OS=Drosophila melanogaster GN=Sip1 PE=2 SV=1	55013.5	59375.8	71378.7	64848.3	132449	75691.4	87047.7	75100.3	105427	87198.6	56034	172267	75394.6	30383.8	130248	43753.3	42849	72388.5	84119	76438.2	52012.1	43443	73294.7	75767.4	105111	17771	7849.51	24978.6	27277.5	39399.4	51962.3	52263.5	69861.5	62599.7
O0681	tr|Q8IPX7|Q8IPX7_DROME	2	2	87.53	0.00379831	0.00146448	2.50974	0.937491	SL	SV	25365	CG31938-PA OS=Drosophila melanogaster GN=Rrp40 PE=2 SV=1	44357.3	45083	22509.2	26192.4	22339.3	31363.1	40754.9	23994.9	34563	15639.1	30202.7	19849.9	23260.4	33010.1	12825.8	28749	32458.8	28196.3	21152.4	13302.3	26781.8	21328.8	20831.8	21778.7	15407	19639.7	16513.5	20415.1	3622.65	10225.7	30853.5	24158.1	25800.6	13670.1
O0682	sp|Q9U616|GCSH_DROME	1	1	52.04	0.00384456	0.00148014	3.30152	0.938084	LS	LV	18133	Glycine cleavage system H protein, mitochondrial OS=Drosophila melanogaster GN=ppl PE=2 SV=1	88037	30107	18522.1	22231.1	24219.9	178934	13539.7	9660.8	23770.6	12364.9	62044.8	12112	6247.53	4550.06	6488.04	31171.9	22932.9	19293.3	36339.9	13500.4	14761.6	13483.7	18427.4	18810.8	26820.1	6114.12	19817.4	13593.9	11909.7	4915.99	19590.1	25401.2	30484.1	17113.6
O0683	tr|M9PF96|M9PF96_DROME	3	1	87.44	0.00387493	0.00148965	2.12353	0.937759	SS	SV	73265	Pmp70, isoform C OS=Drosophila melanogaster GN=Pmp70 PE=3 SV=1	101446	52734	30207.4	37361.9	34655.3	81392.6	50872.7	33396.7	42392.9	35770.4	98698.7	41205.9	11491.3	20191.1	35042.8	42901.1	28595.3	23770.9	34628.6	35703.6	21941.6	55394.6	44458.5	42978	44542.1	19803.7	36280.4	26914.9	33819.8	14570.1	27312.1	30566.2	43450.9	29033.3
O0684	tr|Q9VXV1|Q9VXV1_DROME	1	1	40.23	0.00399344	0.00153296	2.04897	0.937134	SL	SV	22949	CG6299, isoform A OS=Drosophila melanogaster GN=CG6299 PE=2 SV=1	76375.2	61930.2	79734.9	83798.5	89386.6	54702.2	110704	52944.2	83135.2	43916.8	92783	34413.9	37691.6	58655	75819.5	71987.7	43717.1	50034.9	104656	65638.3	61212.6	47921.4	47064.1	69745.1	80794.7	44477.9	38169.3	36398.3	43487.8	52019.1	35893.2	51148.1	61021.2	63151
O0685	tr|Q9VLM0|Q9VLM0_DROME	26	24	2147.65	0.0040566	0.00155494	2.07291	0.934912	LV	SS	28366	CG17799-PA OS=Drosophila melanogaster GN=lectin-29Ca PE=4 SV=1	9.69292e+06	1.33768e+07	8.04232e+06	7.72769e+06	5.27603e+06	1.17804e+07	1.12064e+07	3.17745e+06	8.70816e+06	5.98277e+06	2.90397e+07	1.56316e+07	1.70197e+07	1.72784e+07	1.1123e+07	6.30283e+06	3.29976e+06	4.30146e+06	7.88615e+06	2.1676e+06	5.64377e+06	3.67699e+06	4.09757e+06	7.55664e+06	3.04281e+06	1.24496e+07	1.40674e+07	1.3679e+07	1.54323e+07	4.47023e+06	7.29703e+06	8.78132e+06	1.07051e+07	7.79352e+06
O0686	sp|P61857|TBB2_DROME	30	4	2238.67	0.00411086	0.00157344	1.39532	0.934057	LL	SV	50548	Tubulin beta-2 chain OS=Drosophila melanogaster GN=betaTub85D PE=1 SV=1	216405	94714.2	72159.2	72291.9	69481.8	122413	103213	106060	79245.5	66005.8	201378	77101	81526.8	71412.4	75879.6	59334.2	50335.1	52380.2	71496.9	52214.3	67565.5	82668.3	51202	58814.6	59002.8	67841.3	64793.3	70610.3	65058.1	58257.4	82040.1	77147.3	82352.1	71233.4
O0687	tr|Q8MKK1|Q8MKK1_DROME	2	2	172.18	0.00416269	0.00159095	2.10535	0.933623	LL	SV	20109	CG30185 OS=Drosophila melanogaster GN=CG30185;Gr59f PE=2 SV=1	273264	268858	137529	198676	112423	265199	200595	54882.4	190242	128796	219335	171862	121175	96255.6	105425	125350	78885.4	129819	186997	109888	87231.1	92118.1	127884	130240	122134	90799.5	113588	105826	96410.1	37076.5	138719	113917	124578	110321
O0688	tr|Q9VL69|Q9VL69_DROME	3	3	269.21	0.00418287	0.00159635	1.65508	0.933106	LL	LV	21622	CG5885-PA OS=Drosophila melanogaster GN=BEST:CK01296 PE=2 SV=1	549567	509100	467983	403725	467899	725010	456977	388335	376194	203401	719898	367497	348695	271545	288164	345890	263964	255295	341839	277692	288540	426942	240415	292563	305223	395454	344070	267008	406789	205333	367505	440436	369074	277932
O0689	sp|O46227|A33A_DROME	2	2	136.71	0.00421867	0.00160767	3.76295	0.933232	SV	SL	5563	Accessory gland peptide Acp33A OS=Drosophila melanogaster GN=Acp33A PE=2 SV=1	618145	446858	1.13236e+06	666767	1.15283e+06	1.24934e+06	607521	1.61621e+06	458398	252450	1.62925e+06	1.24932e+06	1.15315e+06	798476	770081	275741	76001	108476	504438	77568.1	243649	792711	54625.8	314683	169116	1.17545e+06	670976	562580	1.75189e+06	796862	525711	642300	708213	542418
O0690	sp|Q9VVD9|S35B3_DROME	1	1	58.99	0.00422767	0.00160877	2.0565	0.932611	SL	LV	44494	Adenosine 3'-phospho 5'-phosphosulfate transporter 2 OS=Drosophila melanogaster GN=Papst2 PE=1 SV=2	213605	173143	93821	165159	100883	200340	164678	122230	148641	84030.9	164573	95361.1	107550	115614	75817.3	93234.8	145425	94087.7	173038	104224	67960.4	61183.3	128213	104157	116365	102181	97738.9	127603	64924.3	76005.2	130127	77870.7	157516	106055
O0691	tr|X2J786|X2J786_DROME	4	3	202.07	0.00424377	0.00161255	1.7295	0.932477	SL	SV	159095	Transport and golgi organization 1, isoform D OS=Drosophila melanogaster GN=Tango1 PE=4 SV=1	81195.5	85637.9	61122.9	73515.7	62078.5	89508.2	73043.5	42649.8	65883.3	56309.7	111687	68349.3	57077.3	55347.5	63542.9	60145.7	56747.5	51211.6	56353.1	51752.6	45780.7	40860.6	62358.1	55882.9	67427	59029.5	49251.1	56230.7	36492.3	26211.9	67265	77066.8	48954.6	45776.8
O0692	tr|Q9VWD0|Q9VWD0_DROME	1	1	72.14	0.0042714	0.00161869	1.55825	0.93434	SL	LV	42050	GH23568p OS=Drosophila melanogaster GN=parvin PE=2 SV=2	445836	328854	243222	265919	171931	385153	305290	212171	283388	288688	477416	200981	233342	326121	279352	202380	270634	213370	261022	284276	213418	236072	214566	226069	230806	268624	227469	237735	244511	211901	224232	270833	255908	218108
O0693	tr|Q7JZK1|Q7JZK1_DROME	1	1	107.33	0.00427226	0.00161869	1.59408	0.934501	SL	LV	14957	CG7712 OS=Drosophila melanogaster GN=ND-B14 PE=2 SV=1	763531	375680	305323	339602	339802	385480	437122	360233	358332	289801	694814	374320	365765	292034	289875	300116	297466	382796	278408	373157	354944	293813	367194	350231	255257	391851	304871	467297	271192	247752	326486	346954	361099	267453
O0694	tr|Q9VCR9|Q9VCR9_DROME	5	5	367.14	0.00433509	0.00164013	1.70461	0.932472	SL	SV	39788	CG17121 OS=Drosophila melanogaster GN=CG17121 PE=2 SV=1	391950	420155	194648	197341	194287	435661	317483	194354	264930	236485	453281	185031	215193	268276	218998	331843	206543	228587	218399	145265	194321	183995	210586	188393	184236	254788	241222	212677	139021	91250.1	221857	208127	244292	184198
O0695	sp|Q27415-2|NLP_DROME	2	2	122.52	0.00439231	0.00165855	3.91723	0.930929	LL	SV	13523	Isoform 2 of Nucleoplasmin-like protein OS=Drosophila melanogaster GN=Nlp	66925	61349.5	57052.3	59214.9	101422	162068	24302	50161.1	37177.8	19650.5	66424.3	17643.7	5837.88	17140.4	35942.2	28940.8	14285.4	19852.4	63485.4	20150	18721.6	29420.1	15866.5	36615.8	34519.5	4615.81	13934.1	15889.2	41853.2	13790.4	36443.7	33074.4	31909.9	25112.1
O0696	tr|X2JFG6|X2JFG6_DROME	2	2	107.09	0.00440172	0.00165855	2.31319	0.932461	SL	SV	12562	CG34325, isoform C OS=Drosophila melanogaster GN=CG34325 PE=4 SV=1	235824	155679	56292.9	63597.8	77441.8	137547	72379.6	53449.7	134324	109566	178841	73969.6	71843.4	103143	70682	69343	71317.2	74067.3	99425.7	94832.2	48166.3	46048.1	74180.8	112771	100035	54924.7	46975.4	63686.9	33687	44719.7	101281	94171.9	100326	76652.2
O0697	tr|Q7KLE5|Q7KLE5_DROME	1	1	29.65	0.00440271	0.00165855	2.61566	0.931598	SS	LV	66004	Amphiphysin OS=Drosophila melanogaster GN=Amph PE=1 SV=1	64433.2	17693.3	20584.8	36134	25229.3	37009	35609.9	8747.8	28797.6	20626.4	15313.3	15780.3	3665.25	16997.2	22439.3	19631.5	19784.7	19923.7	28031.2	21986.4	17823.4	9903.22	30115.5	24914.2	29943.6	7701.21	11728.5	30849	9128.61	1945.65	22811.2	16724.1	32154.9	19348.6
O0698	sp|P08736|EF1A1_DROME;sp|P05303|EF1A2_DROME	37	36	3059.34	0.00443167	0.00166686	2.77489	0.930554	LL	LV	50631	Elongation factor 1-alpha 1 OS=Drosophila melanogaster GN=Ef1alpha48D PE=1 SV=2	8.28244e+06	7.22215e+06	8.94269e+06	8.73703e+06	1.4688e+07	1.6626e+07	5.36972e+06	9.30764e+06	6.70853e+06	3.67227e+06	1.27288e+07	4.42957e+06	3.62285e+06	2.32386e+06	4.01484e+06	3.84143e+06	2.54542e+06	3.50936e+06	5.68024e+06	3.12693e+06	2.83786e+06	1.02764e+07	3.22562e+06	5.20134e+06	4.59688e+06	3.50943e+06	3.04762e+06	3.17807e+06	6.35694e+06	2.58648e+06	5.01857e+06	5.60047e+06	6.17878e+06	5.26911e+06
O0699	tr|A4UZR3|A4UZR3_DROME	4	4	296.17	0.00443748	0.00166686	1.5538	0.930927	LV	SS	63796	Trehalase OS=Drosophila melanogaster GN=Treh PE=3 SV=1	679406	489573	394344	398497	390716	544792	618373	351837	454955	223841	1.06291e+06	688230	641297	949642	635549	305860	288765	329499	383965	183848	350672	235579	219885	370460	283036	576747	431076	677545	838279	397724	445331	488089	520657	420219
O0700	tr|A1Z8L8|A1Z8L8_DROME	3	3	263.76	0.00452875	0.00169648	1.89919	0.929345	SL	SV	28709	CG7777, isoform A OS=Drosophila melanogaster GN=CG7777 PE=3 SV=1	223696	291341	147320	147970	167472	255449	181692	113176	236865	173982	199199	169380	145999	95036.9	167031	193728	159158	98362.8	197639	88916.2	101542	119146	121331	164939	136131	145106	121680	137567	95843	46540.9	153406	140285	158698	130802
O0701	sp|Q9V431|API5_DROME	3	2	100.64	0.00452926	0.00169648	2.95489	0.929402	LL	SV	60461	Apoptosis inhibitor 5 homolog OS=Drosophila melanogaster GN=Aac11 PE=2 SV=1	28767.5	29979.4	14319	20501.3	15297.5	16630.2	23299.7	21204.2	18843.5	12636.9	27476.2	8978.84	5456.22	10699.1	31785.8	16872.6	9821.76	12704.5	17906.3	10318.5	18319.2	15081.8	15355.8	9772.29	11233.9	3683.59	14874.7	751.224	9593.48	4960.95	19371.4	13003.5	9514.64	14289.9
O0702	tr|Q0KI94|Q0KI94_DROME	1	1	24.47	0.0045695	0.00170706	32.4247	0.929088	LS	LV	54826	Pasilla, isoform I OS=Drosophila melanogaster GN=ps PE=4 SV=1	0	2713.49	6621.97	2134.39	16028.2	22613.9	1519.23	16381.3	2953.55	13706.8	0	0	0	0	1704.53	1872.32	199.743	3954.64	2495.82	2374.47	741.294	17139.6	3856.96	2724.51	6850.12	0	0	956.198	863.811	991.468	1365.31	1604.06	0	4230.66
O0703	tr|Q9W2J5|Q9W2J5_DROME	2	2	200.59	0.00457049	0.00170706	2.13014	0.928939	SL	SV	49186	Glycogenin, isoform A OS=Drosophila melanogaster GN=Glycogenin PE=4 SV=3	121855	61176.2	57901	72372.4	94799.6	63365.2	77467.2	72608.5	92885.9	76825.1	69649.1	35353.3	50558.4	64653.9	98501.1	61632.8	72119.8	73514.9	79210.8	67598	61358.5	43253.5	86042.1	78239.1	62017.5	37668.9	37204.9	63224.2	47372.3	44022	52768.3	49109.9	78632.5	80882.4
O0704	tr|Q59E58|Q59E58_DROME;sp|Q99323-1|MYSN_DROME	24	21	1476.12	0.00458911	0.00171157	1.97004	0.928686	LS	LV	227844	Zipper, isoform C OS=Drosophila melanogaster GN=zip PE=4 SV=1	952860	602502	686296	539346	659607	933470	479839	664232	531384	974046	829593	354267	327273	468667	393172	346491	351153	404598	560406	528137	354437	772650	348410	439202	577272	357897	371324	410995	656318	425017	457667	462469	620945	536025
O0705	tr|Q8IMJ2|Q8IMJ2_DROME	1	1	32.99	0.00474517	0.00176727	3.53137	0.927081	LS	SV	105025	CG31029 OS=Drosophila melanogaster GN=CG31029 PE=4 SV=1	265297	61245.6	29579.8	41657.7	58305.9	249467	39060.1	97969.3	45721.4	145059	142251	23747.8	38638.9	20310.5	32645.1	43650	43419.8	39715.3	72247.9	67104	31576.6	84275.7	52044.8	39301.6	65518.5	27615.7	26388.3	32860.6	12136.1	39675	52663.2	57392.5	48225.6	53723.8
O0706	sp|Q9VJ87|CWC22_DROME	7	4	331.23	0.00475848	0.00176972	1.33996	0.928996	SL	SV	152115	Pre-mRNA-splicing factor CWC22 homolog OS=Drosophila melanogaster GN=ncm PE=1 SV=3	400292	363017	183399	227096	212625	336018	332248	286087	264513	184892	469013	302232	272167	253813	287360	235207	174942	231400	239629	158405	214077	236333	184344	234776	204610	248642	210098	208475	186180	204093	253959	236744	238513	203753
O0707	tr|Q9VVA6|Q9VVA6_DROME	2	2	130.21	0.0047831	0.00177636	1.69735	0.927688	SL	SV	38053	Nuclear migration protein NudC OS=Drosophila melanogaster GN=nudC PE=2 SV=2	149498	70816.3	43130.1	50722.3	36050.3	130476	53469.7	58864	54368.7	35515.1	91207.3	45778	44879.5	33652.5	48790	51088.5	35211.8	44101.9	56074.1	44138.5	37879.5	30288.2	49768	45679.2	45261.4	54801.7	36846.1	36123.8	23223.8	34626.4	58145.6	52274.3	44873.2	29139.1
O0708	tr|Q9VF56|Q9VF56_DROME	2	2	49.02	0.00495756	0.00183855	1.8152	0.925895	SL	LV	251041	CG5205 OS=Drosophila melanogaster GN=CG5205 PE=4 SV=2	57203.3	43156.5	24432.6	31148.3	16811.1	51931.9	38065.3	27692	31879	26009.1	62766.5	26869.9	29318.1	15766	20752.5	26491.6	25847.8	28701.3	28106.7	30486	23926.9	35619.1	20933.4	16668.7	34093.8	36320.1	30023.1	23262.6	21622	12023.1	36203.2	28101.8	27826.3	31920.3
O0709	tr|Q6NNF2|Q6NNF2_DROME	2	1	57.95	0.0050212	0.00185952	1.8252	0.927816	SL	LV	103337	Phosphodiesterase 8, isoform A OS=Drosophila melanogaster GN=Pde8 PE=2 SV=1	324685	180252	95972.6	136511	156609	357078	159385	101597	153078	65570.7	358284	115634	81974.9	83308.3	74647.3	133422	154941	89469.3	109957	116037	139084	121687	135712	100021	112714	148176	99409.3	71946.5	114909	45764.6	171719	170531	134929	135543
O0710	tr|Q9VTD9|Q9VTD9_DROME	1	1	26.19	0.00504352	0.00186333	4.26281	0.924035	SS	SV	48164	CG6321-PA OS=Drosophila melanogaster GN=CG6321 PE=2 SV=1	20077.4	4853.45	7545.22	10898.4	8794.67	14707.5	7153.98	3714.64	13779.9	5458.8	12088.3	1035.2	7177.04	8504.79	596.445	2007.53	6222.96	12612	7971.03	10868.5	10832.5	9399.09	8512.85	12369.8	7662.74	6481.53	5421.95	1173.73	1175.11	1250.67	8937.38	12615	5215.93	2729.25
O0711	tr|Q9VGF5|Q9VGF5_DROME	3	2	115.29	0.00504568	0.00186333	2.14227	0.924171	LS	LV	43205	LP09696p OS=Drosophila melanogaster GN=Tango9 PE=2 SV=1	58223.8	72812.7	54169	41614.9	39914.3	38350.5	70805	53376.9	54032.2	60749.8	29902.5	25949.8	19135.9	49644.9	31775.3	42217.3	28648.8	37094.5	43053.1	31318.6	35134.5	36550.7	41953.4	49166.8	26818.5	15117	47872.8	53794.2	36366.1	26918.6	30245.9	39926	40675.5	40536.8
O0712	tr|Q8INT0|Q8INT0_DROME	3	3	183.19	0.00507111	0.0018701	2.89138	0.923692	SL	SV	28296	CG31493 OS=Drosophila melanogaster GN=CG31493 PE=2 SV=2	157601	193351	70489.4	123081	92983	162739	151595	57927.8	121028	98109.6	99667.5	76572.8	60327.3	16100.4	132703	124591	99583	103846	145070	61119.8	54434.9	41116.4	89736.5	109258	147460	63615.2	110704	49992.6	26772.7	11639.5	90686.8	86049.3	85746.7	57455.4
O0713	tr|Q9V3W2|Q9V3W2_DROME	5	5	237.68	0.00510894	0.0018814	1.40381	0.92333	LS	LV	19125	GM23292p OS=Drosophila melanogaster GN=ND-B17 PE=2 SV=1	160754	123836	81460.7	80630.5	96392	171671	125958	115585	108230	74939.9	175725	87075.8	86424.6	90076.4	79988.1	79411.2	72189	65529	78014.1	60943.9	71454.4	111782	66339.4	58741.4	60829.4	93801.9	78751.9	80862.3	60910.7	75902	99409.3	96392.2	104125	67169.1
O0714	tr|Q0KHX4|Q0KHX4_DROME	1	1	38.52	0.00516603	0.00189976	4.52383	0.924067	LV	SL	10760	CG42259, isoform A OS=Drosophila melanogaster GN=CG42259-RA PE=2 SV=2	94136.9	18246.5	18151.6	20618.3	20373.8	87936.7	29008.8	71624.6	19342.6	16684.8	96822	200220	83896	58917.6	139852	22241.2	16103.3	12726.8	16148	6533.03	46163.1	33391.8	7424.45	14295.5	40560.5	81275.4	37837.5	45557.2	35774.4	40263.7	38263.1	60290.7	42673.2	31160.9
O0715	tr|M9PG76|M9PG76_DROME	15	13	952.14	0.0051814	0.00190275	1.88077	0.922524	LL	SV	34323	Ribosomal protein LP0, isoform B OS=Drosophila melanogaster GN=RpLP0 PE=3 SV=1	1.29646e+06	1.07563e+06	933839	1.03424e+06	1.40065e+06	2.11681e+06	793647	1.55646e+06	998947	540441	1.83614e+06	768057	700692	578232	671743	746598	530792	605632	875368	730867	576123	1.53858e+06	652565	647385	810097	718201	543873	557383	739273	487709	996247	864337	858286	688826
O0716	tr|M9PCA7|M9PCA7_DROME	2	1	66.82	0.00519187	0.00190393	4.35393	0.92414	LL	SV	132565	Sodium chloride cotransporter 69, isoform C OS=Drosophila melanogaster GN=Ncc69 PE=4 SV=1	18348.7	60983.5	35067.9	18001.4	29881.2	39985	37695.4	33272.4	28104.3	4792.56	32893.1	17293.2	8920.18	2945.44	4748.69	26288.1	32750.5	23008.9	10288.6	7431.04	28087.6	14905.1	14814.5	5503.64	12239.2	9295.59	7078.39	10128.5	2249.3	7517.12	26114.7	18083.9	12511.7	25113.5
O0717	tr|A4V364|A4V364_DROME	5	1	279.94	0.00523231	0.00191608	1.64805	0.92476	SL	LV	59862	CG17838, isoform F OS=Drosophila melanogaster GN=Syp PE=4 SV=1	183572	83787.4	77791.8	94497.9	86244.2	118777	99908.1	84923.3	99784.1	66922.5	139470	51259.5	113656	109401	57126.6	85388.9	84465	79920.3	74510.2	80989.5	75484.1	75511.4	75362.1	71217.5	72252.1	70645	101314	80535.2	61465.8	65373	87213.5	75455.4	77555.9	66542.7
O0718	tr|Q9VKJ6|Q9VKJ6_DROME	5	4	287.26	0.00530367	0.00193951	1.48761	0.922726	SL	LV	138338	CG6230-PA OS=Drosophila melanogaster GN=CG6230-RA PE=2 SV=1	529780	384208	296279	295986	271876	394289	369172	320897	387931	294577	602411	313281	327878	364737	303533	256633	252131	288580	303079	380919	249044	321537	301958	260743	339570	368178	293985	291120	276678	309045	300567	317468	347976	279234
O0719	tr|Q9VWG1|Q9VWG1_DROME	1	1	131.54	0.00535977	0.0019573	2.75711	0.922239	SL	LV	20829	CG14207, isoform D OS=Drosophila melanogaster GN=HspB8 PE=2 SV=1	795045	392360	204130	278066	283657	726232	282748	141210	415052	225620	396243	247061	145690	71782.4	257054	379827	250936	290469	432192	273333	252714	112793	400297	371452	301788	120767	246805	326690	291107	73540.5	348861	337791	323999	259083
O0720	sp|Q9W265|HOT_DROME	2	2	85.67	0.00537378	0.00195847	2.57484	0.921323	LL	LV	50484	Probable hydroxyacid-oxoacid transhydrogenase, mitochondrial OS=Drosophila melanogaster GN=T3dh PE=2 SV=1	105986	21818	13542.5	20055.4	16420	53914.8	12475.3	16401	20033.7	9121.57	32141.5	7443.55	10312.5	9867.75	17631	17059.1	13855.2	14967.7	19791.4	22528.4	11339.8	22064.7	20930.1	13750.2	13261.9	11922.9	11837.7	11890.7	12342.4	14645.2	17370.5	16655.4	15334.7	11897.4
O0721	tr|Q9VTL4|Q9VTL4_DROME	51	49	3620.66	0.00537836	0.00195847	1.86881	0.920652	LV	SS	110135	CG6071 OS=Drosophila melanogaster GN=CG6071 PE=4 SV=2	5.32023e+06	6.23133e+06	2.70275e+06	3.80858e+06	2.4549e+06	5.27391e+06	5.7655e+06	1.85628e+06	3.89739e+06	1.74807e+06	1.19914e+07	6.76886e+06	6.68562e+06	6.33686e+06	6.03979e+06	2.97564e+06	1.66667e+06	2.40302e+06	3.26316e+06	986874	2.6608e+06	1.47557e+06	1.79675e+06	3.70268e+06	1.61618e+06	6.25853e+06	5.67416e+06	6.66451e+06	5.96519e+06	2.25813e+06	3.35007e+06	3.79454e+06	4.10804e+06	3.68211e+06
O0722	tr|Q9VUM3|Q9VUM3_DROME	3	3	166.75	0.00538535	0.00195847	1.67814	0.920778	SL	LV	43001	CG7011 OS=Drosophila melanogaster GN=CG7011 PE=2 SV=1	126161	135743	84954.9	98841.8	97148.2	98160.3	122611	113820	134172	60382.3	98057.1	61785.6	88153.3	135695	69789.6	76653	67862.8	84614.2	90686.8	99521.7	97415.5	72528.8	81145.8	73232.8	96787	72646.9	78411.4	62795.3	67324.6	73857.6	102869	94540.9	103414	75049.2
O0723	sp|Q9VS46|RINT1_DROME	5	5	262.05	0.0054237	0.00196969	2.159	0.920173	SS	SV	84192	RINT1-like protein OS=Drosophila melanogaster GN=CG8605 PE=2 SV=2	163948	133243	94443.5	77327.8	79734.9	135930	118455	89247.3	91458.1	34382.7	89095.4	112145	73599.5	40780.1	57360.6	83643	84409.9	69252.6	70355.2	62348.3	119754	38662	71668.5	64013.2	104837	48996.1	49940.6	46696.2	34761.6	58764	134007	85591.7	74102.1	41674.3
O0724	tr|Q9VI66|Q9VI66_DROME	3	3	124.88	0.00544394	0.00197431	2.04964	0.919928	LL	SV	29309	CG31248 OS=Drosophila melanogaster GN=CG2640 PE=2 SV=2	101792	66255.1	49586.3	58313	72603.1	120392	69383.7	50990.6	57107	59379.1	96138.5	73146	48690.9	28883.5	68383	37376	33810.6	31931.8	57845.8	24239.1	37408.4	39930.8	24072.7	44750.1	51595.9	30641.8	32631.3	28507.1	47241.5	23435.2	69811	42789.9	43652.1	38871.7
O0725	tr|Q7KVL7|Q7KVL7_DROME	1	1	85.37	0.00552282	0.00200015	4.57489	0.920694	SL	SV	92280	Vacuolar protein sorting-associated protein 35 OS=Drosophila melanogaster GN=Vps35 PE=3 SV=2	283146	176112	43578.4	86151.3	69853	184150	97918.9	12309.6	95247.1	75535.8	97388.4	45238.3	40520	26484.1	63708.3	77187.4	64021.3	87075	115634	63926.9	25752.4	8579.59	53940.4	49818.9	133991	24209.9	53997	8340.74	18995.1	16400	67109	70828.7	83717	61988.6
O0726	tr|Q8SZF4|Q8SZF4_DROME	3	2	105.68	0.00557893	0.00201769	1.76086	0.91938	LV	SS	44579	CG9460 OS=Drosophila melanogaster GN=Spn42De PE=2 SV=1	370106	157388	119231	116581	74350.8	126996	181749	97763.2	117827	104098	425456	193122	190583	232139	141193	75430.1	65156	65749.7	98231.7	53890.8	84592	85677.3	60986.8	85351.5	49057	211740	127348	195170	135888	60421.1	102681	121770	136946	88795.5
O0727	tr|M9PDG9|M9PDG9_DROME	1	1	38.46	0.00563286	0.00203041	4.3065	0.919367	SS	SV	78618	CG12773, isoform B OS=Drosophila melanogaster GN=CG12773 PE=4 SV=1	6307.86	7772.5	2667.09	3338.66	4438.37	2690.85	6398.68	3715.62	4531.63	2408.43	1185.59	2556.74	3693.05	641.175	4782.15	5550.76	3133.85	4577.4	4762.38	4732.93	3623.9	1389.69	9771.82	4696.8	9753.08	1998.35	709.364	2911.91	262.794	2978.1	3336.51	1541.04	3402.65	1933.01
O0728	tr|Q9VXI3|Q9VXI3_DROME	14	13	824.84	0.00563412	0.00203041	1.47103	0.918369	SL	SV	43605	CG9911, isoform C OS=Drosophila melanogaster GN=CG9911 PE=4 SV=1	973535	826724	542442	629282	555598	795377	788265	484200	692605	492998	1.05145e+06	684143	606706	847421	565299	514037	538119	533781	634684	479280	536105	428753	545828	485338	592953	624681	505028	620244	493556	337569	672591	639097	598711	459715
O0729	tr|Q9W402|Q9W402_DROME	2	1	73.55	0.00563728	0.00203041	3.18113	0.920729	SL	SV	17807	CG3446, isoform B OS=Drosophila melanogaster GN=ND-B16.6 PE=2 SV=1	385604	349039	117277	158999	110799	461342	173642	57498.9	168629	38843.8	146496	119011	77692.1	52392.2	162963	201135	118561	172327	297959	145491	62967.6	41979.9	104118	162404	219748	49681.8	94515.7	115885	81123.9	55893.9	210120	165789	147410	133574
O0730	tr|Q9VXZ8|Q9VXZ8_DROME	1	1	35.73	0.00565427	0.00203373	2.5934	0.917857	SL	LV	65955	BcDNA.GH02901 OS=Drosophila melanogaster GN=pdgy PE=2 SV=2	103114	29641.8	18993.3	24582.4	16141.8	66529.7	27699.9	42636.6	30513.5	16562.6	72783	9289.57	16523.5	14553	11041.8	21640.8	17777.7	29068.9	34763	41022.7	24900.6	28071.5	33764.4	24047.3	22020.7	25187.4	36251.7	40984.3	14572.7	17018	31866.7	31476.7	29606.9	15319.8
O0731	tr|Q9W3Q1|Q9W3Q1_DROME	1	1	50.86	0.0057442	0.00206325	2.41413	0.917072	LL	LV	53943	GM14286p OS=Drosophila melanogaster GN=Pdp PE=2 SV=1	44013.2	20498.4	16440	19327.2	17532.7	20082.1	14920.9	14818	15552.9	11359.1	9736.35	4811.59	13811	15346.9	12073.4	15600.2	11458.9	11751.9	10514.5	13424.8	15560.5	6870.13	10329.5	16398.8	14365.8	12371.2	14567	21300.3	14573.2	4675.23	17845.3	13681.7	15765.1	8030.23
O0732	tr|Q7K0P0|Q7K0P0_DROME	1	1	54.86	0.00581963	0.00208589	1.50972	0.916251	LL	SV	51227	Juvenile hormone-inducible protein 26 OS=Drosophila melanogaster GN=JhI-26 PE=2 SV=1	273423	159406	81871	92662.3	80446.8	186662	130784	123138	87513	70476.8	216976	85613.4	102814	113075	88863.2	77525.6	66285.9	71777.1	78558.1	57353	99407.9	108167	78033.6	77825.8	62388.5	85788.5	81730	106266	65479.1	56598.9	107706	98134	90386.6	88885.6
O0733	sp|Q9VKY2|CAND1_DROME	6	6	202.35	0.0058231	0.00208589	1.7144	0.919226	LL	SV	141185	Cullin-associated NEDD8-dissociated protein 1 OS=Drosophila melanogaster GN=Cand1 PE=2 SV=1	88772.3	42814.3	45817.1	43666.5	60892.3	70791.5	38251	42935.3	49052	45242.1	60687.6	39984.3	39993.5	36534.9	44589.1	29270.6	41239.8	30915.7	40370.8	45791.9	34566.5	34733.3	33010.6	34186.6	62858.8	26240.5	31001.3	27362.9	28633.2	38274.5	43820	33164.2	36915.4	31792.5
O0734	tr|Q9VAX8|Q9VAX8_DROME	1	1	33.7	0.00589129	0.00210744	1.62759	0.915704	SS	LV	111858	CG4849 OS=Drosophila melanogaster GN=CG4849 PE=2 SV=1	436167	155979	137648	132780	141193	341654	165614	249266	146278	139959	314818	190387	154648	146380	145845	185688	148711	142109	150319	127834	178397	236837	162024	160284	120880	172838	140539	162785	117670	151943	178453	192228	174720	157951
O0735	tr|Q9VZ58|Q9VZ58_DROME	2	2	91.87	0.00599444	0.00214142	1.94826	0.916886	LL	LV	52200	Purple acid phosphatase OS=Drosophila melanogaster GN=CG1637 PE=2 SV=1	127869	108923	31638.2	46001.5	39670.2	87336.4	63597.5	28915.6	57464.3	34882.4	43047.9	28104.7	25477.5	55163	48612.7	38624.8	29774.9	48044.5	47317.7	38092.3	38097.1	28978.4	39930.9	50476.5	55326.8	30286.6	30351.6	58589.2	38496.7	20841.8	28727.2	42971.7	39803.7	41118.4
O0736	tr|Q7JRH5|Q7JRH5_DROME	1	1	41.4	0.0060369	0.00215366	2.85567	0.9186	SS	LV	87037	CG5726 OS=Drosophila melanogaster GN=CG5726 PE=2 SV=1	24358.1	32345.8	16403.7	29029.1	26064.4	32624.8	22874.9	13704.3	33426	3858.55	9302.18	14694	14495.6	10775.2	11785.4	17419.9	9375.02	29616.9	20571.3	19166.6	19553.6	11781.2	21837.2	25810.2	24640.1	10982.3	15641.7	21578.9	18905.7	15450.1	15228.2	15241	14905.2	8784.07
O0737	tr|I0DHK8|I0DHK8_DROME	2	2	140.98	0.00606691	0.00216143	1.38312	0.921664	SL	SV	59975	FI20174p1 OS=Drosophila melanogaster GN=FucTA PE=2 SV=1	449260	349304	226487	254922	197762	567800	380746	305420	296533	238607	581728	364446	323972	457766	368286	286483	282302	279722	258217	188309	239135	326026	229509	267765	242909	287167	263815	325664	289368	161097	312981	266707	266697	222776
O0738	tr|Q9VSL9|Q9VSL9_DROME	2	1	82.53	0.00612009	0.00217742	2.10676	0.914909	SS	SV	46806	CG6638 OS=Drosophila melanogaster GN=CG6638 PE=2 SV=1	887209	270243	171002	147016	158480	384981	158031	116460	222388	274707	382417	132995	168441	164449	183926	206703	174419	241092	290575	183501	180758	114892	287795	228415	309293	100336	184537	178191	107007	137530	171134	183500	208061	149557
O0739	tr|Q7K2I4|Q7K2I4_DROME	7	3	439.72	0.00613244	0.00217886	2.16027	0.913696	SL	LV	18044	Peptidyl-prolyl cis-trans isomerase OS=Drosophila melanogaster GN=CG7768 PE=2 SV=1	741803	300465	167071	198993	216570	675643	252329	162787	237013	236208	426252	166542	152936	185830	215593	308687	201378	214468	312477	248100	226062	165447	261335	261862	251718	133997	259418	312938	159360	241508	233273	249550	245899	198098
O0740	tr|X2JE14|X2JE14_DROME	1	1	99.82	0.00614107	0.00217898	1.77421	0.91441	LL	SV	28120	Vacuolar H[+] ATPase 36kD subunit 3, isoform C OS=Drosophila melanogaster GN=Vha36-3 PE=4 SV=1	397609	150266	86633	107054	108518	195915	184643	123437	113497	104670	369606	94673.5	91213.1	127532	108179	97195.6	77933.3	106814	92264.4	129600	104792	97437.5	90622.7	80508.2	86999.2	82008.5	77453.7	90501.8	96683.2	59067	141220	130657	131501	92244.8
O0741	sp|Q95TN4|COG4_DROME	4	3	183.72	0.00615771	0.00218193	2.04113	0.913696	SL	LV	88583	Conserved oligomeric Golgi complex subunit 4 OS=Drosophila melanogaster GN=CG7456 PE=1 SV=1	60216.2	84412.8	36963.4	31621.2	21922.4	58717.8	79633.4	29887.5	60147.5	31745.4	86785.9	46711.6	34928.2	31746.1	24091.2	45550.9	54911.1	44875.5	37787.4	42053.8	46806.8	36390.7	41272.2	31421.2	29612.6	46938.8	40536	38520.7	16137.3	18154.4	39953.9	40678.4	38295.7	31261.4
O0742	tr|A8JRF1|A8JRF1_DROME	3	3	105.13	0.00617735	0.00218594	1.7279	0.912872	SV	LL	33032	CG34295 OS=Drosophila melanogaster GN=CG34295 PE=3 SV=1	38292.4	55043.7	21463.6	19142.5	17601.9	53507.8	59114.9	66740.7	35352	30640.3	92136.4	62959.5	73021.8	51300.6	35397	32639.5	26656.4	22520.2	24717.9	20124.8	30004.4	40739.3	21800.5	31366.6	15713.9	46090.6	49015	47140.7	51890.3	39839.1	36290.3	43550.6	37974.1	31723
O0743	sp|P53624|MA121_DROME;sp|P53625|MA122_DROME	3	3	158.11	0.0061888	0.00218705	1.63018	0.912807	SL	LV	75416	Mannosyl-oligosaccharide alpha-1,2-mannosidase isoform A OS=Drosophila melanogaster GN=alpha-Man-I PE=1 SV=2	105482	113534	48369.9	56042.7	70830	140971	86197.2	76236.6	74774.6	46363.7	149110	55342.6	55480.7	36353.1	48789.4	54918	43434	76434.1	64779.8	38692.3	54102.5	53023.7	55555.4	60202.9	56876	57596.1	88496.2	49742.3	47590.1	29429.3	61418	65914	63672.4	56106
O0744	tr|Q8MLS2|Q8MLS2_DROME	6	6	362.52	0.00624181	0.00220282	2.13	0.912272	LL	SV	26873	CG30410 OS=Drosophila melanogaster GN=Rpi PE=4 SV=3	291132	195960	148560	159082	234234	417806	108266	240354	139654	87529.9	356211	94826.9	122255	74087.4	97465.9	120823	89391.1	112699	129267	146796	78389.9	255386	113513	96085.6	153754	136847	85686.4	75405.8	68510	92685.7	142283	145292	136150	119664
O0745	sp|Q8SWR8-2|ATX2_DROME	1	1	40.21	0.00631857	0.00222472	4.36578	0.913747	SS	LV	96829	Isoform A of Ataxin-2 homolog OS=Drosophila melanogaster GN=Atx2	33342.5	29213.6	22099.5	9279.01	4263.08	30015.6	25445.6	19273.4	31318.5	6573.38	14842.6	2321.66	19301.5	8836	7739.87	19169.1	21838.1	14762.3	19124.2	43174	5197.14	24877.4	39928.9	25534.7	31722.8	20488.1	20846.4	22391.7	10433.5	10622.8	27829.6	20914	30266.6	12884.2
O0746	tr|Q9W3C8|Q9W3C8_DROME	2	2	73.92	0.00632084	0.00222472	1.77119	0.914316	SL	LV	29211	CG11284, isoform B OS=Drosophila melanogaster GN=CG11284 PE=2 SV=1	65636.4	54460.9	42887.8	38239.7	28437.9	47289	48394.6	55460.4	33343.3	36088.6	33206.3	29891.2	33939.4	54140.4	23342	28893	42267.2	26415.7	39954.6	33507.8	28880	40106.7	29061.8	39346.2	34926.8	41213.7	36878.5	35186.6	26867.1	40857.6	37334.9	29685.4	39855.1	27581.6
O0747	sp|P22769|PSA71_DROME	9	9	575.62	0.00636714	0.00223802	1.59065	0.911404	SL	LV	28240	Proteasome subunit alpha type-7-1 OS=Drosophila melanogaster GN=Prosalpha4 PE=1 SV=2	1.25965e+06	905467	590483	702245	651058	1.31068e+06	739632	405593	762276	452175	1.0096e+06	670759	559573	485620	580438	537513	500870	553183	605956	575059	518838	347121	557102	553334	657527	556202	641501	673000	465431	236299	571237	617340	680076	492583
O0748	sp|Q9VLM8|SYAC_DROME	9	6	542.43	0.00641815	0.00225293	1.4815	0.910748	SL	SV	108456	Alanine--tRNA ligase, cytoplasmic OS=Drosophila melanogaster GN=Aats-ala PE=2 SV=1	871144	482121	313171	409355	383778	611802	512146	439494	410919	367473	660261	531261	393124	530521	398666	323737	269203	351378	367944	386706	318786	292142	348396	319215	339027	321978	355442	418126	251529	250742	358738	363090	497303	358185
O0749	tr|Q9VG04|Q9VG04_DROME	5	5	320.85	0.00643781	0.00225682	1.65863	0.913166	SL	SV	33711	CG8031 OS=Drosophila melanogaster GN=CG8031 PE=2 SV=1	265758	169473	102280	93850.2	83542.2	141608	142442	74357.3	126911	109468	278935	124478	102180	162879	100150	99646.7	89676.9	124327	102826	112249	96928.3	91543.9	119895	111593	82450.5	102687	103483	99730.2	65561.5	74156.1	93394.8	104594	113256	99976
O0750	tr|Q9VCR2|Q9VCR2_DROME	7	7	388.57	0.00650762	0.00227825	1.65324	0.910926	SS	LV	45183	Aminoacylase-1 OS=Drosophila melanogaster GN=CG6726 PE=3 SV=2	1.46375e+06	778333	492427	465838	618816	1.22005e+06	559174	744407	620957	237278	1.09858e+06	538860	500615	500443	552192	560144	388585	569722	566300	385895	553566	637029	594445	533225	559354	540215	459377	591169	406100	493818	568719	524406	577544	494950
O0751	tr|Q9VGH0|Q9VGH0_DROME	1	1	38.55	0.00665412	0.00232643	41.302	0.910985	SL	SV	87673	CG6962 OS=Drosophila melanogaster GN=CG6962 PE=2 SV=1	0	7002.77	9401.96	9458.53	6930.86	1647.94	7830.48	2765.82	12480.7	8066.51	4717.3	1096.85	0	1171.03	1009.56	6071.01	16829.6	4190.18	3977.78	1413.22	6164.74	5399.47	6334.62	0	7781.41	0	0	1250.95	0	0	3224.29	1586.35	2974.33	2341.12
O0752	tr|Q7PLL6|Q7PLL6_DROME	3	3	141.8	0.00694989	0.00242661	1.48635	0.906301	SS	SV	297133	CG17514, isoform A OS=Drosophila melanogaster GN=CG17514 PE=4 SV=2	53318.9	59939.6	48154	39388.7	34426.6	67745.5	49152.5	42834.2	49477.8	33780.1	99639.2	40596.8	33506.2	44368.2	37612.5	31174.7	26231.6	30014.1	38658.4	38425.1	40083.8	46636.7	32140.3	28396.3	36758.2	49237.4	28542.7	34933.9	24891.2	25578.6	34578.8	43079	42983	35164.2
O0753	tr|O62530|O62530_DROME	2	2	139.07	0.00702646	0.00245009	1.83952	0.905323	SL	LV	50179	AP-50, isoform A OS=Drosophila melanogaster GN=AP-2mu PE=2 SV=1	81248.7	57400	58011.7	33385.7	38363	75160.3	48010.6	49742.9	35259.8	27492.3	67650.8	33308.9	38740.6	38623.1	40696	47238	41547.2	45594	26611.9	47308.2	37714.7	41678	33070.7	29567.3	31346.7	41474.8	42467.6	29165.2	37968.1	37268.6	48529.9	54544	39821.9	31996.4
O0754	tr|X2JB48|X2JB48_DROME;sp|Q26365|ADT_DROME;tr|O62526|O62526_DROME	37	35	2562.82	0.00704386	0.0024529	1.73349	0.905264	SL	LV	33172	Stress-sensitive B, isoform E OS=Drosophila melanogaster GN=sesB PE=3 SV=1	1.25846e+07	9.15868e+06	5.68939e+06	6.34398e+06	5.88067e+06	8.31181e+06	8.01532e+06	5.43209e+06	9.40802e+06	3.28138e+06	1.13419e+07	6.75902e+06	6.62343e+06	5.75531e+06	5.84291e+06	4.85796e+06	6.13819e+06	6.54872e+06	6.28908e+06	8.72541e+06	5.24267e+06	4.17777e+06	5.79603e+06	6.48745e+06	6.28735e+06	6.61808e+06	5.70077e+06	7.48348e+06	5.10142e+06	4.37205e+06	6.47696e+06	5.68629e+06	7.12364e+06	6.08054e+06
O0755	tr|X2JCS6|X2JCS6_DROME	20	18	1199.27	0.00717369	0.0024948	1.7957	0.904537	SS	SV	30926	Ribosomal protein L7A, isoform E OS=Drosophila melanogaster GN=RpL7A PE=4 SV=1	1.8227e+06	1.73068e+06	1.00087e+06	1.07613e+06	1.65868e+06	1.99067e+06	1.1503e+06	1.33084e+06	1.30229e+06	235208	2.22124e+06	1.06426e+06	895887	768687	841341	1.33718e+06	750587	1.0331e+06	1.13918e+06	891515	872008	1.3656e+06	998914	1.03914e+06	1.14154e+06	976537	868267	710643	637084	731834	1.08715e+06	944029	978624	911413
O0756	tr|Q9VYT3|Q9VYT3_DROME	9	5	404.09	0.0072162	0.00250457	1.81244	0.903578	SL	LV	133958	CG2025 OS=Drosophila melanogaster GN=CG2025 PE=3 SV=2	256933	165729	136025	145030	115989	186960	155193	160687	163451	41894.5	204603	126571	127708	107067	145805	120872	148207	127140	116250	164198	133738	111958	115463	118999	184384	118334	128653	123469	81371.9	102137	169557	121041	131947	114537
O0757	sp|O76767|ERD2_DROME	6	6	409.62	0.00722086	0.00250457	1.87281	0.90376	SL	SV	24679	ER lumen protein-retaining receptor OS=Drosophila melanogaster GN=KdelR PE=2 SV=1	759913	690898	323055	426897	284826	610148	606699	192121	460099	185470	602429	437839	316633	280523	367584	358641	343592	402326	408692	285306	278378	203590	353653	340713	380662	347353	332540	290977	263304	131423	406887	377265	383298	308763
O0758	tr|Q961I8|Q961I8_DROME	19	18	1219.81	0.0072691	0.00251798	1.6539	0.904895	SL	LV	56289	GH21465p OS=Drosophila melanogaster GN=PH4alphaNE3 PE=2 SV=1	1.77491e+06	2.00564e+06	1.0877e+06	1.15207e+06	1.49073e+06	1.73971e+06	1.53088e+06	1.10903e+06	1.82291e+06	436109	2.00097e+06	1.29729e+06	1.09746e+06	916311	1.09103e+06	965301	1.04084e+06	1.17715e+06	1.18313e+06	1.16714e+06	907089	906978	1.14541e+06	1.18376e+06	1.17021e+06	1.12237e+06	948818	1.06866e+06	885362	736385	1.09411e+06	944752	1.21592e+06	1.01572e+06
O0759	tr|Q8SXC2|Q8SXC2_DROME	3	3	199.69	0.00735429	0.00254413	1.5086	0.903228	LL	LV	51666	CG6950, isoform A OS=Drosophila melanogaster GN=CG6950-RC PE=2 SV=1	675146	390263	199336	213793	184026	456199	307479	211847	253261	199191	598997	174283	230556	221624	158127	197241	151256	221327	217209	194948	184170	203815	218016	199477	198676	276430	167515	258817	195995	159336	261560	242766	291529	199664
O0760	tr|Q9VRG8|Q9VRG8_DROME	19	18	1403.38	0.00739774	0.0025554	1.72144	0.905608	SL	LV	92318	CG1486, isoform A OS=Drosophila melanogaster GN=CG1486 PE=2 SV=1	861724	1.00512e+06	307012	421940	404790	673692	790543	318068	601740	420630	807142	423352	505734	613489	438525	681650	410614	521660	516410	440147	473059	367865	487430	521583	735490	523954	563221	522449	328932	217565	485261	369674	515111	406953
O0761	tr|Q9VFW8|Q9VFW8_DROME	5	4	335.18	0.00740632	0.0025554	1.64582	0.902066	SV	LS	100766	CG8774, isoform B OS=Drosophila melanogaster GN=CG8774 PE=4 SV=2	243174	265652	117820	161516	126335	208535	234661	130914	274524	70898.8	402346	355871	259693	445480	244627	136545	156018	131178	171635	149167	134264	80618.1	103867	155251	141889	307577	258355	307287	304843	175714	171260	158410	237108	185053
O0762	tr|Q9V3E7|Q9V3E7_DROME	2	2	154.44	0.00743017	0.00256026	1.63894	0.902119	SL	LV	27835	Aly OS=Drosophila melanogaster GN=Ref1 PE=2 SV=1	208662	182166	145983	189627	163532	191122	172827	228667	153656	127077	257064	127182	149899	187100	146145	174142	172803	127954	177914	104647	165974	224443	129675	109759	132812	169072	146007	170736	105648	104194	163953	159051	145228	146484
O0763	sp|Q9V5C6|PSA3_DROME	10	9	598.3	0.00744403	0.00256167	1.69119	0.902676	LL	LV	27800	Proteasome subunit alpha type-3 OS=Drosophila melanogaster GN=Prosalpha7 PE=1 SV=1	620899	344089	293079	421216	438431	689143	274697	330643	394327	455665	698917	250598	311839	194228	277737	256669	203736	288025	341000	279094	188777	348353	259022	260138	326082	287125	228417	297886	298665	179639	316209	290346	288347	290285
O0764	tr|Q9W0M7|Q9W0M7_DROME	2	2	50.44	0.00747405	0.00256864	2.2721	0.902503	SL	LV	138376	CG13900-PA, isoform A OS=Drosophila melanogaster GN=CG13900-RA PE=2 SV=2	59525.1	40356.1	42669.2	41170	31693.2	55604.5	42645.8	24279.3	37691.9	32094.3	20685.6	14185	29992.9	46642.8	36190.9	38414.6	43231.8	32440	32816	44172.2	40401.3	31920.4	27961	30409.7	56294.6	21217.9	31334.9	31392.9	11190	37802	46189.2	26697	28645.9	22757.4
O0765	tr|Q7KE32|Q7KE32_DROME	6	6	372.42	0.00751088	0.00257792	2.04771	0.901132	LV	SL	14828	IP02289p OS=Drosophila melanogaster GN=Obp56f PE=2 SV=1	561507	386168	518879	655429	545210	847135	438634	582745	411470	293720	1.16892e+06	674046	683739	529571	826639	207546	136025	170917	442730	109379	254433	283978	108619	356153	181357	591135	380775	423059	1.12949e+06	317167	387541	441051	475894	365514
O0766	sp|O18373|SPS1_DROME	3	3	154.76	0.00755312	0.00258903	2.61972	0.90103	SL	SV	44129	Selenide, water dikinase OS=Drosophila melanogaster GN=SelD PE=1 SV=1	183070	128958	47269.7	86091.5	84407	227655	108587	69575.1	76761.6	74019.1	112357	83251.9	62368.7	31067.7	120745	94910.4	54822.9	73596.2	108552	46954.3	74321	20775.5	63211.4	70250.5	97880	29177.2	56871.9	45960.1	33311.8	29832.5	89717.1	81770.9	74087.7	59064.6
O0767	tr|Q9VF27|Q9VF27_DROME	4	3	177.96	0.00758616	0.00259697	1.49644	0.900468	LL	LV	25201	GM02062p OS=Drosophila melanogaster GN=ND-23 PE=2 SV=1	476438	257714	193700	212836	195133	366386	228888	157986	235218	131311	420829	223708	187182	140212	169044	150679	176270	156360	191012	169388	147704	131374	152260	174846	169542	225044	149603	244634	155781	86146.6	183377	208757	206347	164343
O0768	tr|Q9VM18|Q9VM18_DROME	3	3	151.76	0.00761675	0.00260405	2.60571	0.90098	LL	SV	31305	Trehalose 6-phosphate phosphatase OS=Drosophila melanogaster GN=CG5177 PE=2 SV=1	254914	87548.3	72407.1	70156.7	118998	361700	56378.9	82110.7	63532.2	30266.7	231091	42911.4	29548.3	21080.5	33227.8	63986.9	35380.1	39933.5	83835.9	35921.3	52559.8	85146.3	48440	53920.3	51224.8	42988.1	49495.4	43073.6	52772.3	22206.6	66878.7	76136.3	71952	56797.7
O0769	tr|Q9VJG0|Q9VJG0_DROME	3	3	80.96	0.00766487	0.00261709	1.56435	0.900694	SL	LV	68960	Aminopeptidase P OS=Drosophila melanogaster GN=ApepP PE=2 SV=1	555124	406662	245595	204510	186413	371906	395618	302302	280315	245081	593150	228338	244783	313491	226541	250348	190063	265320	263324	308506	237919	292034	281304	251475	187498	338958	327661	256842	234536	254339	224361	247904	322508	296915
O0770	tr|M9PCQ1|M9PCQ1_DROME;tr|Q8IPJ7|Q8IPJ7_DROME	17	16	1169.99	0.00778693	0.00265532	1.38706	0.898938	SS	LV	77222	NADPH--cytochrome P450 reductase OS=Drosophila melanogaster GN=Cpr PE=3 SV=1	1.55502e+06	1.14317e+06	923617	979641	858515	2.30986e+06	1.07032e+06	997951	1.06958e+06	840183	2.29278e+06	914911	920150	919779	822922	811314	697849	764304	882378	763333	694240	1.12044e+06	825956	864903	836875	1.13808e+06	836460	930195	1.01371e+06	686646	931783	910503	1.10785e+06	917082
O0771	tr|F3YDH0|F3YDH0_DROME	47	32	4298.08	0.00780567	0.00265825	1.81707	0.898709	SL	LV	72359	Heat shock 70-kDa protein cognate 3, isoform E OS=Drosophila melanogaster GN=Hsc70-3 PE=2 SV=1	3.07562e+07	3.61467e+07	2.15041e+07	2.48771e+07	2.57178e+07	2.40962e+07	3.39278e+07	1.73234e+07	3.3097e+07	1.37671e+07	2.74237e+07	2.77068e+07	2.21167e+07	2.16182e+07	2.48514e+07	1.90196e+07	2.31759e+07	2.7407e+07	2.08997e+07	3.12539e+07	2.24828e+07	1.76182e+07	2.55985e+07	2.12109e+07	2.66488e+07	2.31583e+07	2.17952e+07	2.43139e+07	1.7208e+07	1.37717e+07	2.45485e+07	2.12703e+07	2.51677e+07	2.15809e+07
O0772	tr|Q9W229|Q9W229_DROME	10	9	468.52	0.00787128	0.00267712	1.96718	0.898087	LL	LV	15109	40S ribosomal protein S24 OS=Drosophila melanogaster GN=RpS24 PE=2 SV=1	4.06016e+06	3.36821e+06	3.0181e+06	3.14541e+06	3.79834e+06	5.10768e+06	2.56592e+06	3.98098e+06	3.69058e+06	756896	4.12648e+06	2.46267e+06	1.97968e+06	1.46236e+06	2.08648e+06	2.13757e+06	2.17052e+06	1.84831e+06	2.73458e+06	2.41923e+06	1.79726e+06	3.59127e+06	1.73895e+06	2.29804e+06	2.56844e+06	1.81252e+06	1.71296e+06	1.65296e+06	2.27546e+06	1.79834e+06	2.56428e+06	2.31156e+06	2.57073e+06	2.21636e+06
O0773	tr|Q9W0H6|Q9W0H6_DROME	7	7	529.64	0.00791801	0.00268953	1.67136	0.897681	LL	SV	41279	CG9149 OS=Drosophila melanogaster GN=CG9149 PE=3 SV=2	459706	374874	280969	413867	371973	356729	445570	359696	385664	207470	366737	304625	225308	432367	261960	239119	154358	317902	261742	333549	267322	298618	245677	272890	313215	230167	150127	228355	245799	236269	298778	282046	320762	264298
O0774	sp|Q9VEN1|FLNA_DROME	5	2	412.31	0.00798173	0.00270767	1.56807	0.901962	LL	SV	241234	Filamin-A OS=Drosophila melanogaster GN=cher PE=1 SV=2	608593	467859	356557	335348	352788	443138	405190	355669	337878	258728	582332	377297	362613	517244	307439	328217	303114	276195	273790	172791	360378	237075	268937	286043	290126	284180	267350	344223	293377	113956	308032	292667	310010	248392
O0775	tr|Q9VA61|Q9VA61_DROME	10	9	761.53	0.00802296	0.00271815	1.45305	0.899712	SL	LV	62648	Prolyl-4-hydroxylase-alpha NE2 OS=Drosophila melanogaster GN=PH4alphaNE2 PE=4 SV=2	979946	927761	633056	735531	630964	893327	842930	629936	776118	283790	883118	698034	701422	696348	726581	554183	507635	627423	656445	603465	574994	596815	565014	507258	584447	626589	687787	737224	479300	388899	761394	723850	772206	593123
O0776	sp|Q9VHS8|IF4A3_DROME	2	1	227.62	0.00809809	0.00273549	2.97778	0.896993	LL	SV	45971	Eukaryotic initiation factor 4A-III OS=Drosophila melanogaster GN=eIF4AIII PE=1 SV=1	10879.1	11319.7	6182.68	6687.91	9013.32	19546.3	10135	12951.1	3110.24	2250.45	13400.5	2722.4	5389.25	3108.27	1554.12	8782.01	4454.75	2460.61	3389.07	2998.33	4557.38	11764.8	2437.74	4200.82	3538.21	3107.97	3452.88	2964.48	3177.42	1653.3	5919.56	5975.31	5371.24	4764.99
O0777	sp|Q9V3P6-2|PSMD1_DROME	16	15	884.43	0.00810447	0.00273549	1.45931	0.898933	SL	LV	105454	Isoform B of 26S proteasome non-ATPase regulatory subunit 1 OS=Drosophila melanogaster GN=Rpn2	733246	515187	334291	404417	308470	521325	427353	318974	489455	322816	538324	344769	483465	440265	294005	280168	314511	330645	341473	372478	277972	287509	370636	303760	287272	346045	370656	390792	340170	238137	330145	383423	364225	302008
O0778	sp|A1Z6K7|EI3F2_DROME	1	1	55.29	0.00810539	0.00273549	4.88605	0.900446	LV	SL	33037	Eukaryotic translation initiation factor 3 subunit F-2 OS=Drosophila melanogaster GN=eIF3-S5-2 PE=3 SV=2	544019	206401	363918	25186	52569.3	165269	1.21987e+06	395860	190653	314021	1.53977e+06	898455	308472	453186	571630	223885	15534.3	51503.5	85366.3	33532.7	210131	149318	103765	285509	179355	105494	251184	624301	869376	412668	403009	359594	306555	340852
O0779	sp|Q9W1X9|OCAD1_DROME	1	1	96.65	0.00821283	0.00276819	1.75846	0.895332	SL	SV	28745	OCIA domain-containing protein 1 OS=Drosophila melanogaster GN=asrij PE=2 SV=1	145277	54245.9	40829.6	48532.5	53416.2	109055	60530.3	56799.7	53855.4	35693.4	139447	48292.9	40269.2	44697.2	36502.5	65903.9	44402.8	51549.1	53550.3	29619.4	47804	49831.9	47724.4	45363.1	34904.2	49244.3	36518.8	60324.1	31516.7	19338.8	62739.8	51413.1	55494.8	32989.8
O0780	tr|Q8T6I0|Q8T6I0_DROME	9	8	529.09	0.00826142	0.002781	1.87339	0.895783	LL	SV	61180	EH domain containing protein OS=Drosophila melanogaster GN=Past1 PE=2 SV=1	655234	203401	152155	150649	195297	305341	175224	149903	173066	62638.2	459986	133602	166157	153022	138061	139650	131748	137450	130472	163486	137180	139137	139855	124030	122516	149457	121838	138963	108421	96086	140514	155051	164073	134183
O0781	tr|Q9V3W0|Q9V3W0_DROME	1	1	25.3	0.00832956	0.00280034	2.16772	0.896631	LS	LV	15080	CG15261-PA OS=Drosophila melanogaster GN=UK114 PE=2 SV=1	116925	39179.7	28620.9	29436.9	47453.7	145142	28503.1	47790.6	29494	29213.8	109348	14813	15434	17675.8	16889.5	27711	16993.4	16453.6	34485.3	19961.9	22190.3	56330.9	20612.2	24439	20515.6	21942.2	24395.9	16772.8	21560.4	20964.3	35946.4	35020.9	34551.6	33395.3
O0782	tr|E1JHG2|E1JHG2_DROME	9	6	510.89	0.00837265	0.00281123	2.10817	0.894565	LL	SS	11849	Seminal fluid protein 33A3 OS=Drosophila melanogaster GN=Sfp33A3 PE=4 SV=1	895445	836572	908871	973004	1.52472e+06	1.9156e+06	841632	1.06756e+06	816940	478690	2.97897e+06	1.31862e+06	1.11726e+06	956548	1.125e+06	475818	200063	303864	761685	215307	285603	556651	190336	625710	328602	901143	819083	926444	2.04691e+06	448859	722924	843236	911455	728709
O0783	tr|A4V2S3|A4V2S3_DROME	2	1	125.91	0.00840044	0.00281696	1.47759	0.893853	SL	LV	42864	C-terminal binding protein, isoform B OS=Drosophila melanogaster GN=CtBP PE=3 SV=1	318539	157466	119855	155210	173231	182272	187411	133912	157222	116662	263351	159933	106931	161331	119426	108547	152739	114321	113001	124467	126521	106742	133116	121830	145297	135005	130428	141242	107342	93669	146401	140108	154910	119269
O0784	tr|B5RIR1|B5RIR1_DROME	3	2	98.35	0.00844566	0.00282851	2.27136	0.893508	LS	LV	35784	FI04125p OS=Drosophila melanogaster GN=nrv1 PE=2 SV=1	87514.5	44812.4	20311.4	35563.5	45387.9	136149	32178.8	55116.3	44518.9	27016.1	89141.8	21351.9	18059.4	13053.4	25419.8	36270.1	20125.7	21906.2	39766.8	28773.7	24017.9	54587	19942.2	26773.8	26261.3	28903.2	12508	10273.8	24088.1	28556.3	27782.3	37658.1	21118.5	35244.7
O0785	sp|P23128-2|DDX6_DROME	2	2	59.35	0.00860247	0.00287736	4.92051	0.893593	SL	LV	49394	Isoform B of Putative ATP-dependent RNA helicase me31b OS=Drosophila melanogaster GN=me31B	12614.9	18941.6	9896.2	29896	25187.5	44550.1	33850.6	10887.1	15816.1	28544.5	12105.1	9030.3	8776.25	9729.41	9207.51	28139	30705.9	33830.6	7406.73	25491.8	19883	15066.9	28880	8340.46	16342	4112.21	20054.8	16022.6	3358.99	7455.89	18231.8	24339	13047.5	3959.49
O0786	tr|Q9VV60|Q9VV60_DROME	4	3	175.62	0.0087213	0.00291339	2.8503	0.891589	SL	LV	58478	Tyrosine--tRNA ligase OS=Drosophila melanogaster GN=Aats-tyr PE=2 SV=1	543974	578016	1.08656e+06	325896	369931	428400	474380	295970	378336	358708	460830	287512	318979	210221	233599	359152	340659	330429	442466	769981	466955	301992	295904	357507	682968	247672	467092	446536	1.41808e+06	366312	450282	459786	487410	395357
O0787	tr|Q9W5B5|Q9W5B5_DROME	1	1	38.1	0.00878914	0.00293232	702.013	0.892533	LL	SL	47378	CG14630-PA OS=Drosophila melanogaster GN=CG14630 PE=4 SV=2	38129.4	100.399	46.9295	34.8942	641.848	5247.17	0	788.756	0	0	17593.1	176.085	545.182	147.592	426.963	0	0	0	29.0526	0	147.637	406.62	0	15.0638	0	103.467	341.566	96.0128	389.113	167.396	124.722	97.6958	227.692	57.9823
O0788	sp|P02283|H2B_DROME	9	9	564.68	0.00880932	0.00293533	1.55786	0.89186	SL	LV	13688	Histone H2B OS=Drosophila melanogaster GN=His2B PE=1 SV=2	2.20105e+06	2.06441e+06	1.85882e+06	2.21754e+06	2.32886e+06	2.49177e+06	2.13799e+06	2.1143e+06	2.41591e+06	1.63215e+06	2.82784e+06	1.87685e+06	1.94051e+06	1.95118e+06	2.02378e+06	1.72384e+06	1.8935e+06	1.57354e+06	1.80452e+06	1.8622e+06	1.76171e+06	1.99045e+06	1.54251e+06	1.3885e+06	2.18966e+06	1.62419e+06	1.753e+06	1.566e+06	1.78335e+06	1.42967e+06	1.90143e+06	1.84525e+06	1.90159e+06	1.61568e+06
O0789	tr|X2JDJ3|X2JDJ3_DROME	3	3	169.49	0.00886186	0.00294909	1.59493	0.890419	LL	SV	214535	CG8552, isoform D OS=Drosophila melanogaster GN=CG8552 PE=4 SV=1	443797	408855	180796	251553	229038	485694	298468	205345	275327	164083	559775	271227	231312	175925	194105	264051	145407	191262	230894	120137	180981	189945	178995	222847	202345	211504	225482	206909	145815	96431.1	241820	259775	200958	178055
O0790	tr|A1Z705|A1Z705_DROME	1	1	65.67	0.00894452	0.00297283	2.95471	0.889871	SL	SV	105374	CG2144 OS=Drosophila melanogaster GN=CG2144-RA PE=2 SV=1	345088	301708	107772	196414	130383	312522	190918	34156.4	240234	135947	306429	108255	89708.4	75312.3	121592	154518	110369	167794	155285	227292	76767.8	54253.2	164192	166539	131392	89154.3	110254	98914.8	57614.8	38850.1	141905	137078	155876	129473
O0791	sp|Q24154|RL29_DROME	5	4	182.11	0.008964	0.00297554	2.38596	0.889336	LL	LV	8915	60S ribosomal protein L29 OS=Drosophila melanogaster GN=RpL29 PE=1 SV=1	190234	144810	162674	184293	275551	345475	122227	254050	131985	72591.4	267040	96179.9	85929.9	78483.1	82448.9	116621	75837.1	101039	121377	88683.5	89621	238305	76388.5	94518.7	113243	86094.3	81645.4	66794.9	128733	88956.8	139358	128693	127764	103734
O0792	tr|Q5LJQ4|Q5LJQ4_DROME	1	1	83.31	0.00899353	0.00298093	2.45156	0.889822	SL	SV	33361	CG17883, isoform B OS=Drosophila melanogaster GN=CG17883 PE=4 SV=1	92788.9	98932.1	41669.1	84216.3	65786.4	56488.9	76984.3	33663.8	82453.6	157726	62157.9	52147.6	64436.5	55339	60494.9	49196.5	81126.3	64510.4	75567	62000.1	51463.2	42906.8	70498.9	68510.2	91893.6	33426.3	40222.3	42249.1	36565.1	35856.5	67630.6	45797.2	60234.1	51473.3
O0793	sp|P40945|ARF2_DROME	8	5	376.89	0.00900295	0.00298093	2.26965	0.889333	SL	SV	20746	ADP-ribosylation factor 2 OS=Drosophila melanogaster GN=Arf102F PE=2 SV=2	258020	255194	117878	158505	159791	443628	166872	71085.5	187840	88561.5	249494	123267	121737	120145	141492	171685	114193	154986	244291	118300	78409.7	85362.9	134271	167117	273328	89391.3	120904	112210	100953	60290.9	181207	136594	162279	127996
O0794	tr|Q9VHA8|Q9VHA8_DROME	10	7	772.53	0.0090226	0.00298368	1.74787	0.888882	SL	SV	57356	LD25575p OS=Drosophila melanogaster GN=P58IPK PE=2 SV=1	645728	830513	419270	504182	457944	635733	630887	373967	639007	342937	805678	504337	527203	467066	539146	427631	406944	541323	544578	464137	360981	282841	534296	482327	652559	471083	414052	441269	342320	250384	576710	449970	460946	453057
O0795	tr|Q9W335|Q9W335_DROME	2	2	221.1	0.00909716	0.00300455	2.78743	0.888662	SL	SV	33081	LD26546p OS=Drosophila melanogaster GN=l(1)G0320 PE=2 SV=1	258077	327626	235896	287471	429735	1.04723e+06	208771	132896	261895	84426.5	424731	172086	99221.7	66870.3	157796	322755	146478	190464	421093	149864	85896.6	297870	122739	229675	352873	145636	150759	101588	136521	61989.7	252754	179892	207086	214148
O0796	tr|Q9VGE7|Q9VGE7_DROME	1	1	51	0.00911661	0.00300719	14.306	0.888624	LL	LV	72207	Beta-galactosidase OS=Drosophila melanogaster GN=Ect3 PE=2 SV=1	20882.7	9194.19	1107.71	5826.71	4019.6	8211.35	4017.64	4733.84	865.527	2954.28	1431.85	0	718.713	1237.66	0	1571.64	1715.28	3518.37	3434.58	3036.58	2416.91	1439.35	2268.79	816.996	1265.34	609.528	0	1669.81	1403.3	365.541	1670.7	455.654	4448.08	1291.84
O0797	tr|E1JI73|E1JI73_DROME	3	3	127.58	0.00919637	0.00302797	3.36008	0.889012	LL	LV	44980	FI20184p1 OS=Drosophila melanogaster GN=Zasp66 PE=2 SV=1	14975.6	21936.6	27540.2	28892.6	41978.2	61081.4	18679.9	43674.6	23703.3	14541.9	31554.1	14139	7295.03	4569.93	8309.37	21890.9	12211.8	8988.38	23982.3	6862.66	10322	41957.6	5547.98	12224.6	11264.4	12165.2	9588.42	6339.23	16928.5	8905.35	19269.9	21700.9	18555.5	15071.2
O0798	tr|Q7JVI6|Q7JVI6_DROME	2	1	90.18	0.00920626	0.00302797	1.96255	0.887683	SL	LV	26036	CG11784 OS=Drosophila melanogaster GN=GstE13 PE=2 SV=1	131578	96422.5	81000	65733.8	59884.9	97395.9	70661.1	60945.1	96300.6	69543.8	116277	72747.2	80519.8	59567.7	40389.1	55768.8	50557.8	89574.8	61222.5	114041	83233.4	69364.9	88704.3	85348.4	49200.7	59522	47036.4	80073.4	28879.2	73980.2	61818.5	67759.9	73199.7	74448.7
O0799	tr|Q8IQZ1|Q8IQZ1_DROME;tr|Q1RL06|Q1RL06_DROME;tr|Q86B44|Q86B44_DROME	10	9	542.37	0.0092142	0.00302797	2.58167	0.889011	LL	SV	54958	Glutathione synthetase OS=Drosophila melanogaster GN=GS PE=2 SV=2	413055	134236	49311.6	73318.8	71532.2	299835	77125.7	55997.6	111490	65747.1	242245	58923.1	39158.8	31695.6	48388.7	112682	35591	70925.5	91349	67894.5	42842	56577.2	66612.7	84234.3	42570.8	37825.9	77988.8	43072	46639.7	23555.7	91490.3	90007.6	83682.4	64535.4
O0800	tr|X2JKU5|X2JKU5_DROME;sp|Q9VFE4|RS5B_DROME	16	16	1262.99	0.0092455	0.00303446	1.25184	0.888866	LL	LV	25844	Ribosomal protein S5a, isoform B OS=Drosophila melanogaster GN=RpS5a PE=3 SV=1	4.55946e+06	3.98665e+06	2.77645e+06	3.00414e+06	2.59419e+06	3.972e+06	3.6046e+06	2.59938e+06	3.61661e+06	2.00177e+06	5.75516e+06	3.22447e+06	3.00726e+06	3.05081e+06	2.53741e+06	2.26526e+06	1.9576e+06	2.38375e+06	2.6648e+06	2.15645e+06	2.11969e+06	3.23296e+06	2.33997e+06	2.35734e+06	2.0778e+06	2.86416e+06	3.02085e+06	3.23223e+06	2.20468e+06	1.7473e+06	2.66496e+06	2.72307e+06	3.00981e+06	2.46673e+06
O0801	tr|Q9V9Q4|Q9V9Q4_DROME	1	1	126.62	0.00937832	0.00307421	1.68321	0.892155	LL	LV	40413	CG1416, isoform A OS=Drosophila melanogaster GN=CG1416 PE=2 SV=2	309621	193974	142182	160559	183238	247209	180931	132470	179098	157300	223275	124337	126653	132957	138113	115740	78064	150820	179887	140602	72609.7	117784	150979	127644	124394	124217	116554	97391.2	176191	138380	134779	120253	140879	109153
O0802	sp|Q9V3A4|CSUP_DROME	2	2	90.18	0.00946279	0.00309803	3.87494	0.885527	LL	LV	48841	Protein catecholamines up OS=Drosophila melanogaster GN=Catsup PE=2 SV=1	59687.3	28300.7	45361.1	55139.5	82595.1	127402	18120.9	71285	38057.8	18691.1	77179.7	6451.1	13738.8	7729.17	15545.5	19217.1	18353.3	25303	36990.7	27358.7	11163.2	63588.7	24300.1	26712.1	31013.8	7633.78	12754.2	11240	36038.5	29534.6	20384.2	29965.2	37426.7	24203
O0803	sp|O76206|RIFK_DROME	1	1	113.28	0.00948514	0.00310148	2.69132	0.885553	SL	SV	17188	Putative riboflavin kinase OS=Drosophila melanogaster GN=anon-84Ea PE=2 SV=1	409912	318230	256940	278726	217969	294589	361767	70834.2	290049	71925.9	368248	284368	237724	138613	241569	312181	295989	236234	295239	162508	194588	76706.6	178842	305959	273770	130784	169823	165061	168248	54848.3	235006	247888	194701	199940
O0804	sp|Q8IA44|GLT12_DROME	5	5	228.64	0.00976192	0.00318801	2.55942	0.883396	SL	LV	65920	Putative polypeptide N-acetylgalactosaminyltransferase 12 OS=Drosophila melanogaster GN=pgant12 PE=2 SV=1	89211	89419.5	45176.7	55524.1	43332	85431.1	55567.4	14051.7	77840.3	28691.2	66661	47370.2	39938.7	16825.7	22536.1	64018.6	50810.7	60548.3	44118.8	32890.8	35896.7	31685.9	59635.7	41831.1	30110.5	45153.7	42112.5	47672.4	22778.8	10094.3	60032.7	52595.7	36634	31042
O0805	tr|Q9VMV5|Q9VMV5_DROME	27	27	1773.17	0.00981677	0.00320194	1.55005	0.8829	SL	SV	194938	Viking, isoform A OS=Drosophila melanogaster GN=vkg PE=4 SV=1	1.27097e+06	1.20066e+06	769789	555409	501373	1.32548e+06	1.28876e+06	1.13844e+06	1.02249e+06	813406	1.35668e+06	997010	758799	711826	825562	1.02367e+06	915139	504350	772110	514756	944010	796021	446912	512976	546207	685545	847157	588040	673904	537528	778275	828577	887606	680201
O0806	tr|Q9VBT1|Q9VBT1_DROME	1	1	52.7	0.0099303	0.00323495	2.95846	0.882517	SL	LV	48175	CG31098 OS=Drosophila melanogaster GN=CG31098 PE=4 SV=2	198743	77970.9	46819.4	67172.2	75981	86400.2	53319.1	38105.6	69542.7	2805.57	94630.8	41229.2	17214.3	28297.5	30313.8	53397.5	70031.5	67124.4	48804.9	59436.3	72591	31241.3	42696.8	64896.5	67688	30180.9	41909.8	32064.6	6109.01	30932.2	72608.5	44288.2	41370.7	47172.7
O0807	tr|Q9VZY0|Q9VZY0_DROME	1	1	97	0.00994728	0.00323647	1.91299	0.883492	SL	LV	27618	LD45195p OS=Drosophila melanogaster GN=Non2 PE=2 SV=1	928284	915225	782385	498005	502875	596221	736203	526218	708214	612066	708103	480764	653565	590641	598401	658284	532775	568702	806646	649993	349573	412766	507986	598666	691675	324949	472714	642337	696358	542642	645706	440024	584483	551101
O0808	sp|Q9VI55-2|UFL1_DROME	11	5	810.92	0.0100643	0.00327048	1.3494	0.881351	LL	SV	83068	Isoform B of E3 UFM1-protein ligase 1 homolog OS=Drosophila melanogaster GN=CG1104	807734	686389	385416	426597	451726	800164	572816	391695	472008	274477	950232	547070	514944	431544	461135	394363	301517	345557	420830	335427	343217	406835	322833	366014	404906	371762	524353	452474	317666	243346	463396	429419	505097	402006
O0809	tr|Q9W0S7|Q9W0S7_DROME	48	45	3497.57	0.0100794	0.00327136	1.38682	0.882202	SL	SV	103534	LD20211p OS=Drosophila melanogaster GN=Tudor-SN PE=1 SV=1	4.54192e+06	3.97567e+06	2.4127e+06	2.44408e+06	2.57793e+06	3.40023e+06	3.71647e+06	2.76176e+06	3.37914e+06	1.35402e+06	4.16265e+06	2.84261e+06	2.73233e+06	3.12108e+06	2.68136e+06	2.32291e+06	1.98807e+06	2.50369e+06	2.28094e+06	2.2312e+06	2.43449e+06	2.32079e+06	2.55063e+06	2.25243e+06	2.24395e+06	3.0251e+06	2.12555e+06	2.27977e+06	1.88964e+06	2.02282e+06	2.7823e+06	2.43492e+06	2.56659e+06	2.26616e+06
O0810	tr|E1JH01|E1JH01_DROME	1	1	45.2	0.010107	0.0032733	6.64027	0.880912	SL	SV	46799	COP9 complex homolog subunit 4, isoform B OS=Drosophila melanogaster GN=CSN4 PE=4 SV=1	42057.4	53586.9	6215.03	17803.6	5086.15	57016.9	19524.7	947.68	11462.2	10307.2	4262.79	5464.67	4098.91	6715.35	6336.69	21956.7	18053.3	23458.2	20019.6	11030.9	6532.14	1347.94	21025.8	17381	14590.3	2082.69	5008.5	6575.18	2868.8	3156.84	11190	11131.5	6388.11	12227.9
O0811	sp|P35381|ATPA_DROME;sp|Q9VI82|NOC3L_DROME	46	39	3135.76	0.0101104	0.0032733	1.54412	0.881648	SL	SV	59668	ATP synthase subunit alpha, mitochondrial OS=Drosophila melanogaster GN=blw PE=1 SV=2	1.5015e+07	7.74512e+06	5.96093e+06	6.48711e+06	6.00827e+06	9.84965e+06	7.94746e+06	5.17576e+06	7.60017e+06	5.97342e+06	1.5943e+07	6.64194e+06	6.21478e+06	7.1468e+06	6.33701e+06	6.13622e+06	6.28716e+06	6.26174e+06	6.7061e+06	5.9689e+06	5.70303e+06	3.48466e+06	5.22803e+06	6.49621e+06	6.16541e+06	6.25647e+06	5.75913e+06	7.88816e+06	5.64434e+06	3.31159e+06	6.22004e+06	6.23154e+06	7.0086e+06	5.96159e+06
O0812	sp|Q9VZ64|6PGL_DROME	4	4	304.51	0.0101629	0.00328627	2.62315	0.880867	SL	SV	27081	Probable 6-phosphogluconolactonase OS=Drosophila melanogaster GN=CG17333 PE=2 SV=1	555949	232084	117051	170931	125238	446187	145458	78117.4	183847	169447	347962	97381.8	94150	63967	147630	146073	72725	166278	257696	144906	76724.2	56095.1	138789	176771	157541	89166.4	107486	116791	84237.3	21989.3	150403	135743	151742	142926
O0813	tr|Q7K4L9|Q7K4L9_DROME	1	1	42.16	0.0102176	0.00329775	133.728	0.884967	LS	SV	104365	CG8405 OS=Drosophila melanogaster GN=CG8405 PE=2 SV=1	30427	2793.46	16433.1	7260.25	24817.7	48120	12187.5	36931.8	3248.25	1.25227e+06	21334.3	1890.54	4459.28	21800	4850.33	7728.55	18560.7	5378.47	27632.2	11193.6	14067.5	19531.1	6169.84	8976.2	2327.81	846.133	4522.56	1403.43	5431.23	277.67	13718.6	15164.9	34574.9	18203.9
O0814	tr|Q9VWV6|Q9VWV6_DROME	29	26	1843.78	0.0102236	0.00329775	1.5516	0.881009	LL	SS	73258	Transferrin OS=Drosophila melanogaster GN=Tsf1 PE=3 SV=1	5.6825e+06	3.0503e+06	1.4696e+06	1.7022e+06	1.78505e+06	4.59005e+06	2.33515e+06	2.24269e+06	1.95813e+06	1.54544e+06	5.96209e+06	2.56263e+06	2.23189e+06	1.82534e+06	1.83281e+06	1.14203e+06	720487	1.05707e+06	2.08035e+06	840237	1.09842e+06	1.27363e+06	880758	1.4987e+06	1.04913e+06	1.54853e+06	1.47455e+06	2.21505e+06	1.71179e+06	1.20971e+06	1.63411e+06	1.87727e+06	2.32644e+06	1.74982e+06
O0815	tr|Q9VKM7|Q9VKM7_DROME	2	2	127.74	0.0102699	0.00330864	2.00064	0.879739	LL	SV	76486	AT01533p OS=Drosophila melanogaster GN=CG6089 PE=2 SV=2	115926	96658.8	87847.4	67777.5	91387.1	97392.5	65086.2	94849.5	78756.4	40371.8	127114	61307.8	68488.7	60733.7	49057.1	52930.9	50083.3	49552.1	65730.8	22535.9	50154.7	75848.6	23407.8	41432.1	51469.6	53816.4	47270.9	47088.6	35069.8	38039.2	70681.4	62444	63057.3	49705.3
O0816	tr|Q9VAY2|Q9VAY2_DROME	69	65	6554.14	0.0103055	0.00331597	1.68197	0.880527	SL	LV	90325	Glycoprotein 93 OS=Drosophila melanogaster GN=Gp93 PE=2 SV=1	1.97162e+07	2.1493e+07	1.56284e+07	1.51111e+07	1.42559e+07	1.38764e+07	1.64869e+07	1.33567e+07	1.7013e+07	1.47951e+07	2.07833e+07	1.3241e+07	1.31701e+07	1.53717e+07	1.37378e+07	9.38253e+06	1.38836e+07	1.47584e+07	1.24013e+07	1.71803e+07	1.23256e+07	1.38855e+07	1.3077e+07	1.12292e+07	1.62356e+07	1.38929e+07	1.25923e+07	1.43802e+07	9.84214e+06	1.1619e+07	1.41418e+07	1.25436e+07	1.52006e+07	1.2407e+07
O0817	tr|Q9VRM3|Q9VRM3_DROME	1	1	71.42	0.0103179	0.00331597	2.24464	0.887193	SL	LV	28034	Sinuous OS=Drosophila melanogaster GN=sinu PE=1 SV=3	34072.5	62930.7	44121.4	46908.5	62359.9	57217.5	44561.8	33706.5	58337.1	38310.6	39791.3	28985.8	29987.7	55714.5	39645.1	58266.7	58485.7	52363.7	30433.3	38467.7	37619.9	34688	58725.2	46725.1	38960.7	49902	44137.5	42744.6	34297.9	27818.5	32368.6	32427.3	36885.1	33289.6
O0818	tr|Q95SI7|Q95SI7_DROME	3	3	127.94	0.0104238	0.00334591	5.00613	0.87925	LL	SV	32557	CG6028 OS=Drosophila melanogaster GN=CG6028 PE=2 SV=1	104551	18891.7	19120.8	50006.1	87712.3	253010	22164.5	33493	26319.6	20473.9	93098.9	15490.6	16114.8	13271.2	14040.9	26355.6	15325	8095.57	41566.5	19749.2	13892.2	27753	27967	21246.6	28579.8	11952.2	10912.4	7285.89	13188.4	10266.7	20399.4	28492.1	19373.8	16813
O0819	tr|Q8IML3|Q8IML3_DROME	10	1	613.86	0.0105398	0.003379	1.78719	0.877927	SL	LV	95605	V-type proton ATPase subunit a OS=Drosophila melanogaster GN=Vha100-1 PE=2 SV=1	450675	363408	290200	372939	316297	316659	424523	223290	420315	314167	452624	325469	260885	269874	304017	279165	317199	347133	275120	303259	310023	177086	360932	286810	345003	334526	249175	286022	220719	204391	333801	290971	329389	252255
O0820	tr|Q6NR46|Q6NR46_DROME	2	2	125.97	0.0105678	0.00338385	2.70416	0.877857	SS	LV	52927	RE58623p OS=Drosophila melanogaster GN=Spt-I PE=2 SV=1	34027.8	61678.2	38609.7	45859.8	47461.8	27808.4	58870	45885	53809.8	27176.5	9300.62	14912.2	26403.2	31921.4	33866.6	33613.5	32900.3	34520.2	46973.2	20812.1	24904.5	27228.8	33782.2	64386	47784.5	12723.8	32784.1	31189	25333.6	28358.9	25063.9	24862.7	33485.2	39499.4
O0821	tr|Q9VGT0|Q9VGT0_DROME;tr|Q9VGT8|Q9VGT8_DROME	11	9	617.9	0.0105855	0.00338538	1.55978	0.878731	SL	SV	58356	GH11333p OS=Drosophila melanogaster GN=Ugt35b PE=2 SV=1	2.09143e+06	1.8028e+06	1.23072e+06	1.31108e+06	1.04057e+06	1.89857e+06	1.45056e+06	867292	1.51626e+06	988967	2.66534e+06	1.239e+06	1.35802e+06	1.38058e+06	1.44733e+06	1.21651e+06	1.37246e+06	1.1661e+06	1.46463e+06	1.01768e+06	850907	940880	1.17381e+06	1.22792e+06	1.31317e+06	1.6663e+06	716923	1.32658e+06	969943	907424	1.21094e+06	1.15744e+06	1.29979e+06	1.17036e+06
O0822	sp|A1ZAI3|FACR2_DROME	2	2	94.18	0.0106219	0.0033916	1.84721	0.877133	SS	SV	70732	Putative fatty acyl-CoA reductase CG8303 OS=Drosophila melanogaster GN=CG8303 PE=2 SV=2	118777	121865	43081.4	63555.7	56805.5	116511	94951.7	48268.7	80603	57366.2	98135.2	65156.2	54970.7	40662	70284.7	71758.8	52002.8	67436.2	42740	45678.6	54513.4	66948.5	84029.5	37434.3	69129.3	50936.2	75124	34023.2	37944.2	29612.2	71156.5	70822.8	73729.6	41437.1
O0823	tr|E2QD65|E2QD65_DROME	13	13	951.62	0.0106395	0.0033916	1.92975	0.877135	LL	LV	17422	Ribosomal protein S19a, isoform C OS=Drosophila melanogaster GN=RpS19a PE=4 SV=1	618659	604039	494637	597640	636340	971280	455736	574602	544652	254114	866815	475361	332571	242662	276166	371044	318913	313931	393210	331845	315872	739128	308240	325582	337819	388020	326706	321806	578264	269770	411892	434014	488438	337704
O0824	tr|Q9V3D8|Q9V3D8_DROME	3	3	251.25	0.0106437	0.0033916	2.37432	0.8771	SL	SV	61410	GH27579p OS=Drosophila melanogaster GN=grsm PE=2 SV=1	369114	207078	75598.5	100485	83063	262544	157987	67509.1	146316	160490	241494	92689.8	86965.9	78052.6	135293	130715	131901	144775	148224	108770	79658.9	50645.1	151263	154821	186906	76764.7	104317	107476	71844.5	38031.7	125913	102396	122499	105476
O0825	tr|A1ZB77|A1ZB77_DROME	3	2	211.96	0.0106817	0.00339958	1.59295	0.877115	SL	LV	20490	CG5174, isoform J OS=Drosophila melanogaster GN=CG5174 PE=4 SV=1	258646	235914	145005	122255	98590.5	213796	242851	77890.7	180442	139325	254651	163839	129691	148528	114787	163379	104212	123115	162872	132062	192759	135086	144599	109618	116269	131206	155156	127982	100165	92517.5	176402	182571	131223	124411
O0826	sp|P17336|CATA_DROME	18	16	1704.02	0.0107628	0.00342125	1.78675	0.876106	LV	SL	57753	Catalase OS=Drosophila melanogaster GN=Cat PE=1 SV=2	8.72343e+06	2.5247e+06	1.59702e+06	1.57189e+06	1.27343e+06	5.68346e+06	2.48192e+06	1.73297e+06	1.98522e+06	1.12523e+06	8.21985e+06	3.01546e+06	4.28802e+06	4.09315e+06	2.59381e+06	1.32363e+06	799462	1.32858e+06	1.72805e+06	1.24451e+06	1.31428e+06	1.28093e+06	1.25017e+06	1.79938e+06	1.23385e+06	2.70923e+06	3.09762e+06	4.27418e+06	3.43581e+06	1.82359e+06	1.99568e+06	2.22863e+06	2.47717e+06	2.06292e+06
O0827	tr|Q9VZI1|Q9VZI1_DROME	4	1	318.72	0.0108087	0.00343169	2.44476	0.876199	LL	LV	20916	Transgelin OS=Drosophila melanogaster GN=Chd64 PE=2 SV=2	23876.5	14555.6	19136.6	21612.9	28496.1	43673.2	14209.4	26524	13820.7	6884.24	37369.3	8639.98	7913.48	6969.27	9066.38	15992	12391.5	11279.8	17554.9	11254.9	9598.01	29726.9	10204.5	12565.6	11453.5	11791.1	7774.58	7017.51	17492.1	10958.8	15654.2	17788.3	15591.8	12281.1
O0828	tr|Q60GL7|Q60GL7_DROME	10	7	577.33	0.010835	0.00343587	1.57096	0.876743	SL	SV	53515	Alpha1,3-mannose beta1,2-N-acetylglucosaminyltransferase 1 OS=Drosophila melanogaster GN=Mgat1 PE=2 SV=1	492506	450245	291700	363327	313327	774766	342618	272558	369727	203215	668791	461514	365695	274469	323230	315663	381036	308323	352883	238546	275743	345365	279090	339156	262340	404295	299351	296030	271067	173489	330142	322408	366025	269295
O0829	tr|Q7KUT8|Q7KUT8_DROME	1	1	67.62	0.0110067	0.00348612	2.20365	0.883932	LL	SV	71716	CG8363-PE, isoform E OS=Drosophila melanogaster GN=Papss PE=2 SV=1	139729	37025.1	35098.3	52244.5	33092.2	54492.8	37401.2	18703.9	35296.8	23282.3	49189.1	45203.7	24948.4	38059.7	34385.6	22618.7	15428.2	25635.5	31611.7	24520.7	36812.8	16969.9	25896.3	23495.7	16990.6	23525.7	23266	27727.6	18383.2	21627.4	51405.7	27527.7	46924.9	33770.8
O0830	tr|Q9VWJ3|Q9VWJ3_DROME	1	1	28.59	0.011045	0.00349404	2.48719	0.874684	SL	LV	24590	CG32536-PA OS=Drosophila melanogaster GN=CG32536 PE=2 SV=2	80627.7	65022.4	41528.8	43679.6	41625.9	41562	78188.2	39976.6	73998.7	41166.2	24875.6	43920.5	51586.1	46748.6	43570.9	57151	60202.5	63843.9	44200.1	72563.8	51532	32647	76117.9	35414.4	108634	59603.3	25284.2	52707.1	19410	37701.6	47608	49104.9	50605.3	34996
O0831	sp|Q6WV17-2|GALT5_DROME	5	2	289.26	0.0111042	0.00350855	1.5973	0.880578	SL	LV	73305	Isoform B of Polypeptide N-acetylgalactosaminyltransferase 5 OS=Drosophila melanogaster GN=pgant5	514325	569334	312398	290173	261980	431043	371532	267957	457777	260919	417295	375128	342593	394371	259927	307625	306293	329977	299877	303627	236216	386843	392697	347959	234485	494213	312283	347060	213420	192557	242555	296399	353105	266189
O0832	tr|M9MSJ3|M9MSJ3_DROME	10	1	804.5	0.0111377	0.00351437	1.77245	0.873734	LV	SL	26259	CG34051, isoform B OS=Drosophila melanogaster GN=CG34051 PE=4 SV=1	2.6256e+06	2.70422e+06	2.02389e+06	2.65098e+06	2.23404e+06	4.04903e+06	2.44042e+06	2.08526e+06	2.47346e+06	1.54929e+06	9.07198e+06	4.4178e+06	2.97586e+06	3.14994e+06	3.04625e+06	2.0717e+06	980638	1.04617e+06	2.03143e+06	535864	1.41497e+06	1.87663e+06	974470	1.96099e+06	1.02267e+06	3.90224e+06	2.82641e+06	3.57528e+06	4.41272e+06	1.40428e+06	2.07687e+06	2.46238e+06	2.58483e+06	2.23031e+06
O0833	tr|Q9VLQ7|Q9VLQ7_DROME	52	44	4645.25	0.0111494	0.00351437	2.54887	0.873667	LV	SL	42678	Serpin 28F OS=Drosophila melanogaster GN=Spn28F PE=3 SV=2	2.77051e+07	2.97524e+07	2.59883e+07	2.46712e+07	2.59903e+07	4.27652e+07	2.70153e+07	3.82038e+07	2.49196e+07	4.02098e+06	9.74157e+07	5.44515e+07	4.37615e+07	3.5834e+07	3.98765e+07	1.31184e+07	9.11204e+06	9.04108e+06	2.11326e+07	4.63967e+06	1.4125e+07	2.10742e+07	6.54383e+06	1.97575e+07	9.7665e+06	4.26786e+07	2.61112e+07	3.17211e+07	4.56415e+07	1.8762e+07	2.23034e+07	2.17996e+07	2.92353e+07	2.26953e+07
O0834	tr|Q9W3M7|Q9W3M7_DROME	4	2	284.39	0.0112774	0.00355044	2.56055	0.879595	SL	LV	100782	CG10777, isoform B OS=Drosophila melanogaster GN=CG10777 PE=2 SV=1	25818.7	50453	49820.4	63369.2	46707.8	19420.4	38486	32590.6	32354	48511.9	29691.5	24135.8	29342.4	40219.2	29305.3	36296.1	60235.9	37548.3	33003	45343.8	36421.5	26936.7	32362.1	31198.4	55584	25690.8	20433	28771.5	26892	28546.3	18692.4	22475.6	29920.7	35232.2
O0835	sp|Q9VEB3|RPF2_DROME	1	1	25.07	0.0113336	0.00356387	1.61504	0.872828	SS	LV	36759	Ribosome production factor 2 homolog OS=Drosophila melanogaster GN=CG7993 PE=2 SV=3	181827	138633	84374.2	114921	85040.8	161801	168898	202343	128403	100599	154880	114712	112329	193210	88563.3	144444	83855.3	104883	150857	106808	105224	144025	114861	116019	138046	87168.8	110795	82415.3	163002	130365	158690	107208	154299	112959
O0836	tr|Q8IPQ2|Q8IPQ2_DROME	2	2	142.8	0.0113544	0.00356613	2.15842	0.872439	SS	LV	66054	Collapsin response mediator protein OS=Drosophila melanogaster GN=CRMP PE=2 SV=2	357594	269762	199305	224436	290058	716487	187157	460848	233476	173356	501822	223870	151328	129224	212921	209251	157257	200480	276638	168674	195617	591811	172188	184006	280443	179156	193670	140954	154597	176186	283100	268382	257445	185704
O0837	tr|X2JFD6|X2JFD6_DROME	8	6	555.88	0.0115956	0.00363422	1.77265	0.870372	SL	SV	64388	Peroxisomal multifunctional enzyme type 2, isoform B OS=Drosophila melanogaster GN=Mfe2 PE=3 SV=1	744748	285389	179646	203900	184298	436759	217830	208073	286722	181247	483198	174193	182748	259810	251486	179055	221908	204105	204614	254525	198956	141755	236187	215090	260605	155072	192752	211464	131906	150037	263703	239207	235387	181030
O0838	tr|Q9VIE7|Q9VIE7_DROME	5	5	274.58	0.0115989	0.00363422	1.8332	0.870367	LL	LV	77452	Burgundy, isoform B OS=Drosophila melanogaster GN=bur PE=2 SV=3	194744	80009.7	57574.7	51256.6	52942.6	107139	71169.5	50892.5	67410.4	59925.6	122974	24711.3	34291.2	69156.5	42401.6	46030.6	49538.9	55425	47366.7	53223.8	54517.1	43545	54216	55485.2	56152.1	53459.3	69613.3	48538.7	24510.7	53364.1	60959.6	51173.7	62209.9	52302.3
O0839	tr|Q9VEB1|Q9VEB1_DROME	22	21	1566.97	0.0116267	0.00363862	1.96231	0.870931	LL	SV	35580	CG7998 OS=Drosophila melanogaster GN=Mdh2 PE=2 SV=1	1.16991e+07	3.9106e+06	3.58235e+06	3.94823e+06	5.09028e+06	1.09814e+07	2.85929e+06	4.15834e+06	3.65294e+06	2.44854e+06	1.06146e+07	2.60666e+06	2.6443e+06	1.85028e+06	2.42038e+06	2.72808e+06	1.62097e+06	2.54043e+06	3.64584e+06	2.58952e+06	2.12572e+06	3.89614e+06	2.56198e+06	2.61787e+06	2.66003e+06	2.31794e+06	2.60959e+06	2.91049e+06	3.25967e+06	1.84681e+06	3.74687e+06	3.81443e+06	3.45501e+06	3.08753e+06
O0840	tr|Q9VG23|Q9VG23_DROME	5	5	237.34	0.0116611	0.00364462	1.4863	0.871213	LL	SV	24521	CG10126, isoform A OS=Drosophila melanogaster GN=CG10126 PE=2 SV=2	853516	497671	596026	532129	521103	633890	666703	695857	525129	437936	820267	584111	426941	610278	477309	394379	426363	356534	391699	328471	507618	531375	319369	456450	320111	455643	366346	424375	358519	326628	537227	501809	484147	339955
O0841	tr|X2JAX3|X2JAX3_DROME	1	1	56.18	0.0116737	0.00364462	2.44283	0.869837	SL	SV	22709	Ubiquitin conjugating enzyme 4, isoform B OS=Drosophila melanogaster GN=Ubc4 PE=3 SV=1	34001.8	18497.7	6491.97	10447.2	7470.43	23038.4	16762.9	3956.38	11043.2	8373.4	21717.6	7416.75	6346.11	5002.7	11059.7	9815.7	7025.99	14067.3	17401	12606.7	10414.8	4778.56	14738.7	14222.3	12640.2	3675	10653	6026.86	6402.94	6599.66	8304.87	13961.2	8816.35	9819.76
O0842	sp|Q6WV16|GALT6_DROME	3	2	92.67	0.011818	0.00368529	1.51637	0.868881	SL	SV	77705	N-acetylgalactosaminyltransferase 6 OS=Drosophila melanogaster GN=pgant6 PE=2 SV=2	27023.1	27122.4	19028.5	18681.9	18442.1	27912.3	20872.8	22615.3	20443.8	13403.6	50681	20716	18721.7	20003.5	13279.9	17650.5	19897.3	15572.4	15941.4	14179.3	18470.2	19334.5	17656.5	16377.2	13312.4	22854.4	16810.1	13721.7	11744.1	12275.4	19326.5	22971.7	19313.4	14345
O0843	tr|A1ZAU4|A1ZAU4_DROME	25	25	2843.88	0.0118556	0.00369198	2.79865	0.868917	SV	SL	44741	CG4847, isoform D OS=Drosophila melanogaster GN=CG4847-RD PE=2 SV=1	6.48118e+06	6.09476e+06	1.02813e+07	1.20935e+07	1.2148e+07	1.41565e+07	6.43882e+06	1.39602e+07	7.42932e+06	5.00512e+06	2.59315e+07	1.09981e+07	9.37947e+06	7.4089e+06	9.73674e+06	3.47213e+06	1.29438e+06	2.08679e+06	6.5223e+06	1.21001e+06	2.73678e+06	8.11653e+06	1.51347e+06	5.8511e+06	2.5987e+06	8.63476e+06	7.09445e+06	8.3751e+06	2.21753e+07	6.64448e+06	5.6856e+06	6.81625e+06	8.83134e+06	6.81292e+06
O0844	tr|Q0E8U4|Q0E8U4_DROME	1	1	39.48	0.0118676	0.00369198	8.43327	0.877633	LL	LV	33979	CG17224, isoform A OS=Drosophila melanogaster GN=CG17224-RB PE=2 SV=1	48580.3	0	820.126	2397.41	1188.95	0	0	442.025	1867.77	2784.36	8651.2	0	0	0	0	3415.98	1896.5	3521.6	7170.29	1638.84	1522.94	825.535	2293.13	3517.8	2202.44	880.381	2347.36	1975.07	520.789	0	2683.57	4068.22	4663.06	1844.06
O0845	tr|Q9VSL4|Q9VSL4_DROME	2	2	85.26	0.0119758	0.00372125	3.65789	0.868468	LL	SV	28778	Glutathione S transferase O2, isoform B OS=Drosophila melanogaster GN=GstO2 PE=4 SV=2	48290.8	34134.2	37998	48041.4	74862.6	100874	17488.2	56157.3	22719.5	12287.2	48788.1	17461.4	18150.3	18091.7	14520.1	27508.2	11153.5	13893	35029.4	12854.3	12817.6	68189.6	19346.9	15485.2	14360	22340.9	11847	9194.14	5779.07	17938.3	15056	19980.3	26079.3	22906.7
O0846	tr|H5V895|H5V895_DROME	1	1	62.56	0.0119975	0.00372357	3.17376	0.867776	SL	SV	38710	Serine/threonine-protein phosphatase OS=Drosophila melanogaster GN=flw PE=2 SV=1	60617.3	69675.5	26689.4	34806.9	23549.9	44690.5	52244.8	17294.7	41238.8	1856.71	36538.9	24707.8	34308.9	23177.5	35609.9	45562.2	41639.4	37883.4	38208.4	32075.5	41194	19058.6	40306.9	44821	39919.9	30974.5	24612.6	15713.1	5699.13	10654.4	40805.7	27976.2	34000.5	20274.8
O0847	tr|Q4U2G8|Q4U2G8_DROME	2	2	108.48	0.0120193	0.00372593	1.4376	0.86754	SL	LV	102070	CG11961, isoform A OS=Drosophila melanogaster GN=CG11961 PE=2 SV=1	95978.9	74709.5	57449	59936.5	50256.8	83812.7	62824.6	58403.4	64524.6	45245	108406	45982.8	61427.4	68635.4	42526.2	54886.6	45219.6	42053.3	42711.5	56832.1	52593.2	71472.8	39682.1	46318.2	45473.4	52617.6	55749.9	58614.1	29508.7	41314.4	66796	66580.3	53925	39775.8
O0848	tr|Q7K485|Q7K485_DROME	4	4	244.17	0.0120581	0.00373358	1.8094	0.867418	SL	LV	42872	CathD OS=Drosophila melanogaster GN=cathD PE=2 SV=1	531322	370987	238407	255238	234775	767143	250616	178151	276680	218509	471990	194374	156266	160336	210993	237977	166604	226462	324101	160014	136808	150577	204097	245012	266821	160145	220307	182467	349012	94579.4	245795	255770	256168	206478
O0849	tr|Q9VVH3|Q9VVH3_DROME	2	2	87.89	0.0121398	0.00375443	1.52516	0.869822	SL	SV	13812	CG7603-PA OS=Drosophila melanogaster GN=CG7603 PE=2 SV=1	82462.9	39696.9	23215.8	30440	22084.5	44677.5	37829.1	33094.6	36777.5	20819.3	73841.1	28301.9	29721.2	34646.5	24538	26601	28990.3	26657.1	28831.2	27472.8	28113.6	26759.4	19089.9	24465.6	27739.3	36838.7	19671.5	34371.6	17365.2	19911.9	33616.3	33049.5	37573.8	27857
O0850	tr|Q7K088|Q7K088_DROME	3	2	167.7	0.0122488	0.00378368	2.41902	0.866035	SV	SL	14589	Odorant-binding protein 56e OS=Drosophila melanogaster GN=Obp56e PE=2 SV=1	76150.1	60370.4	95386.1	89606.7	91467.4	133550	64174.2	126871	60302.7	41028.9	191570	163070	127271	69820.6	123910	43519.4	24647.6	19246	51573.6	18946.5	34854.1	69131.2	21594.1	55139	30048.5	153768	67513.3	51022.1	153957	82832.2	61192.6	75644.2	70659.5	63504.8
O0851	tr|Q7K3N4|Q7K3N4_DROME	5	3	199.77	0.0123747	0.00381663	1.84337	0.86671	SL	SV	43878	CG8888 OS=Drosophila melanogaster GN=CG8888 PE=2 SV=1	100328	132901	67737.4	58826.1	63914.8	105735	93230.5	59707.1	93302.6	101499	158210	96387	47909.7	53874.6	61930.4	74116.1	93021.8	46972.9	90299.5	62631.8	86382.9	51603.7	46252.1	81058.5	59896.6	67947	69183.4	61430.3	48571.1	34025	84857.1	74604.9	54448.2	56808.5
O0852	tr|Q9VZD9|Q9VZD9_DROME	1	1	103.91	0.0123845	0.00381663	4.17792	0.865878	SS	SV	34536	CG32250, isoform A OS=Drosophila melanogaster GN=PMP34 PE=3 SV=2	30609	35081.6	23343.6	56936.2	35111.4	43636.6	53101.9	5084.98	68448.4	18504.5	28996	18273.8	30148.9	29326.5	42544.7	21177.4	54595	45428.9	35790.8	54917.3	30843.5	23642.2	46055.6	68351.4	79955.5	28412.2	17158.1	29508.2	6896.73	2533.17	27937.3	13934.4	35207	29480.2
O0853	tr|Q9VLT7|Q9VLT7_DROME	6	6	330.08	0.0124541	0.00383097	1.86642	0.864875	LL	SV	12848	CG7424-PA OS=Drosophila melanogaster GN=RpL36A PE=1 SV=2	229306	197700	140989	110711	159777	307762	155051	245350	116175	69830.8	314037	114680	99577.7	87648.7	83413.5	133860	90766.2	87504.9	85009.9	94383.7	103736	238694	80841.7	77267.5	84123.8	119977	93960.7	69804.9	69563.1	70441.5	134739	140850	127726	93812.1
O0854	tr|Q9VBQ5|Q9VBQ5_DROME	9	8	479.36	0.0124602	0.00383097	1.72407	0.86465	SS	LV	59229	CG5112 OS=Drosophila melanogaster GN=CG5112 PE=2 SV=1	250700	183271	105171	139318	219604	196053	154947	190414	133134	76484.1	220257	113649	120500	178819	114398	135098	141804	97704.1	141370	134524	148335	174100	106728	125490	171308	188291	118694	97508	62244.2	119663	174097	144815	156968	98591.9
O0855	tr|M9PBJ1|M9PBJ1_DROME;tr|Q0E8J4|Q0E8J4_DROME	3	1	89.79	0.0125569	0.00385616	9.01567	0.866654	LV	SL	415502	Zormin, isoform J OS=Drosophila melanogaster GN=zormin PE=4 SV=1	10500.7	5291.27	2644.49	286.698	522.288	2444.86	16946.6	28438	2042.24	9853.41	52595.9	25395.1	36280.5	24437	3250.81	1847.46	2476.6	1083.72	1348.7	965.628	11769.3	12048.1	800.153	301.27	1241.38	25063.7	31567.6	8475.48	4076.96	14097.3	2899.3	13810.7	11022.1	7681.66
O0856	tr|A4V449|A4V449_DROME	14	12	944.88	0.0126335	0.00387516	1.34769	0.865439	SL	LV	79717	NADH:ubiquinone reductase 75kD subunit, isoform B OS=Drosophila melanogaster GN=ND-75 PE=4 SV=1	905577	629319	423660	388337	330705	654966	590262	331611	519177	343501	883726	401361	421568	486098	439055	379721	347047	387843	371288	350066	408886	280948	312279	427940	405896	404241	432218	481203	324445	286604	407841	418094	461452	357651
O0857	tr|A1Z866|A1Z866_DROME;tr|Q966U7|Q966U7_DROME	2	2	134.09	0.0126807	0.0038851	2.07647	0.868194	SL	LV	72414	CAP, isoform I OS=Drosophila melanogaster GN=CAP PE=4 SV=1	118047	69909.3	68580.8	40364.2	40958.2	95943.4	84215.6	74114.6	72225.1	35800.2	92568.9	43285.4	36225.1	31476.9	49370.4	64468	60611.4	40712.4	45049.5	55348.1	44675.7	51160.1	48566	25692.9	38220.4	58119.9	72397.1	43354.2	58419	17172.7	61265.1	51104.3	49467.2	24384.5
O0858	tr|Q9W425|Q9W425_DROME	1	1	21.86	0.0128555	0.00393408	100.137	0.866493	LS	SV	381843	Rabconnectin-3A OS=Drosophila melanogaster GN=Rbcn-3A PE=4 SV=3	24437	4406.06	3873.51	3833.38	2817.44	6698.44	1365.84	344.432	2266.14	336963	1105.56	264.925	458.91	3303.33	3186.95	2435.61	4215.55	5187.43	3274.02	4400.05	896.281	22778.7	6684.79	2448.23	3176.14	0	692.514	1875.82	0	1367.91	2155.15	4577.48	8971.58	9665.08
O0859	tr|E1JJP0|E1JJP0_DROME;sp|P19351-10|TNNT_DROME;sp|P19351-12|TNNT_DROME	8	6	475.59	0.0129594	0.0039598	2.21486	0.862477	LL	SV	44874	Upheld, isoform H OS=Drosophila melanogaster GN=up PE=4 SV=1	145384	127911	161462	163476	197855	256686	111170	232106	151927	74301.3	222934	125476	77178.6	61193.3	116494	124974	90020.1	50680.8	139076	81217.9	74814.9	205267	67849.9	98856.2	102420	82702.2	72074.2	67098.4	95572.1	54887.6	115115	116464	144346	111861
O0860	tr|Q9VSK4|Q9VSK4_DROME	1	1	27.35	0.0129831	0.0039598	2.59485	0.865557	SS	LV	20645	CG6983, isoform A OS=Drosophila melanogaster GN=CG6983 PE=2 SV=1	51931.7	41759.8	25809.2	26402.5	13926.2	25555.6	35511.2	24413.9	19334.1	28395.9	32498.9	7248.72	32549.4	4546.07	10317	23669.2	8521.27	16438.5	18896.6	22468.2	32680.4	23356.9	16908.6	33173.7	15929.6	13405.9	8165.71	12720.5	13992.9	27367.8	4302.59	24203.4	26650.4	18168.4
O0861	tr|B4ZJ93|B4ZJ93_DROME	10	10	913.91	0.0129848	0.0039598	2.0183	0.861469	LV	SS	20418	Seminal fluid protein 24F OS=Drosophila melanogaster GN=Sfp24F PE=2 SV=1	9.15436e+06	1.00292e+07	5.72505e+06	6.7924e+06	3.64671e+06	8.15743e+06	1.1273e+07	3.33932e+06	7.30376e+06	4.68423e+06	2.11433e+07	1.56346e+07	1.2818e+07	9.67759e+06	1.24467e+07	4.90153e+06	3.16729e+06	3.74785e+06	6.99365e+06	1.87264e+06	4.37655e+06	2.03871e+06	3.14302e+06	6.82881e+06	3.52839e+06	1.05007e+07	1.04457e+07	1.26736e+07	1.08791e+07	3.31354e+06	6.17901e+06	7.04252e+06	7.90905e+06	6.08211e+06
O0862	tr|A1ZB61|A1ZB61_DROME	1	1	33.04	0.0130965	0.00398923	2.23813	0.8633	LL	SS	16098	CG15067, isoform A OS=Drosophila melanogaster GN=CG15067 PE=4 SV=1	30824.7	17205.8	20495.2	20231.9	20124.8	33407.4	17537.2	8692.2	15200.4	11512.2	23294.2	17085.6	8245.57	14717.7	6929.28	6889.68	3144.79	8268.57	13371.8	4775.55	7929.85	9901.25	8020.15	7150.02	2956.08	16033.9	6016.61	18606.6	6106.65	8917.35	9240.36	9363.78	11220.3	8452.26
O0863	sp|Q8IA41|GLT11_DROME	3	2	200.22	0.0131842	0.00400969	1.69809	0.860938	SL	LV	65564	Putative polypeptide N-acetylgalactosaminyltransferase 11 OS=Drosophila melanogaster GN=pgant11 PE=3 SV=1	277643	183894	122684	150737	122052	159840	167000	154897	205675	139710	152088	135953	194045	182821	120929	152551	154902	136318	138162	154054	111723	126894	168836	144991	137348	172630	123117	170958	102181	128964	161807	141258	155230	120816
O0864	tr|Q9VF03|Q9VF03_DROME	1	1	34.34	0.0131942	0.00400969	2.28111	0.86051	SL	SV	131848	Brahma associated protein 155 kDa OS=Drosophila melanogaster GN=mor PE=2 SV=3	20546.7	31297.6	19581.6	29427.7	27930.4	27368.1	32001.2	11759.1	26368.7	9908.38	32373.1	15180.5	18744.8	19696.9	10121.3	21184.9	25427.2	16499.4	22290.7	20610.9	18525.2	8345.64	18532.5	14759	22075	21664.3	20291.9	11133.4	5313.79	7965.02	25619	18296.4	18661.4	16731
O0865	tr|Q9VAG2|Q9VAG2_DROME	1	1	40.55	0.0133657	0.00405712	3.58222	0.860333	LL	SV	85022	CG7802, isoform A OS=Drosophila melanogaster GN=neo PE=2 SV=1	51609.3	9986.15	6737.5	3620.88	9115.36	38484.3	4121.47	13322.6	7489.93	6326.31	38202.7	966.429	2732.22	2716.8	6148.56	8730.3	3756.99	7337.87	7670.29	7585.72	7111.3	12215.5	6428.67	6977.56	8966.27	4662.54	4984.53	2907.86	1871.95	2807.32	9315.88	7751.45	8649.25	6867.88
O0866	tr|Q9VW57|Q9VW57_DROME	7	7	797.03	0.0133946	0.00406117	1.72347	0.860243	SL	LV	47907	Grasp65 OS=Drosophila melanogaster GN=Grasp65 PE=4 SV=1	4.15904e+06	4.14303e+06	2.61041e+06	2.73443e+06	1.79443e+06	3.49422e+06	3.50141e+06	1.14602e+06	3.45694e+06	2.58129e+06	3.94406e+06	2.64772e+06	2.54141e+06	2.38787e+06	2.3908e+06	2.44919e+06	2.2013e+06	2.48931e+06	3.05479e+06	2.65533e+06	1.65106e+06	1.86674e+06	2.74731e+06	2.41292e+06	2.53628e+06	2.77211e+06	2.31364e+06	2.62837e+06	1.70934e+06	1.47306e+06	2.25782e+06	2.42056e+06	2.56318e+06	2.22107e+06
O0867	tr|Q9VEK7|Q9VEK7_DROME	1	1	33.52	0.0134666	0.00407831	2.18717	0.858478	SL	LV	24248	Cellular repressor of E1A-stimulated genes, isoform A OS=Drosophila melanogaster GN=CREG PE=2 SV=1	101113	94443.6	29565.8	25861.1	24164.9	32204	55199.8	27221.7	46306.9	43421	81053.6	39476.3	46471	35127.2	18061.9	40754.8	47671.3	54280.7	36427	58397	44090.4	26468.1	62288.7	40249.4	50426.1	40566.3	45555.4	28574.2	18813.7	27561.7	54930.8	41516.3	41524.6	34800.8
O0868	tr|Q9VUZ0|Q9VUZ0_DROME	2	2	314.48	0.0135072	0.00408588	1.55064	0.858476	SL	SV	21335	Translocon-associated protein subunit beta OS=Drosophila melanogaster GN=SsRbeta PE=2 SV=2	4.15912e+06	3.99243e+06	2.46444e+06	2.55797e+06	2.05219e+06	2.85766e+06	3.41171e+06	2.11359e+06	3.48066e+06	1.86386e+06	4.83928e+06	3.138e+06	2.66788e+06	3.01116e+06	2.61017e+06	1.96009e+06	2.49434e+06	2.78399e+06	2.8077e+06	2.4501e+06	2.27829e+06	1.63727e+06	2.27979e+06	2.26377e+06	2.60834e+06	2.32617e+06	2.37864e+06	2.57031e+06	1.98434e+06	1.95839e+06	2.85895e+06	2.89721e+06	2.45091e+06	2.04991e+06
O0869	tr|Q9VXQ5|Q9VXQ5_DROME	2	2	84.32	0.0135437	0.0040922	5.0785	0.858824	LL	LV	58565	GH13725p OS=Drosophila melanogaster GN=Tcp-1zeta PE=2 SV=1	66200.8	41602.3	51057	77877.8	113509	82893.8	24939.5	72890.4	43116.6	938.243	47048.5	10920.3	13330.8	6963.51	27642.5	26249.8	27206.2	30128.3	55984.1	36726.2	21702.7	63095.4	25199.5	33156.2	51336.5	14173.2	14371.1	12758.9	13109	20444.6	37792.6	27857	44604.9	29255.5
O0870	tr|M9PBH7|M9PBH7_DROME;sp|P48554|RAC2_DROME	2	2	111.31	0.0135654	0.00409406	2.62564	0.858954	SL	SV	21837	Rac1, isoform B OS=Drosophila melanogaster GN=Rac1 PE=3 SV=1	577142	681195	304621	349403	403155	601385	438922	221020	399389	107747	488691	454005	357734	155710	475960	501820	335947	540267	492744	255282	171092	161958	480295	619537	432510	156187	275532	321144	211785	154231	291724	294428	384207	241533
O0871	tr|Q9V3C4|Q9V3C4_DROME	5	1	142.34	0.0136052	0.00410135	8.47458	0.862369	SV	SS	117004	BcDNA.LD05563 OS=Drosophila melanogaster GN=Gem3 PE=2 SV=1	70827.4	124448	217787	219075	17227.7	535244	250489	41693.9	263490	68626.6	818877	220384	216271	148358	97646.3	73984.4	16958	3772.42	63843.8	41.8893	3667.18	57651.3	2044.72	48274.7	1626.49	182204	140371	232187	669721	8752.96	105111	142988	167438	119927
O0872	sp|O61613|NMT_DROME	1	1	39.75	0.0137087	0.00412782	7.17696	0.860727	SL	LV	54225	Glycylpeptide N-tetradecanoyltransferase OS=Drosophila melanogaster GN=Nmt PE=2 SV=2	42243.3	10418	6640.03	8528.96	7808.24	17602.4	3513.79	6016.76	10329.1	3002.59	0	0	5512.7	2873.03	2013.75	8475.37	8371.19	8643.37	9412.02	10514.7	6575.58	2088.4	11468	7378.96	13035.3	3435.24	1628.1	3124.76	0	1535.63	10496.2	10794.9	7220.68	6231.49
O0873	tr|C4NAP3|C4NAP3_DROME	2	2	177.18	0.0137914	0.00414324	1.96451	0.856406	LV	SL	19895	Seminal fluid protein 38D OS=Drosophila melanogaster GN=Sfp38D PE=2 SV=1	342427	376232	341099	394869	407952	510494	332718	342424	319389	218557	919116	617033	498387	512196	437696	207523	132077	129260	295546	70739.4	196394	318255	82517.5	233556	168744	479641	374808	334996	664387	184108	287458	279149	330453	284846
O0874	sp|Q9V6U9|MECR_DROME	1	1	46.36	0.0137915	0.00414324	Infinity	0.856481	SS	LV	39513	Probable trans-2-enoyl-CoA reductase, mitochondrial OS=Drosophila melanogaster GN=CG16935 PE=3 SV=2	0	0	7122.89	3546.74	12418.1	28695.6	0	16482.4	11092.5	0	0	0	0	0	0	6596.01	0	5418.1	10883.5	15157.6	8563.65	18534.5	15563.3	9934.49	5165.49	7282.67	0	0	0	0	0	0	6047.96	11010.1
O0875	sp|Q00637|SODM_DROME	5	5	316.16	0.0138542	0.0041505	1.8358	0.858426	LL	LV	24953	Superoxide dismutase [Mn], mitochondrial OS=Drosophila melanogaster GN=Sod2 PE=2 SV=3	1.08718e+06	559022	437855	569438	543103	1.463e+06	411161	450397	412226	280483	1.05076e+06	382386	396227	254442	292896	320962	166079	289730	489368	179411	213227	348052	230256	317519	240559	289026	284403	431193	455892	203079	413214	399682	499862	397821
O0876	tr|Q9VD01|Q9VD01_DROME;tr|Q9VI08|Q9VI08_DROME	5	5	282.56	0.0138557	0.0041505	1.81163	0.855942	SL	LV	19596	CG18594 OS=Drosophila melanogaster GN=Pebp1 PE=2 SV=1	485185	317150	174835	178759	258654	652936	189654	254784	157832	116184	543117	178727	159259	216054	133671	249154	148637	165063	218581	307482	172510	261118	195926	193427	320993	207908	237259	215196	167803	116363	210291	245106	222878	193864
O0877	tr|E1JHS6|E1JHS6_DROME	5	5	405.22	0.0138631	0.0041505	2.69194	0.856082	LV	SL	9389	Seminal fluid protein 24C1 OS=Drosophila melanogaster GN=Sfp24C1 PE=4 SV=1	250279	280534	158599	280337	320868	406562	231896	336397	201877	94815.8	926770	412548	402051	207828	346766	165862	46306.8	50781	157489	34457.4	66211.9	120840	22886.4	191688	130328	260992	187576	170142	526224	127300	159885	196058	234484	188259
O0878	tr|Q5LJN3|Q5LJN3_DROME	3	1	81.2	0.0138845	0.00415217	3.67319	0.86127	SL	LV	87128	Occludin-Related Y (Fragment) OS=Drosophila melanogaster GN=Ory PE=4 SV=4	135184	79810.8	69931.6	47169.2	45349.3	15875.5	116835	59589.4	69338.3	55418.3	5300.06	19098	24203.6	36513.7	70761.2	51336.2	69484.7	63470.6	51378.8	110077	68681.3	13965.8	61238	34730.9	77102.8	19297.9	28283.1	12094.9	10563.5	52816.1	31393.7	39964.3	10605.5	35424.8
O0879	tr|Q7KSM5|Q7KSM5_DROME	1	1	73.23	0.0139334	0.00416207	1.64898	0.855759	LL	SV	37934	Aos1 OS=Drosophila melanogaster GN=Aos1 PE=2 SV=1	140431	64431.9	46253.1	55693.5	61216	98890.4	57667	59156.4	50199.9	21853	115708	40848.7	43415.5	65015.7	30229.2	50681.5	48951.6	36595.9	39694.1	36560.1	50564.5	55507.2	35481.5	41059.9	45528	59557.4	40723.2	46840	27812.8	28355	63336.6	56268.6	48121.6	40658.2
O0880	tr|Q95U54|Q95U54_DROME	1	1	23.44	0.014115	0.00421152	2.06657	0.854748	LL	SV	107691	GH06271p OS=Drosophila melanogaster GN=Mms19 PE=2 SV=1	268591	168893	92407.2	147856	134518	131072	100660	142129	130582	100468	283022	167750	109579	88078.2	132011	103421	56395.1	90763.1	91191.6	43704.7	50109.9	140792	40489.5	79499.4	63429.7	107935	51029.2	64703.9	96727.1	45913.4	96473.6	108696	114039	99252.9
O0881	sp|P48609|CDK5_DROME	3	3	211.24	0.0142024	0.00423279	1.8464	0.855188	SL	SV	33656	Cyclin-dependent kinase 5 homolog OS=Drosophila melanogaster GN=Cdk5 PE=1 SV=2	90954.7	41658.3	19995.1	19387.8	20125.4	44950	36073.3	34433	27457.9	22376.2	67419.8	18372.4	28507.1	21002.7	14059.9	20115.9	20674	29450	24013.4	23832	23729.1	20064.3	19970.2	16842.4	13482.6	25280.7	27209.4	18575.2	6586.62	12778.1	24415.3	22181.9	19960	20981.6
O0882	sp|Q9VF78|COG2_DROME	3	2	124.4	0.014228	0.00423561	2.45492	0.85371	LL	SV	82079	Conserved oligomeric Golgi complex subunit 2 OS=Drosophila melanogaster GN=ldlCp PE=2 SV=1	99329.7	71658.1	27631.7	48083.4	27658	105783	45890.5	31671	35741	23737.5	87256.8	33142.9	28092.4	7947.18	36621.9	38251.7	26005.7	33172.7	36682.1	20183	24725.4	18151	35663.2	20772.9	48299.2	25817.1	21810.9	25352.7	20195.9	7440.89	39529.2	28105.9	31872.5	24932.1
O0883	tr|Q8MKK5|Q8MKK5_DROME	1	1	31.54	0.0143759	0.0042748	31.5186	0.852951	LS	LV	115411	CG5594, isoform B OS=Drosophila melanogaster GN=kcc PE=2 SV=1	3416.4	3949.52	1950.22	4221.6	11524.6	40301.3	841.294	993.138	1312.26	3170.91	0	1275.9	0	0	0	5712.79	1002.71	586.003	6204.02	0	950.247	0	535.667	4317.73	1702.97	1145.66	0	1500.07	0	0	3269.82	0	1946.81	1825.83
O0884	sp|P48159|RL23_DROME	13	13	812.64	0.0146481	0.00435081	1.54231	0.85227	SS	LV	15069	60S ribosomal protein L23 OS=Drosophila melanogaster GN=RpL23 PE=1 SV=2	3.08139e+06	2.28541e+06	1.9512e+06	2.1858e+06	2.55903e+06	3.28021e+06	2.04182e+06	3.12924e+06	2.32387e+06	1.89695e+06	3.10093e+06	2.01119e+06	1.77271e+06	1.89542e+06	2.02494e+06	1.51672e+06	1.3917e+06	1.51013e+06	2.06006e+06	1.98992e+06	1.36648e+06	2.65742e+06	1.59255e+06	1.72489e+06	2.12176e+06	1.70519e+06	1.39349e+06	1.56193e+06	2.10759e+06	1.87422e+06	1.99136e+06	1.87123e+06	2.02644e+06	1.82704e+06
O0885	sp|Q9VHV5|ARL8_DROME	1	1	100.74	0.0147634	0.00438008	1.39169	0.854338	LS	LV	21524	ADP-ribosylation factor-like protein 8 OS=Drosophila melanogaster GN=Gie PE=1 SV=1	1.66093e+06	900096	874374	792635	594558	1.32173e+06	943240	846765	926121	999611	1.09417e+06	709825	794965	928435	828912	605314	582560	541701	696013	600783	646302	708135	567714	659385	583516	761309	822242	1.03846e+06	745176	519050	683767	765344	971150	582432
O0886	tr|Q9W1R8|Q9W1R8_DROME	2	2	117.8	0.014793	0.00438393	1.68531	0.856062	SL	LV	22493	CG3500 OS=Drosophila melanogaster GN=CG3500-RA PE=2 SV=1	128002	77455.6	80443.5	102057	77383.5	107067	81627.3	136371	101872	90444.4	115520	57696.5	58408.8	93012.5	75918.2	61697.7	69260.4	72058.4	67136.2	85907.9	52325.2	93168.7	68500.3	63992.5	61938.7	74580.5	59607.4	79187.9	90401.1	72085.8	70002.5	67914.8	81740.4	62905.9
O0887	tr|Q9VZL1|Q9VZL1_DROME	1	1	67.67	0.0148365	0.00439186	9.35241	0.855101	SL	SV	16213	LP07226p OS=Drosophila melanogaster GN=mge PE=2 SV=1	63411.1	87342.2	13075.1	23906.7	14936.4	55649.3	40102.6	43.0829	48805.3	54359.6	37907.4	6098.2	4713.59	0	14552.4	33054.1	19439.9	24010.7	50540.4	33952.2	6629.2	58.5714	42917.2	46393.4	55315.7	0	10865.1	13754	0	0	30263.4	22481.2	39662.8	14813.1
O0888	tr|M9PCC1|M9PCC1_DROME;tr|M9PB67|M9PB67_DROME;tr|Q9VYQ9|Q9VYQ9_DROME	23	19	1783.31	0.0149686	0.00442596	1.72833	0.84929	SL	SV	36235	Receptor of activated protein kinase C 1, isoform C OS=Drosophila melanogaster GN=Rack1 PE=4 SV=1	5.65468e+06	5.24524e+06	3.34604e+06	4.33328e+06	2.17345e+06	5.12359e+06	4.56628e+06	1.63978e+06	5.10146e+06	3.21989e+06	5.83244e+06	3.85828e+06	3.55176e+06	3.57633e+06	3.035e+06	3.64057e+06	3.54385e+06	3.78469e+06	3.57848e+06	3.50283e+06	2.83176e+06	2.31643e+06	3.70549e+06	3.31481e+06	2.97339e+06	3.5341e+06	3.24377e+06	3.8207e+06	2.613e+06	1.6845e+06	3.47449e+06	3.44832e+06	4.04037e+06	2.93108e+06
O0889	tr|Q6NLA3|Q6NLA3_DROME;tr|Q8IML2|Q8IML2_DROME;tr|Q8IML5|Q8IML5_DROME	15	8	969.97	0.0153864	0.00454439	1.56535	0.848182	SL	LV	97692	V-type proton ATPase subunit a OS=Drosophila melanogaster GN=Vha100-1 PE=2 SV=1	215916	177643	159082	189103	177866	180532	188107	196083	182877	147598	251008	157699	118296	195383	129925	131462	138930	149555	140406	141234	135183	141423	159736	129492	160129	217190	133621	145164	108025	121740	172535	154483	151968	126443
O0890	tr|Q7JWD6|Q7JWD6_DROME	3	3	235.09	0.0155653	0.00458902	1.62071	0.845791	LL	SV	13323	Elongin C, isoform A OS=Drosophila melanogaster GN=EloC PE=1 SV=1	535382	251790	134190	139831	194408	390030	232031	134482	199600	149820	403283	185900	174031	162651	143218	156547	142830	137651	164972	118005	165296	108019	135274	156743	151917	174325	150715	168012	115088	74745	188029	171385	192404	142150
O0891	tr|Q7JXZ2|Q7JXZ2_DROME	8	8	567.51	0.0155725	0.00458902	2.48326	0.845957	LL	LV	43174	Eip55E OS=Drosophila melanogaster GN=Eip55E PE=2 SV=1	292033	190843	236245	242299	301922	434935	142970	368451	176801	108346	386335	118700	100914	72674	100116	106210	65750.7	84767.7	180426	116974	76648.5	286052	64777.8	111165	120759	84318.8	72033	78474.4	211439	105527	136150	153484	181424	135615
O0892	sp|Q94518|NACA_DROME	2	2	164.57	0.0156393	0.00460355	4.61805	0.847936	LL	LV	23007	Nascent polypeptide-associated complex subunit alpha OS=Drosophila melanogaster GN=Nacalpha PE=1 SV=2	62066.8	33938.4	101272	100057	154544	187618	27044.6	48933.4	59279	15049.9	90476.9	17227.4	22206.6	18308.9	20225.7	33207.6	25680.3	46017.4	58471	25404.6	20368.2	37958.6	35376.2	44823.1	56066.6	25986.1	16518.9	22060	62231.6	25324.7	42017.9	28767.2	32510.4	25849.9
O0893	tr|Q9VJ86|Q9VJ86_DROME	4	4	264.06	0.0156582	0.00460394	1.77816	0.845795	LL	SV	158374	Bicoid stability factor OS=Drosophila melanogaster GN=bsf PE=2 SV=2	129104	59489	40424.2	44042.4	40662.7	82859	49191.5	31069.6	58093	38434.8	56751.4	42144	38649.7	61010	46301.5	34731.5	33398.6	29891.3	37062.3	47530.6	36035.5	27293.4	42949.6	41014.1	42887.2	40758.2	34535.4	40744.4	15885.9	23027.7	44687.1	41387.8	33941.2	41675
O0894	tr|Q7JWF1|Q7JWF1_DROME	7	7	415.28	0.0157299	0.00461985	1.46784	0.852929	SL	SV	66728	CG12140 OS=Drosophila melanogaster GN=Etf-QO PE=2 SV=1	265129	164201	106299	114408	138135	271835	123744	173424	150321	84157.1	377888	118497	130269	115425	105771	120806	103360	129709	132690	104012	80116.4	113895	121912	146802	143062	114843	119878	126965	114004	83769.6	129363	117833	114986	102130
O0895	sp|P40796|LA_DROME	1	1	59.33	0.0157931	0.00463325	3.23244	0.846222	LL	LV	44857	La protein homolog OS=Drosophila melanogaster GN=La PE=1 SV=2	73443.9	49822.4	42956.7	36876.2	24775.7	61231.5	40985.8	55812	25133.7	14779.9	30631.8	19241.7	16062.9	12323.4	11168.8	22874.8	37549.3	23238.8	9831.15	11684.1	18679.8	41833.7	20083.7	16376.3	14345.4	51027.9	27432.5	31185.4	9698.63	10695.7	31065.6	37720.4	14455.2	11905.8
O0896	tr|Q0KIA8|Q0KIA8_DROME	6	5	413.44	0.0158987	0.00465902	1.32001	0.845502	SL	SV	74681	CG1041, isoform B OS=Drosophila melanogaster GN=CRAT PE=3 SV=1	634402	454616	337243	304473	282572	413594	412900	279968	366391	263437	609647	348554	320811	373454	334583	236353	238982	285225	286619	284343	259346	186695	287474	302656	262930	314422	281530	301732	317275	201888	290618	294486	359049	282060
O0897	tr|M9PC99|M9PC99_DROME	20	19	1252.2	0.0160526	0.00469885	1.26333	0.85042	SS	SV	135088	Sec24CD ortholog, isoform C OS=Drosophila melanogaster GN=Sec24CD PE=4 SV=1	3.19241e+06	2.65305e+06	1.68028e+06	1.71163e+06	1.4601e+06	2.50477e+06	2.45302e+06	2.15043e+06	1.91054e+06	1.4437e+06	3.29796e+06	2.24289e+06	2.22725e+06	2.72498e+06	2.15206e+06	1.36127e+06	1.4402e+06	1.56203e+06	1.58609e+06	1.39737e+06	1.61262e+06	1.79357e+06	1.43043e+06	1.47096e+06	1.56954e+06	1.98485e+06	1.63458e+06	1.79344e+06	1.47195e+06	1.31609e+06	1.82466e+06	1.75452e+06	1.88351e+06	1.53073e+06
O0898	tr|Q7K1W4|Q7K1W4_DROME	2	2	74.06	0.016103	0.00470837	3.54331	0.843033	LL	LV	53966	Juvenile hormone epoxide hydrolase 3 OS=Drosophila melanogaster GN=Jheh3 PE=2 SV=1	11533.5	23253	21606.1	17253.2	33277	34666.8	16979.8	18234	12985.9	6168	24904.9	12345.9	8995.35	2887.56	791.239	12678.1	6916.82	10018.6	16257.9	5718.61	8992.07	31692.3	5212.51	14927.4	6650.39	6485.72	4026.59	5474.59	15053.7	5329.51	13395	11313.8	7672.03	7237.72
[truncated: 1,150 more rows]

## Sheet: progenesis normalized abundance
												Normalized abundance
[truncated: 2,050 more rows]
